# Supplementary material for: Evaluating the stability of nursery-established arbuscular mycorrhizal fungal associations in apple rootstocks
Source: Appl Environ Microbiol. 2024 Dec 10;91(1):e01937-24. doi: 10.1128/aem.01937-24 (PMC11784189; doi:10.1128/aem.01937-24)
Supplement: File S1 — Glomeromycota 18S rRNA reference sequences, based on Krueger et al., 2012. [file aem.01937-24-s0001.txt]

>Ambispora.callosa.SSUcons76_K
NNNNNNNNNNNNNNGTAGTCATATGATTGTCTCAAAGATTAGGCCATGCATGTCTAAGTATAAGCAAGTATACTGTGAAACTGCGAATGGCTCATTAAATCAGTTATAGTTTATTTGATAGTGCCTTACTACTTGGATAACCGTGGTAATTCTAGAGCTAATACATGCAAAAAATCCCGACTTCTGGAAGGGATGTATTTATTAGATACAAAACCAATCTCGTCTTCGGGCGAGTCCCTTGGTGATTCATGGTAACTTTTCGAATCGCATGGCCTTGCGCCGGCGATGGTTCATTCAAATTTCTGCCCTATCAACTTTCGATGGTAGGATTGAGGCCTACCATGGTTTTAACGGGTAACGGGGAATTAGGGTTCGATTCCGGAGAGGGAGCCTGAGAAACGGCTACCACATCCAAGGAAGGCAGCAGGCGCGCAAATTACCCAATCCCGACACGGGGAGGTAGTGACAATAAATAACAATACAGGGCCCTCACGGGTCTTGTAATTGGAATGAGTACAATTTAAATCTCTTAACGAGGAACAATTGGAGGGCAAGTCTGGTGCCAGCAGCCGCGGTAATTCCAGCTCCAATAGCGTATATTAAAGTTGTTGCAGTTAAAAAGCTCGTAGTTGAATTTTGGGTCTGGCCGGGCGGTCCACCTTCCGGGTGAGCACTGTTCCGACGCCGGGCCTATCCTTCTGGTGAGACGGCATGCCCTTCGCTGGGTGTGTCGGGGAACCAGGACCATTACCTTGAAAAAATTAGAGTGTTCAAAGCAGGCGTTTGCTCGAATACATTAGCATGGAATAATGAAATAGGACGCGTGGTACTATTTTGTTGGTTTCTAGGACCGCCGTAATGATTAATAGGGATAGTTGGGGGCATTAGTATTCAATTGTCAGAGGTGAAATTCTTGGATTTATTGAAGACTAACTTCTGCGAAAGCATTTGCCAAGGATGTTTTCATTAATCAAGAACGAAAGTTAGGGGATCGAAGACGATCAGATACCGTCGTAGTCTTAACCATAAACTATGCCGACTAGGAATCGGGCGAAGTTATTCTAACGACTCGCCCGGCGCCTTATGGGAAACCAAAGTTTTTGGGTTCCGGGGGGAGTATGGTCGCAAGGCTGAAACTTAAAGGAATTGACGGAAGGGCACCACCAGGGGTGGAGCCTGCGGCTTAATTTGACTCAACACGGGGAAACTCACCAGGTCCAGACATAGTAAGGATTGACAGATTGAGAGCTCTTTCTTGATTCTATGGGTGGTGGTGCATGGCCGTTCTTAGTTGGTGGAGTGATTTGTCTGGTTAATTCCGATAACGAACGAGACCTTAACCTGCTAAATAGCTAGGCYGCTCTTCGAGCGGTCGTCAGCTTCTTAGAGGGACTGTTGCGCGATTAGCCAACGGAAGTTTGAGGCAATAACAAGTCTGTGATGCCCTTAGATGTTCTGGGCCGCACGCGCGCTACACTGATGAAGTCAACGAGTTCATCATCCTTGGCCGGAAGGTCTGGGTAATCTTGTGAAACTTCATCGTGCTGGGGATAGAGCATTGCAATTATTGCTCTTCAACGAGGAATCCCTAGTAAGCGTGAGTCATCAGCTCGCGTTGATTACGTCCCTGCCCTTTGTACACACCGCCCGTCGCTACTACCGATTGAACGGCTTAGTGAGACTCTCGGATTGGCTTATGGTGGCTGGCAACAGCTTGCCGTTTGCTGAAAAGTTAGTCAAACTTGGTCGTTTAGAGGAAGTAAAAGTCGTAACAAGGTTTCCGTAGGTGAACCTGCGGAAGGATCATT
>Ambispora.callosa.SSUcons77_K
NNNNNNNNNNNNNNGTAGTCATATGATTGTCTCAAAGATTAAGCCATGCATGTCTAAGTATAAGCAAGTATACTGTGAAACTGCGAATGGCTCMTTAAATCAGTTWTAGTTTATTTGATAGTGCCTTACTACTTGGATAACCGTGGTAATTCTAGAGCTAATACATGCAAAAAATCCCGACTTCTGGAAGGGATGTATTTATTAGATACAAAACCAATCTCGTCTTCGGGCGAGTCCCTTGGTGATTCATGGTAACTTTTCGAATCGCATGGCCTTGCGCCGGCGATGGTTCATTCAAATTTCTGCCCTATCAACTTTCGATGGTAGGATAGAGGCCTACCATGGTTTTAACGGGTAACGGGGAATTAGGGTTCGATTCCGGAGAGGGAGCCTGAGAAACGGCTACCACMTCCAAGGAAGGCAGCAGGCGCGCAAATTACCCAATCCCGACACGGGGAGGTAGTGACAATAAATAACAATACAGGGCCCTCACGGGTCTTGTAATTGGAATGAGTACAATTTAAATCTCTTAACGAGGAACAATTGGAGGGCAAGTCTGGTGCCAGCAGCCGCGGTAATTCCAGCTCCAATAGCGTATATTAAAGTTGTTGCAGTTAAAAAGCTCGTAGTTGAATTTTGGGTCTGGCCGGGCGGTCCACCTTCCGGGTGAGCACTGTTCCGAYGCCGGGCCTATCCTTCTGGTGAGACGGCATGCCCTTCGCTGGGTGTGTCGGGGAACCAGGACCATTACCTTGAAAAAATTAGAGTGTTCAAAGCAGGCGTTTGCTCGAATACATTAGCATGGAATAATGAAATAGGACGCGTGGTACTATTTTGTTGGTTTCTAGGACCGCCGTAATGATTAATAGGGATAGTTGGGGGCATTAGTATTCAATTGTCAGAGGTGAAATTCTTGGATTTATTGAAGACTAACTTCTGCGAAAGCATTTGCCAAGGATGTTTTCATTAATCAAGAACGAAAGTTAGGGGATCGAAGACGATCAGATACCGTCGTAGTCTTAACCATAAACTATGCCGACTAGGAATCGGGCGAAGTTATTCTAACGACTCGCCCGGCGCCTTATGGGAAACCAAAGTTTTTGGGTTCCGGGGGGAGTATGGTCGCAAGGCTGAAACTTAAAGGAATTGACGGAAGGGCACCACCAGGGGTGAGCCTGCGGCTTAATTTGACTCAACACGGGGAAACTCACCAGGTCCAGACATAGTAAGGATTGACAGATTGAGAGCTCTTTCTTGATTCTATGGGTGGTGGTGCATGGCCGTTCTTAGTTGGTGGAGTGATTTGTCTGGTTAATTCCGATAACGAACGAGACCTTAACCTGCTAAATAGCTAGGCCGCTCTTCGAGCGGTCGTCAGCTTCTTAGAGGGACTGTTGCGCGATTAGCCAACGGAAGTTTGAGGCAATAACAGGTCTGTGATGCCCTTAGATGTTCTGGGCCGCACGCGCGCTACACTGATGAAGTCAACGAGTTCATCATCCTTGGCCGGAAGGTCTGGGTAATCTTGTGAAACTTCATCGTGCTGGGGATAGAGCATTGCAATTATTGCTCTTCAACGAGGAATCCCTAGTAAGCGTGAGTCATCAGCTCGCGTTGAYTACGTCCCTGCCCTTTGTACACACCGCCCGTCGCTACTACCGATTGAACGGCTTAGTGAGACTCTCGGATTGGCTTATGGTGGCTGGCAACAGCTTGCCGTTTGCTGAAAAGTTAGTCAAACTTGGTCGTTTAGAGGAAGTAAAAGTCGTAACAAGGTTTCCGTAGGTGAACCTGCGGAAGGATCATT
>Ambispora.fennica.SSUcons78_K
NNNNNNNNNNNCCAGTAGTCATATGCTTGTCTCAAAGATTAAGCCATGCATGTCTAAGTATAAGCAAAGTATACTGTGAAACTGCGAATGGCTCATTAAATCAGTTATAGTTTATTTGATAGTGCCTTAYTACWTGGATAACCGTGGTAATTCTAGAGCTAATACATGCAAAAAATCCCGACTTYTGGGAAGGGATGTATTTATTAGATACAAAACCAATCTCGTCTTCGGGCGAGTCCCTTGGTGATTCATGGTAACTTTTCGAATCGCACGGCCTTGCGCCGGCGATGGTTCATTCAAATTTCTGCCCTATCAACTTTCGATGGTAGGATAGAGGCCTACCATGGTTTTAACGGGTAACGGGGAATTAGGGTTCGATTCCGGAGAGGGAGCCTGAGAAACGGCTACCACATCCAAGGAAGGCAGCAGGCGCGCAAATTACCCAATCCCGACACGGGGAGGTAGTGACAATAAATAACAATACAGGGCCCTTACGGGTCTTGTAATTGGAATGAGTACAATTTAAATCTCTTAACGAGGAACAATTGGAGGGCAAGTCTGGTGCCAGCAGCCGCGGTAATTCCAGCTCCAATAGCGTATATTAAAGTTGTTGCAGTTAAAAAGCTCGTAGTTGAATTTTGGGTCTGGCCGGGCGGTCCGCCCTCCGGGTGAGTACTGTTCCGACGCCGGGCCTATCCTTCTGGAGAGTCGGCATGTCCTTTGTTGGGTGTGCCGGGGAACCAGGACCATTACCTTGAAAAAATTAGAGTGTTCAAAGCAGGCGTATGCTCGGATACATTAGCATGGAATAATGAAATANNNNNNNNNNNNNNNNNNNNNNNNNNNNNNNNNNNNNNNNNNNNNNNNNNNNNNNNNNNNNNNNNNNNNNNNNNNNNNNNNNNNNNNNNNNNNNNNNNNNNNNNNNNNNNNNNNNNNNNNNNNNNNNNNNNNNNNNNNNNNNNNNNNNNNNNNNNNNNNNNNNNNNNNNNNNNNNNNNNNNNNNNNCAGATACCGTCGTAGTCTTAACCATAAACTATGCCGACTAGGAATCGGGCGATGTTATTCTCATGACTCGCCCGGCGCCTTATGGGAAACCAAAGTKTTTGGGTTCCGGGGGGAGTATGGTCGCAAGGCTGAAACTTAAAGGAATTGACGGAAGGGCACCACCAGGGGTGGAGCCTGCGGCTTAATTTGACTCAACACGGGGAAACTCACCAGGTCCAGACATAGTAAGGATTGACAGATTGAGAGCTCTTTCTTGATTCTATGGGTGGTGGTGCATGGCCGTTCTTAGTTGGTGGAGTGATTTGTCTGGTTAATTCCGATAACGAACGAGACCTTAACCTGCTAAMTAGCTAGGCYGYTCYTTGAGCGGTCGTCAGCTTCTTAGAGGGACTGTTGCGCGATTAGCCAACGGAAGTTTGAGGCAATAACAGGTCTGTGATGCCCTTAGATGTTCTGGGCCGCACGCGCGCTACACTGATGAAGTCAGCGAGTTCAWCATCCTTGGCCGRAAGGTYTGGGTAATCTTGTGAAACTTCATCGTGCTGGGGATAGAGCATTGYAATTATTGCTCTTCAACGAGGAATCCCTAGTAAGCGTGAGTCATCAGCTCGCGTTGAYTACGTCCCTGCCCTTTGTACACACCGCCCGTCGCTMCTACCGATTGAAYGKSYTRGTGARRCSSTMGGAYTGGCWTMCGSYGGYTRGCAAYRGYYKRCSGTTCGTTGAGAAKTYSGTYRAACYYKSYCRTTTAGWGGAAGTAAAAGTCGTAACAAGGTTTCCGTAGGTGAACCTGCGGAAGGATCATT
>Ambispora.granatensis.SSUcons79_K
NNNNNNNNNNNCCAGTAGTCATATGCTTGTCTCAAAGATTAAGCCATGCATGTCTAAGTATAAGCAAGTATACTGTGAAACTGCGAATGGCTCATTAAATCAGTTATARTTTATTTGATAGWGCCTTACTACTTGGATAACCGTGGTAATTCYAGAGCTAATACATGCTAAAAATCCCGACYTCTGGAAGGGATGTATTTATTAGATMCAAAACCAAYCTCGCCTTCACGGGYGAGTYCYTTGGTGATTCATRGTAACTTTTCGAATCGCATGGYCYMWGCRCCGGCGATGKTTCATTCAAATTTCTGCCCTATCAACTTYYGATGGTAGGATAGAGGCCTACCATGGTTTTAACGGGTAACGGGGAATTAGGGTTCGATTCCRGAGAGGGAGCCTGAGAAACGGCYACCACATCCAAGGAAGGCAGCAGKCGCGCAAATTACCCAATCCCGACACGGGGAGGTAGTGACAAKAAATAACAATACAGGGCYTMTYACGAGTCYTGTAATTGGAATGAGWACAATTTAAATCTCTTAACGAGGAACAATTGGAGGGCAAGTCTGGTGCCAGCAGCCGCGGTAATTCCAGCTCCAATAGCRTATATTAAAGTTGTTGCAGTTAAAAAGCTCGTAGTTGAATTTTRGGTCTGGYCGGGCRGTYYGCYTTCTGGGTRARTACTGWTMSGAYGTCGGAYCTATCCTTCTGGTGARTCGRCATGTCCTTWACTGGRTGTTGWCGRGGAAYCAGGACCATTACCTTGAAAAAATTAGAGTGYTYAAAGCARGCGYWTTGCTYGAATACATTAGCATGGAATAATRAAATAGGACGCGTGGYVCTATTTTGTTGGTTTCTAGRACCRCCGTAATGATTAATAGGGAYAGKYGGGGGCATTAGTATTCAATTGTYAGAGGTGAAATTCTTRGATTTATTGAAGACTAACTTCTGCGAAAGCATTTGCCAAGGATGTTTTCATTAATCAAGAACGAAAGTTARGGGATCGAAGACGATCAGATACCGTCGTAGTCTTAACCATAAACTATGCCGACTAGGAATCGGGYGAKKTYATTTTYACGWCTCGCYCGGCGCCTTRTGGGAAACCAAAGTTTTTGGGTTCCGGGGGGAGTATGGTCGCAAGGCTGAAACTTARAAGRATTGACGGAAGGGCACCACCAGGGGTGGAGCCTGCGGYTTAATTTGACTCAACACGGGGAAACTCACCAGGTCCAGACATAGTAAGGATTGACAGATTGAGAGCTCTTTCTTGATTCTATGGGTGGTGGTGCATGGCCGTTCTTAGTTGGTGGAGTGATTTGTCTGGTTAATTCCGATAACGAACGAGACCTTAACCTGCTAAATAGYTAGGYSGCTCWTYGAGCGRTYGTCAGCTTCTTAGAGGGACWGTTGCGCGATTAGCCAACGGAAGYTTGAGGCAATAACAGGTCTGTGATGCCCTTAGATGTTCTGGGCCGCACGCGCGCTACACTGRTGAAGTCARCRAGTTCRTYATCCTTGRCCGRAAGGTYYGGGTAATCTYRTGAAACTTYATCGTGMTKGGGATAGAGCATTGCAATTWTTGCTCTTCAACGAGGAATCCCTAGTAAGCGYGAGTCATCARCTYGCGTTGAYTACGTCCCTGCCCTTTGTACACACCGCCCGTCGCYACTACCGATTGAATGGYTBAGTGAGRYCTTCKGAYYGGCTYRWGGHGGTTGGYAACAGMYYRCCDYWHGYYGRRAAGTTSRKCAAACTYGGYCRTTTRGAGGAAGTAAAAGTCGTAACAAGGTNNNNNNNNNNNNNNNNNNNNNNNNNNNNNN
>Ambispora.leptoticha.SSUcons73_K
NNNNNNNNNNNNNNNNNNNNNNNNNNNNNNNNNNNNNNNNNNNNNNNNNNNNNNNNNNNNNNNNNNNNNNNNNNNNNNNNNNNNNNNNNNNNNNNNNNNNNNNNNNNNNNNNNNNNNNNNNNNNNNNNNNNNNNNNNNNNNNNNNNNNNNNNNNNNNNNNNNNNNNNNNNNNNNNNNNNNNNNNNNNNNNNNNNNNNNNNNNNNNNNNNNNNNNNNNNNNNNNNNNNNNNNNNNNNNNNNNNNNNNNNNNNNNNNNNNNNNNNNNNNNNNNNNNNCTTGCGCCGGCGATGGTTCATTCAAATTTCTGCCCTATCAACTTTCGATGGTAGGATAGAGGCCTACCATGGTTTTAACGGGTAACGGGGAATTAGGGTTCGATTCCGGAGAGGGAGCCTGAGAAACGGCTACCACATCCAAGGAAGGCAGCAGGCGCGCAAATTACCCAATCCCGACACGGGGAGGTAGTGACAATAAAWAACAATACAGGGCCCTCACGGGTCTTGTAATTGGAATGAGTACAATTTAAATCTCTTAACGAGGAACAATTGGAGGGCAAGTTGGTGCCAGCAGCCGCGGTAATTCCAGCTCCAATAGCGTATATTAAAGTTGTTGCAGTTAAAAAGCTCGTAGTTGAATTTTGGGTCTGGSCGGGCGGTCCACCWTCYGGTGAGCACTGTTCCGACGCCGGGCCTATCCTTYTGGTGAGACGGCATGCCCTTCGCTGGGTGTGTCGGGGAACCAGGACCATTACCTTGAAAAAATTAGAGTGTTCAAAGCAGGCATTTGCTCGAATACATTAGCATGGAATAATGAAATAGGACGCGTGGTACTATTTTGTTGGTTTCTAGGACCGCCGTAATGATTAATAGGGATAGTTGGGGGCATTAGTATTCAATTGTCAGAGGTGAAATTCTTGGATTTATTGAAGACTAACTTCTGCGAAAGCATTTGCCAAGGATGTTTTCATTAATCAAGAACGAAAGTTAGGGGATCGAAGACGATCAGATACCGTCGTAGTCTTAACCATAAACTATGCCGACTAGGAATCGGGCGATGTTATTTTAACGACTCGCCCGGCGCCTTATGGGGAACCAAAGTTTTTGGNNNNNNNNNNNNNNNNNNNNNNNNNNNNNNNNNNNNNNNNNNNNNNNNNNNNNNNNNNNNNNNNNNNNNNNNNNNNNNNNNNNNNNNNNNNNNNNNNNNNNNNNNNNNNNNNNNNNNNNNNNNNNNNNNNNNNNNNNNNNNNNNNNNNNNNNNNNNNNNNNNNNNNNNNNNNNNNNNNNNNNNNNNNNNNNNNNNNNNNNNNNNNNNNNNNNNNNNNNNNNNNNNNNNNNNNNNNNNNNNNNNNNNNNNNNNNNNNNNNNNNNNNNNNNNNNNNNNNNNNNNNNNNNNNNNNNNNNNNNNNAGCCAACGGAAGTTTGAGGCAATAACAGGTCTGTGATGCCCTTAGATGTTCTGGGCCGCACGCGCGCTACACTGATGAAGTCAACGAGTTCATCATCCTTGGCCGGAAGGTCTAGGTAATCTTGTGAAACTTCATCGTGCTGGGGATAGAGCATTGCAATTATTGCTCTTCAACGAGGAATCCCTAGTAAGCGTGAGTCATCAGCTCGCGTTGATTACGTCCCTGCCCTTTGTACACACCGCCCGTCGCTACTACCGATTGAACGGCTTAGTGAGACTCTCGGATTGGCTTATGGTAGCTGGCAACAGCTTGCCGTTGGCTGAGAAGTTAGTCAAACTTGGTCGTTTAGAGGAAGTAAAAGTCGTAACAAGGTTTCCGTAGGTGAACCTGCGGAAGGATCATT
>Ambispora.leptoticha.SSUcons74_K
NNNNNNNNNNNCCAGTAGTCATATGCTTGTCTCAAAGATTAAGCCATGCATGTCTAAGTATAAGCAAGTATACTGTGAAACTGCGAATGGCTCATTAAATCAGTTATAGTTTATTTGATAGTGCCTTACTACTTGGATAACYRTGGTAATTCTAGAGCTAATACATGCAAAAAATCCCGACTTCTGGAAGGGATGTATTTATTAGATACAAAACCAATCTCGTCTTCGGGCGAGTCCCTTGGTGATTCATGGTAACTTTTCGAATCGCATGGCCTTGCGCYGGCGATGGTTCATTCAAATTTCTGCCCTATCAACTTTCGATGGTAGGATAGAGGCCTACCATGGTTTTAACGGGTAACGGGGAATTAGGGTTCGATTCCGGAGAGGGAGCCTGAGAAACGGCTACCACATCCAAGGAAGGCAGCAGGCGCGCAAATTACCCAATCCCGACACGGGGAGGTAGTGACAATAAATAACAATACAGGGCCCTCACGGGTCTTGTAATTGGAATGAGTACAATTTAAATCTCTTAACGAGGAACAATTGGAGGGCAAGTCTGGTGCCAGCAGCCGCGGTAATTCCAGCTCCAATAGCGTATATTAAAGTTGTTGCAGTTAAAAAGCTCGTARTTGAATTTTGGGTCTGGCCGGGCGGTCCACCTTCTGGTGAGCACTGTTCCGACGYCGGRCCTATCCTTCTGGTGAGACGGCATGCCCTTCGCTGGGTGTGTCGGGGAACCAGGACCATTACCTTGAAAAAATTAGAGTGTTCAAAGCAGGCATTTGCTCGAATACATTAGCATGGAATAATGAAATAGGACGCGTGGTACTATTTTGTTGGTTTCTAGGACCRCCGTAATGATTAATAGGGATAGTTGGGGGCATTAGTATTCAATTGTCAGAGGTGAAATTCTTGGATTTATTGAAGACTAACTTCTGCGAAAGCATTTGCCAAGGATGTTTTCATTAATCAAGAACGAAAGTTAGGGGATCGAAGACGATCAGATACCGTCGTAGTCTTAACCATAAACTATGCCGACTAGGAATCGGGCGATGTTATTTTAAYGACTCGCCCGGCGCCTTATGGGAAACCAAAGTTTTTGGGTTCCGGGGGGAGTATGGTCGCAAGGCTGAAACTTAAAGGAATTGACGGAAGGGCACCACCAGGGGTGGAGCCTGCGGCTTAATTTGACTCAACACGGGGAAACTCACCAGGTCCAGACATAGTAAGGATTGACAGATTGAGAGCTCTTTCTTGATTCTATGGGTGGTGGTGCATGGCCGTTCTTAGTTGGTGGAGTGATTTGTCTGGTTAATTCCGATAACGAACGAGACCTTAACCTGCTAAATAGCTAGGCTGCTCTTCGAGTGGTCGTCAGCTTCTTAGRGGGACTGTTGCGCGATTAGCCAACGGAAGTTTGAGGCAATAACAGGTCTGTGATGCCCTTAGATGTTCTGGGCCGCACGCGCGCTAYACTGATGAAGTCAACGAGTTCAWCATCCTTGRCCGGAAGGTCTGGGTAATCTTGTGAAACTTCATCGTGCTGGGGATAGAGCATTGCAATTATTGCTCTTCAACGAGGAATCCCTAGTAAGCGTGAGTCATCAGCTCGCGTTGATTACGTCCCTGCCCTTTGTACACACCGCCCGTCGCTACTACCGATTGAACGGCTTAGTGAGACTCTCGGATTGGCTTATGGTAGCTGGCAACAGCTTGCCGTTGGCTGAGAAGTTAGTCAAACTTGGTCGTTTAGAGGAAGTAAAAGTCGTAACAAGGTNNNNNNNNNNNNNNNNNNNNNNNNNNNATT
>Ambispora.leptoticha.SSUcons75_K
NNNNNNNNNNNNNNGTAGTCATATGMTTGTSTCAAAGATTAAGCCATGCATGTCTAAGTATAARCAAGTATACTATGAAACGTGAAACTGCGAATGGCTCATTAAATCAGTTATAGTTTATTTGATAGTGCCTTACTACTTGGATAACCGTGGTAATTCTAGAGCTAATACATGCAAAAAATCCCGACTTCTGGAAGGGAAGTATTTATTRGATACAAAACCAATCTCGTCTTCGGGCGAGTCCCTTGGTGATTCATGGTAACTTTTCGAATCGCATGGCCTTGCGCCGGCGATGGTTCATTCAAATTTCTGCCCTATCAACTTTCGATGGTAGGATAGAGGCCTACCATGGTTTTAACGGGTAACGGGGAATTAGGGTTCGATTCCGGAGAGGGAGCCTGAGAAACGGCTRCCACATCCAAGGAAGGCAGCAGGCGCGCAAATTACCCAATCCCGACACGGGGAGGTAGTGACAATAAATAACAATACAGGGCCCTCACGGGTCTTGTAATTGGAATGAGTACAATTTAAATCTCTTAACGAGGAACAATTGGAGGGCAAGTCTGGTGCCAGCAGCCGCGGTAATTCCAGCTCCAATAGCGTATATTAARGTTGTTGCAGYTAAAAAGCTCGTAKTTGAATTTTGGGTCTGGCCGGGCGGTCCACCTTCCGGTGAGCACTGTTCCGACGCCGGRCCTATCCTTCTGGTGAGACGGCATGCCCTTCGCTGGGTGWGTCGGGGAACCAGGACCATTACCTTGAAAAAATTAGAGTGTTCAAAGCAGGCATYTGCTCGAATACATTAGCATGGAATAATGAAATAGGACGCGTGGTACTATTTTGTTGGTTTCTAGGACCGCCGTAATGATTAATAGGGATAGTTGGGGGCATTAGTATTCAATTGTCAGAGGTGAAATTCTTGGATTTATTGAAGACTAACTTCTGCGAAAGCATTTGCCAAGGATGTTTTCATTAATCAAGAACGAAAGTTAGGGGATCGAAGACGATCAGATACCGTCGTAGTCTTAACCATAAACTATGCCGACTAGGAATCGGGCGATGTTATTTTAACGACTCGCCCGGCGCCTTATGGGAAACCAAAGTTTTTGGGTTCCGGGGGGAGTATGGTCGCAAGGCTGAAACTTAAAGRAATTGACGGAAGGGCACCACCAGGGGTGGAGCCTGCGGCTTAATTTGACTCAACACGGGGAAACTCACCAGGTCCAGACATRGTAAGGATTGACAGATTGAGAGCTCTTTCTTGATTCTATGGGTGGTGGTGCATGGCCGTTCTTAGTTGGTGGAGTGATTTGTCTGGTTAATTCCGATAACGRACGAGACCTTAACCTGCTAAATAGCTAGGCTGCTCTTCGAGTGSTCGTCAGCTTCTTAGAGGGACTGTTGCGCGATTAGCCAACKGAAGTTTGAGGCAATAACARGTCTGTGATGCNCTTAGATGTTCTGGCGCCGCACGCGCGCTACACTGATGAAGTCAACGAGTTCAACATCCTTGRCCGGAAGGTYTGGGTAATCTTGTGAAACTTCATCGTGCTGGGGATAGAGCATTGCAATTATTGCTCTTCAACGAGGAATCCCTAGTAAGCGTGAGTCATCAGCTCGCRTTGATTACGTCCCTGCCCTTTGTACACACCGCCCGTCGCTACTACCGATTGAACGGYTTAGYRAGACTCTCGGATTRGCTTATGGTAGCTGGCAACAGCTTGCCGTTGGCTGAGAAGTTAGTCAAACTTGGTCGTTTAGAGGAAGTAAAAGTCGTAACAAGGTWTCCGTAGGTGAACCTGCGGAAGGATCATT
>Archaeospora.schenckii.SSUcons83_K
NNNNNNNNNNNCCAGTAGTCATATGCTTGTCTCAAAGATTAAGCCATGCATGTCTAAGTATAAACAATTATACAGTGAAACTGCGAATGGCTCATTAAATCAGTTATAGTTTATTTGATAGTGCCTTACTACTTGGATAACCGTGGTAATTCTAGAGCTAATACATGCTAAAAATCTCGACTTCTGGAAGAGATGTATTTATTAGATAAAAAACCAATCTCTGCTTCGGTGGAGTCCTTTGGTGATTCATAATAACTTTTCGAATCGCATGGCCTTGAGCCGGCGATGGTTCATTCAAATTTCTGCCCTATCAACTTTCGATGGTAGGATAGTGGCCTACCATGGTTTTAACGGGTAACGGGGAATTAGGGTTCGATTCCGGAGAGGGAGCCTGAGAAACGGCTACCACTTCTAAGGAAGGCAGCAGGCGCGCAAATTACCCAATCCCGACACGGGGAGGTAGTGACAATAAATAACAATACAGGGCCTTTACAGGTCTTGTAATTGGAATGAGTACAATTTAAATCTCTTAACGAGGAACAATTGGAGGGCAAGTCTGGTGCCAGCAGCCGCGGTAATTCCAGCTCCAATAGCGTATATTAAAGTTGTTGCAGTTAAAAAGCTCGTAGTTGAATTTTGGATTCCATCAATCGGTCCATCTTTTGATGAGTACTGGTTGTGTGGGGTCTATCCGCCTGGTGATACGTAATGTCCTTTATTGGATGTTGCGGGTAGTCAGGACGTTTACCTTGAAAAAATTAGAGTGTTTAAAGCAGGCTTATGCCGGAATACATTAGCATGGAATAATAGAATAGGACGAAGTTGTTTTATTTTGTTGGTTTCTAGGACAACCGTAATGATTAATAGGGATAGTTGGGGGCATTAGTATTCAATTGTCAGAGGTGAAATTCTTGGATTTATTGAAGACTAACTACTGCGAAAGCATTTGCCAAGGATGTTTTCATTAATCAAGAACGAAAGTTAGGGGATCGAAGACGATCAGATACCGTCGTAGTCTTAACCATAAACTATGCCGACTAGGGATCGGGCGATGTTGTTTCAATGACTCGCTCGGCACCTTATGGGAAACCAAAGTGTTTGGGTTCCGGGGGGAGTATGGCGCAAGGCTGAAACTTAAAGGAATTGACGGAAGGGCACCACCAGGGGTGGAGCCTGCGGCTTAATTTGACTCAACACGGGAAAACTCACCAGGTCCAGACATAGTGAGGATTGACAGATTGAGAGCTCTTTCTTGATTCTATGGGTGGTGGTGCATGCCCGTTCTTAGTTGGTGAAGTGATTTGTCTGGTTAATTCCGATAACGAACGAGACCTTAACCTGCTAAATAGCTAGGCTGCTTCTCGGAGTGGTCGTCAGCTTCTTAGAGGGACTGTTACGCGATTAGCCAGCGGAAGTTTGAGGCAATAACAGGTCTGTGATGCCCTTAGATGTTCTGGGCCGCACGCGCGCTACACTGATGAAGTCAACGAGTTATTATACCTTGGCCGGAAGGTCTGGGTAATCTTTTGAAACTTCATCGTGCTGGGGATAGAGCATTGCAATTATTGCTCYTAAACGAGGAATCCCTAGTAAGCGTGAGTCATCAGCTCGCGTTGATTACGTCCCTGCCCTTTGTACACACCGCCCGTCGCTACTACCGATTGAATGGCTTRGTGAGACCCTCGGATTGGTAKTCGGTGGTTGGCAACAATCGCTGTTCTCTGAAAAGTTGGTCAAACTTGGTCATTTAGAGGAAGTAAAAGTCGTAACAAGGTTTCCGTAGGTGAACCTGCGGAAGGATCATT
>Archaeospora.trappei.SSUcons81_K
NNNNNNNNNNNNNNNNNNNNNNNNNNNNNNNNNNNNNNNNNNNNNNNNNNNNNNNNNNNNNNNNNNNNNNNNNNNTGAAACTGCGAATGGCTCATTAAATCAGTTATAGTTTATTTGANAGTGCCTTACTACTTGGATAACCGTGGTAATTCTAGAGCTAATACATGCTAAAAATCTCGACTTCTGGAAGAGATGTATTTATTAGATAAAAAACCAATCTCTGTTTCGGTGGAGTCCTTTGGTGATTCATAATAACTTTTCGAATCGCATGGCCTTGAGCCGGCGATGGTTCATTCAAATTTCTGCCCTATCAACTTTCGATGGTAGGATAGTGGCCTACCATGGTTTTAACGGGTAACGGGGAATTAGGGTTCGATTCCGGAGAGGGAGCCTGAGAAACGGCTACCACTTCTAAGGAAGGCAGCAGGCGCGCAAATTACCCAATCCCGACACGGGGAGGTAGTGACAATAAATAACAATACAGGGCCTTTACAGGTCTTGTATTGGAATGAGTACAATTNNNNNNNNNNNNNNNNNNNNNNNNNNNNNNNNNNNNNNNNNNNNNNNNNNNNNNNNNNNNNNNNNNNNNNNNNNNNNNNNNNNNNNNNNNNNNNNNNNNNNNNNNNNNNNNNNNNNNNNNNNNNNNNNNNNNNNNNNNNNNNNNNNNNNNNNNNNNNNNNNNNNNNNNNNNNNNNNNNNNNNNNNNNNNNNNNNNNNNNNNNNNNNNNNNNNNNNNNNNNNNNNNNNNNNNNNNNNNNNNNNNNNNNNNNNNNNNNNNNNNNNNNNNNNNNNNNNNNNNNNNNNNNNNNNNNNNNNNNNNNNNNNGTTTTATTTTGTTGGTTTCTAGGACAACCGTAATGATTAATAGGGATAGTTGGGGGCATTAGTATTCAATTGTCAGAGGTGAAATTCTTGGATTTATTGAAGACTAACTACTGCGAAAGCATTTGCCAAGGATGTTTTCATTAATCAAAACGAAAGTTRGGGGATCGAAGACGATCAGATACCGTCGTAGTCTTAACCATAAACTATGCCGACTAGGGATCGGGCGATGTTGTTTCAATGACTCGCTCGGCACCTTATGGGAAACCAAANTGTTTGGGTTCCNNNNNNNNNNNNNNNNNNNNNNNNNNNNNNNNNNNNNNNNNNNNNNNNNNNNNNNNNNNNNNNNNNNNNNNNNNTTAATTTGACTCAACACGGGAAAACTCACCAGGTCCAGACATAGTGAGGATTGACAGATTGAGAGCTCTTTCTTGATTCTATGGGTGGTGGTGCATGGCCGTTCTTAGTTGGTGGAGTGATTTGTCTGGTTAATTCCGATAACGAACGAGACCTTAACCTGCTAAATAGCTAGGCTGCTTCTGGAGTGGTCGTCAGCTTCTTAGAGNNNNNNNNNNNNNNNNNNNNNNNNNNNNNNNNNNNNNNNNNNNNNNNNNNNNNNNNNNNNNNNNNNNNNNNNNNNNNNNNNNNNNNNNNNNNNNNNNNNNNNNNNNNNNNNNNNNNNNNNNNNNNNNNNNNNNNNNNNNNNNNNNNNNNNNNNNNNNNNNNNNNNNNNNNNNNNNNNNNNNNNNNNNNNNNNNNNNNNNNNNNNNNNNNNNNNNNNNNNNNNNNNNNNNNNNNNNNNNNNNNNNNNNNNNNNNNNNNNNNNNNNNNNNNNNNNNNNNNNNNNNNNNNNNNNNNNNNNNNNNNNNNNNNNNNNNNNNNNNNNNNNNNNNNNNNNNNNNNNNNNNNNNNNNNNNNNNNNNNNNNNNNNNNNNNNNNNNNNNNNNNNNNNNNNNNNNNNNNNNNNNNNNNNNNNNNNNATT
>Archaeospora.trappei.SSUcons82_K
NNNNNNNNNNNNNNNNNNNNNNNNNNNNNNNNNNNNNNNNNNNNNNNNNNNNNNNNNNNNNNNNNNNNNNNNNNNTGAAACTGCGAATGGCTCATTAAATCAGTTATAGTTTATTTGANAGTGCCTTACTACTTGGATAACCGTGGTAATTCTAGAGCTAATACATGCTAAAAATCTCGACTTCTGGAAGAGATGTATTTATTAGATAAAAAACCAATCTCTGTTTCGGTGGAGTCCTTTGGTGATTCATAATAACTTTTCGAATCGCATGGCCTTGAGCCGGCGATGGTTCATTCAAATTTCTGCCCTATCAACTTTCGATGGTAGGATAGTGGCCTACCATGGTTTTAACGGGTAACGGGGAATTAGGGTTCGATTCCGGAGAGGGAGCCTGAGAAACGGCTACCACTTCTAAGGAAGGCAGCAGGCGCGCAAATTACCCAATCCCGACACGGGGAGGTAGTGACAATAAATAACAATACAGGGCCTTTACAGGTCTTGTATTGGAATGAGTACAATTTAAATCTCTTAACGAGGAACAATTGGAGGGCAAGTCTGGTGCCAGCRGCCGCGGTAATTCCAGCTCCAATAGCGTATATTAAAGTTGTTGCAGTTAAAAAGCTCGTAGTTGAATTTTGGATTCCACCAATCGGTCCATCTTTTGATGAGTACTGGTTGTGTGGGGTCTATCCGCCTGGTGATACGTAATGTCCTTTATTGGATGTTGCGGGTAGTCAGGACCTTTACCTTGAAAAAATTAGAGTGTTTAAAGCAGGCTTATGCCGGAATACATTAGCATGGAATAATAGAATAGGACGAAGTTGTTTTATTTTGTTGGTTTCTAGGACAACCGTAATGATTAATAGGGATAGTTGGGGGCATTAGTATTCAATTGTCAGAGGTGAAATTCTTGGATTTATTGAAGACTAACTACTGCGAAAGCATTTGCCAAGGATGTTTTCATTAATCAAGAACGAAAGTTAGGGGATCGAAGACGATCAGATACCGTCGTAGTCTTAACCATAAACTATGCCGACTAGGGATCGGGCGATGTTGTTTCAATGACTCGCTCGGCACCTTATNNNNNNNNNNNNNNNNNNNNNNNNNNNNNNNNNNNNNNNNNNNNNNNNNNNNNNNNNNNNNNNNNNNNNNNNNNNNNNNNNNNNNNNNNNNNNNNGGCTTAATTTGACTCAACACGGGAAAACTCACCAGGTCCAGACATAGTGAGGATTGACAGATTGAGAGCTCTTTCTTGATTCTATGGGTGGTGGTGCATGGCCGTTCTTAGTTGGTGGAGTGATTTGTCTGGTTAATTCCGATAACGAACGAGACCTTAACCTGCTAAATAGCTAGGCTGCTTCTGGAGTGGTCGTCAGCTTCTTAGAGGGACTGTTGCGCGATTAGCCAACGGAAGTTTGAGGCAATAACAGGTCTGTGATGCCCTTAGATGTTCTGGGCCGCACGCGCGCTACACTGATGAAGTCAACGAGTTATTATACCTTGGCCGGAAGGTCTGGGTAATCTTTTGAAACTTCATCGTGCTGGGGATAGAGCATTGCAATTATTGCTCTTAAACGAGGAATCCCTAGTAAGCGTGAGTCATCAGCTCGCGTTGATTACGTCCCTGCCCTTTGTACACACCGCCCGTCGCTACTACCGATTGAATGGCTTAGTGAGACCCTCGGATTGGTATTCGGTGGTTGGCAACAATCGCTGTTCTCTGAAAAGTTGGTCAAACTTGGTCATTTAGAGGAAGTAAAAGTCGTAACAAGGTTTCCGTAGGTGAACCTGCGGAAGGATCATT
>Archaeospora.trappei.SSUcons84_K
NNNNNNNNNNNNNNGTAGTCATATGCTTGTCTCAAAGATTAAGYYATGCATGTCTAAGTATAAACAATTATACAGTGAAACTGCGAATGGCTCATTAAATCAGTTATAGTYTATTTGATAGTGCCTTACTACTTGGATAACCGTGGTAATTCTAGAGCTAATACATGCTAAAAATCTCGACTTCTGGAAGAGATGTATTTATTAGATAAAAAACCAATCTCGGCTTCGCGGTCGAGTCCTTTGGTGATTCATAATAACTTTTCGAATCGCATGGCCTTGCGCCGGCGATGGTTCATTCAAATTTCTGCCCTATCAACTTTCGATGGTAGGATAGTGGCCTACCATGGTTTTAACGGGTAACGGGGAATTAGGGTTCGATTCCGGAGAGGGAGCCTGAGAAACGGCTACCACTTCTAAGGAAGGCAGCAGGCGCGCAAATTACCCAATCCCGACACGGGGAGGTAGTGACAATAAATAACAATACAGGGCCTTTACAGGTTTTGTAATTGGAMTGAGTACAATTTAAATCTCTTAACGAGGAACAATTGGAGGGCAAGTCTGGTGCCAGCAGCCGCGGTAATTCCAGCTCCAATAGCGTATATTAAAGTTGTTGCAGTTAAAAAGCTCGTAGTTGAATTTTGGATTCTGCCAGTTGGTCCATCTTTTGATGAGTACTGATTGTGTGGGGTCTATCCGCCTGGTGATACGTAATGTACTTTATTGTATGTTACRGGTAGTCAGGACCTTTACCTTGAAAAAATTAGAGTGTTTAAAGCAGGCTTATGCCGGAATACATTAGCATGGAATAATAGAATAGGACGATGTTGTTTTATTTTGTTGGTTTCTAGGACAACCGTAATGATTAATAGGGATAGTTGGGGGCATTAGTATTCAATTGTCAGAGGTGAAATTCTTGGATTTATTGAAGACTAACTACTGCGAAAGCATTTGCCAAGGATGTTTTCATTAATCAAGAACGAAAGTTAGGGGATCGAAGACGATCAGATACCGTCGTAGTCTTAACCATAAACTATGCCGACTAGGGATCGGGCGATGTTGTTTCCATGACTCGCTCGGCACCTTATGGGAAACCAAAGTGTTTGGGTTCCGGGGGGAGTATGGTCGCAAGGCTGAAACTTAAAGGAATTGACGGAAGGGCACCACCAGGGGTGGAGCCTGCGGCTTAATTTGACTCAACACGGGAAAACTCACCAGGTCCAGACATAGTGAGGATTGACAGATTGAGAGCTCTTTCTTGATTCTATGGGTGGTGGTGCATGGCCGTTCTTAGTTGGTGGAGTGATTTGTCTGGTTAATTCCGATAACGAACGAGACCTTAACCTGCTAAATAGCTAGGCTGCTCCTAGAGTGGTCGTCAGCTTCTTAGAGGGACTGTTGCGCGATTAGCCAACGGAAGTTTGAGGCAATAACAGGTCTGTGATGCCCTTAGATGTTCTGGGCCGCACGCGCGCTACACTRATGAAGTCAACGAGTTATTAACCCTTAACCGGAAGGTTTGGGTAATCTTTTGAAACTTCATCGTGCTGGGGATAGAGCATTGCAATTATTGCTCTTAAACGAGGAATCCCTAGTAAGCGTGAGTCATCAGCTCGCGTTGATTACGTCCCTGCCCTTTGTACACACCGCCCGTCGCTACTACCGATTGAATGGCTTAGTGAGACCTTCGGATTGGTATTCGGTGGCTGGCAACAGCTCGCTGTTCTCTGAAAAGTTGGTCAAACTTGGTCATTTAGAGGAAGTAAAAGTCGTAACAAGGTNNNNNNNNNNNNNNNNNNNNNNNNNNNNNN
>Geosiphon.pyriformis.SSUcons80_K
NNNNNNNNNNNCCAGTAGTCATATGCTTGTCTCAAAGATTAAGCCATGCATGTCTAAGTATAAGCAAGTATACTGTGAAACTGCGAATGGCTCATTAAATYAGTTATAGTTTATTTGATAGTGCCTTACTACTCGGATAACCGTGGTAATTCTAGAGCTAATACGTGCTAAAAATCCCGACCTCTGGAAGGGAAGTATTTATTAGATAAAAAACCAATRTTGCCTCTCGGGGTGAGTCCTTTGGTGANTCATGATAACTTTTCGAATCGCATGGCCTTTGCGCCGGTGATGGTTCATTCAAATTTCTGCCCTATCAACTTTCGATGGTAGGATAGAGGCCTACCATGGTTTTAACGGGTAACGGGGAATTAGGGTTCGATTCCGGAGAGGGAGCCTGAGAAACGGCTACCACATCCAAGGAAGGCAGCAGGCGCGCAAATTACCCAATCCCGACACGGGGAGGTAGTGACAATAAATAACAATACAGGGCCCTCACGGGTCTTGTAATTGGAATGAGTACAATTTAAATCTCTTAACGAGGAACAATTGGAGGGCAAGTCTGGTGCCAGCAGCCGCGGTAATTCCAGCTCCAATAGCGTATATTAAAGTTGTTGCAGTTAAAAAGCTCGTAGTTGAATTTTAGGCGTGGCCGGGCGGTCCACCTTCTGGGTGAGCACTGTCTCGTCGTCATGCCTATCTTTCTGKWGARCCGGGATGTCCTTAATTGGGTGTGTCGGGGAAGCAGGACCATTACCTTGAAAAAATTAGAGTGTTCAAAGCAGGCGCATGCCCGAATASATTAGCATGGAATAATGAAATAGGACGTCGTGGTTCTATTTTGTTGGTTTYTAGGACCACCGTAATGATTAATAGGGATAGTTGGGGGCATTAGTATTCAATTGTCAGAGGTGAAATTCTTGGATTTATTGAAGACTAACTTCTGCGAAAGCATTTGCCAAGGATGTTTTCATTAATCAAGAACGAAAGTTAGGGGATCGAAGACGATCAGATACCGTCGTAGTCTTAACCATAAACTATGCCGACTAGGAATCGGGCGATGTTAWTTTGATGACTCGCCCGGCGCCTTATGGGAAACCAAAGTTTTTGGGTTCCGGGGGGAGTATGGTCGCAAGGCTGAAACTTAAAGGAATTGACGGAAGGGCACCACCAGGGGTGGAGCCTGCGGCTTAATTTGACTCAACACGGGAAAACTCACCAGGTCCAGACATAGTAAGGATTGACAGATTGAGAGCTCTTTCTTGATTCTATGGGTGGTGGTGCATGGCCGTTCTTAGTTGGTGGAGTGATTTGTCTGGTTAATTCCGATAACGAACGAGACCTTAACCTGYTAAATAGCTAGGCGGCTCCTTGAGCCGTCGTCAGCTTCTTAGAGGGACTRTTGCGCGATTAGCCRAYGGAAGTTTGAGGCAATAACAGGTCTGTGAWGCCCTTAGATGTTCTGGGCCGCACGCGCGCTACACTGATGAAGTCAACGAGTTCRATTCCTTKAYCGGAAGGTMTGGGTARTCTTRTGAAACTTCATCGTGCTGGGGATAGAGCATTGCAATTATTGCTCTTCAACGAGGAATCCCTAGTAAGCATGAGTCATCAGCTCGTGCTGATTACGTCCCTGCCCTTTGTACACACCGCCCGTCGCTACTACCGATTGAATGGCTTAGTGAGACCCTCGGATTGGCGTTGGGTGGCTGGAAACAGCTGTGCCTTCGCTGAGAAGTTGGTCAAACTTGGTCATTTAGAGGAAGTAAAAGTCGTAACAAGGTTTCCGTAGGTGAACCTGCGGAAGGATCATT
>Acaulospora.brasiliensis.SSUcons41_K
GGTTGATCCTGCCAGTAGTCATATGCTTGTCTCAAAGATTAAGCCATGCATGTCTAAGTATAAATCATTTGTACGGGTGAAACTGCGAATGGCTCATTAAATCAGTTATAGTTTATTTGATAGTACATTACTACTTGGATAACCGTGGTAATTCTAGAGCTAATACATGCTAAAAATCCCAACTTCAGGAAGGGATGTATTTATTAGATAAAAAACCAATAGCTTCGCAAGAAGTTTCAACTTGGTGATTCATAATAACTTTTCGGATCGCACAGTCTTGTACTGGCGACGTATCATTCAAATTTCTGCCCTATCAACTTTCGATGGTAGGATAGAGGCCTACCATGGTTTTAACGGGTAACGGGGAATTAGGGTTCGATTCCGGAGAGGGAGCCTGAGAAACGGCTACCACATCCAAGGAAGGCAGCAGGCGCGCAAATTACCCAATCCCGACACGGGGAGGTAGTGACAATAAATAACAATATGGGGCTCTTACGAGTCTCGTAATTGGAATGAGTACAATTTAAATCTCTTAACGAGGAACAATTGGAGGGCAAGTCTGGTGCCAGCAGCCGCGGTAATTCCAGCTCCAATAGCGTATATTAAAGTTGTTGCAGTTAAAAAGCTCGTAGTTGAATTTCGGGGTTCATACGTTGGTCGGGCTTTTTGGTCTGTACTAGCGTAATGGATTCCTACCTTCTGAATAACCGGCATGYCATTAATTTGGTGCGCCGGGGAAGCAGGACTGTTACCTTGAAAAAATTAGAGTGCTTAAAGCAGGCTATCGCCTGAATACATTAGCATGGAATAATGAAATAGGACGGCATGGTTCTATTTTGTTGGTTTCTAGGATCACCGTAATGATTAATAGGGATAGTTGGGGGCATTAGTATTCAATTGTCAGAGGTGAAATTCTTGGATTKRYTSAAGACYAACTWYTGCGAAAGCATTTGCCAAGGATGTTTTCATTAATCAAGAACGAARGTTAGGGGATCGAARACGATCAGATACCGTYGTAGTCTTAACMRTAAACTATGCCGACTAGGGATCGGWCRAYSTYAAWTTTWTRATGWSTYGWTCGGCRCCTTACGRGAAAYCAAAGTSTTTGGGTTCYGGGGGGAGTATGGTCGCAAGGCTGAAACTTAAAGGAATTGACGGAAGGGCACCACCAGGKGTGGAGCCTGCGGCTTAATTTGACTCAACACGGGGAAACTCACCAGGTCCAGACATARYWAGGATTGACAGATTGAKAGCTCTTTCTTGATTCTATGGGTGGTGGTGCATGGCCGTTCTTAGTTGGTGGAGTGATTTGTCTGGTTAATTCCGTTAACGAACGAGACCTTAACCTGCTAAATAGTTAGGCACTCTTTCGGGAGGGTCGTCAACTTCTTAGAGGGACTATCGGCGTTTAGCCGATGGAAGTTTGAGGCAATAACAGGTCTGTGATGCCCTTAGATGTTCTGGGCCGCACGCGCGCTACACTGATGAAGTCATTAAGTTCATCTCCTTCACCGGAAGGTGTGGGTAATCTTTTGAAACTTCATCGTGATGGGGATAGAGCATTGCAATTATTGCTCTTTAACGAGGAATCCCTAGTAAGCGTGAGTCATCAGCTCACGTTGATTACGTCCCTRCCCTTTGTACACACCGCCCGTCGCTACTAYCGATWGAATGGCTTAGTGAGACYCTCGGATYRRSKCWWRGRAAYCKKMAMSGGTWTCTWTTTSTYGARAAGTTKGTCARACTTGGTCATTTAGAGGAAGTAAAAGTCGTAACAAGGTTTCCGTAGGTGAACCTGCGGAAGGATCATT
>Acaulospora.capsicula.FR750213_K
NNNNNNNNNNNCCAGTAGTCATATGCTTGTCTCAAAGATTAAGCCATGCATGTCTAAGTATAAATCGTCTATACAGGTGAAACTGCGAATGGCTCATTAAATCAGTTATAGTTTATTTGATAATACATTACTACTTGGATAACCGTGGTAATTCTAGAGCTAATACATGCTAAAAATCCCGACTTCTGGAAGGGATGTATTTATTAGATAAAAAACCAATAGCTCCGTAAGGGGTTTCAACTTGGTGATTCATAATAACTTTTCGGATCGCACGGTCTTGTACTGGCGACGTATCATTCAAATTTCTGCCCTATCAACTTTCGATGGTAGGATAGAGGCCTACCATGGTTTTAACGGGTAACGGGGAATTAGGGTTCGATTCCGGAGAGGGAGCCTGAGAAACGGCTACCACATCCAAGGAAGGCAGCAGGCGCGCAAATTACCCAATCCCGACACGGGGAGGTAGTGACAATAAATAACAATATGGGGCTCTTACGAGTCTCGTAATTGGAATGAGTACAATTTAAATCTCTTAACGAGGAACAATTGGAGGGCAAGTCTGGTGCCAGCAGCCGCGGTAATTCCAGCTCCAATAGCGTATATTAAAGTTGTTGCAGTTAAAAAGCTCGTAGTTGAATTTCGGAATCTGTCCTTTGGTCGGGCTTCACTGTCCGTACTGGTGTGATGGGTTTCTACCTTCTGAATAACCGGCATGTCATTAATTTGGTGCGCCGGGGAAGCAGAACTATTACCTTGAAAAAATTAGAGTGCTTAAAGCAGGCTATCGCCTGAATAGATTAGCATGGAATAATAAAATAGGACGCATGGTTCTATTTTGTTGGTTTCTAGGATCACCGTAATGATTAATAGGGATAGTTGGGGGCATTAGTATTCAATTGTCAGAGGTGAAATTCTTGGATTTATTGAAGACTAACTTCTGCGAAAGCATTTGCCAAGGATGTTTTCATTAATCAAGAACGAAAGTTAGGGGATCGAAGACGATCAGATACCGTCGTAGTCTTAACCATAAACTATGCCGACTAGGGATCGGACGATGTTAATTTTTTAATGACTCGTTNGGCGCCTTACGGGAAACCAAAGTGTTTGGGTTCCGGGGGGAGTATGGTCGCAAGGCTGAAACTTAAAGGAATTGACGGAAGGGCACCACCAGGGGTGGAGCCTGCGGCTTAATTTGACTCAACACGGGGAAACTCACCAGGTCCAGACATAGTAAGGATTGACAGATTGAGAGCTCTTTCTTGATTCTATGGGTGGTGGTGCATGGCCGTTCTTAGTTGGTGGAGTGATTTGTCTGGTTAATTCCGTTAACGAACGAGACCTTAACCTGCTAAATAGTTAGGCCCCCCTTCGGGAGGGTCGTCAACTTCTTAGAGGGACTATCGGCGTTTAGCCGATGGAAGTTTGAGGCAATAACAGGTCTGTGATGCCCTTAGATGTTCTGGGCCGCACGCGCGCTACACTGATGAAGTCATCGAGTTCCTTTCCTTCACCGGAAGGTGTGGGTAATCTTTTGAAACTTCATCGTGATGGGGATAGAGCATTGCAATTATTGCTCTTAAACGAGGAATCCCTAGTAAGCGTGAGTCATCAGCTCATGTTGATTACGTCCCTGCCCTTTGTACACACCGCCCGTCGCTACTACCGATTGAATGGCTTAGTGAGACTCTCGGATCGGGATTTCGGAACCGGCAACGGTCCCTTTTTTCTGAGAAGTTTGTCAAACTTGGTCATTTAGAGGAAGTAAAAGTCGTAACAAGGTNNNNNNNNNNNNNNNNNNNNNNNNNNNNNN
>Acaulospora.cavernata.SSUcons35_K
NNNNNNNNNNNCCAGTAGTCATATGCTTGTCTCAAAGATTAAGCCATGCATGTCTAAGTATAAATCGTTTATACAGGTGAAACTGCGAATGGCTCATTAAATCGGTTATAGTTTATTTGATAGTACATTACTACTTGGATAACCGTGGTAATTCTAGAGCTAATACATGCTAAGAATCCTGACTTCTGGAAGGGATGTATTTATTAGATAAAAAACCAATAGCTCCGCAAGGGGTTTCCCATTGGTGAATCATAATAACTTTTCGGATCGCACGGTCTCGTACCGGCGACGTATCATTCAAATTTCTGCCCTATCAACTTTCGATGGTAGGATAGAGGCCTACCATGGTTTTAACGGGTAACGGGGAATTAGGGTTCGATCCCGGAGAGGGAGCCTGAGAAACGGCTACCACATCCAAGGAAGGCAGCAGGCGCGCAAATTACCCAATCCCAATACGGGGAGGTAGTGACAATAAATAACAATATGGGGCTCTTACGGGTCTCGTAATTGGAATGAGTACAATTTAAATCTCTTAACGAGGAACAATTGGAGGGCAAGTCTGGTGCCAGCAGCCGCGGTAATTCCAGCTCCAATAGCGTATATTAAAGTTGTTGCAGTTAAAAAGCTCGTAGTTGAATTTCGGAGTTTATCGGTTGGTCGGGCTTCACTGTCCGCACTGACCTGATTGATTCCTACCTTCTGAATAACCAGCATGCTATTAAGTTAGTGCGTTGGGGAAGCAGAGCTACTACCTTGAAAAAATTAGAGTGCTTAAAGCAGGCTTATGCTTGAATAGATTAGCATGGAATAATAAAATAGGACGGCATGGTTCTATTTTGTTGGTTTCTAGGATCACCGTAATGATTAATAGGGATAGTTGGGGGCATTAGTATTCAATTGTCAGAGGTGAAATTCTTGGATTTATTGAAGACTAACTTCTGCGAAAGCATTTGCCAAGGATGTTTTCATTAATCAAGAACGAAAGTTAGGGGATCGAAGACGATCAGATACCGTCGTAGTCTTAACCATAAACTATGCCGACTAGGGATCGGACGATGTTAATTTTTTAATGACTCGTTCGGCGCCTTACGGGAAACCAAAGTGTTTGGGTTCCGGGGGGAGTATGGTCGCAAGGCTGAAACTTAAAGGAATTGACGGAAGGGCACCACCAGGGGTGGAGCCTGCGGCTTAATTTGACTCAACACGGGGAAACTCACCAGGTCCAGACATAGTAAGGATTGACAGATTGAGAGCTCTTTCTTGATTCTATGGGTGGTGGTGCATGGCCGTTCTTAGTTGGTGGAGTGATTTGTCTGGTTAATTCCGTTAACGAACGAGACCTTAACCCGCTAAATAGTTAGGCCCTCTCTCGGGAGGGTCGTCAACTTCTTAGAGGGACTATCGGCGTTTAGCCGATGGAAGTTTGAGGCAATAACAGGTCTGTGATGCCCTTAGATGTTCTGGGCCGCACGCGCGCTACACTGATGAAGTCATCAAGTTTCTGTCCTTCACCGGAAGGTGTGGGTAATCTTTTGAAACTTCATCGTGATGGGGATAGAGCATTGCAATTATTGCTCTTYAACGAGGAATCCCTAGTAAGCGTGAGTCATCAGCTCACGTTGATTACGTCCCTGCCCTTTGTACACACCGCCCGTCGCTACTACCGATTGAATGGCTTAGTGAGACTCTCGGATCGGGTTTTTGGAACCGGCAACGGTCCCTTTCATCTGAGAAGTTTGTCAAACTTGGTCATTTAGAGGAAGTAAAAGTCGTAACAAGGTTTCCGTAGGTGAACCTGCGGAAGGATCATT
>Acaulospora.colombiana.Z14006_K
NNNNNNNNNNNNNNNNNNNNNNNNNNNNNNNNNNNNNNNNNNNNNNNNNNNNNNNNNNNNNNNNNNNNNNNNNNNNNNNNNNNNNNNAATGGCTCATTAAATCAGTTATAGTTTATTTGATAGTAAAATTACTACTTGGATAACCGTGGTAATTCTAGAGCTAATACATGCTAAAAATCCCGACTTCCGGAAGGGACGTATTTATTAGATAAAAAACCAATAGCTCCGCAAGGGGTTTCCCATTGGTGAATCATAATAACTTTTCGGATCGCATGGTCTCGTACCGGCGACGTATCATTCAAATTTCTGCCCTATCAACTTTCGATGGTAGGATAGAGGCCTACCATGGTTTTAACGGGTAACGGGGAATTAGGGTTCGATTCCGGAGAGGGAGCCTGAGAAACGGCTACCACATCCAAGGAAGGCAGCAGGCGCGCAAATTACCCAATCCCAACACGGGGAGGTAGTGACAATAAATAACAATATGGGGCCTTTACGGGTCTCGTAATTGGAATGAGTACAATTTAAATCCCTTAACGAGGAACAATTGGAGGGNNNNNNNNNNNNNNNNNNNNNNNGTAATTCCAGCTCCAATAGCGTATATTAAAGTTGTTGCAGTTAAAAAGCTCGTAGTTGAATTTCGGGGTCTGTCCATCGGTCGGGCTTTTTCGGTCCGCACTGTTGCGATGGATTCCTACCTTCTGAATAACCGATTTGCCATTAATTTGGTGGGTCGGGGAAGCAGGACTGTTACCTTGAAAAAATTAGAGTGCTCAAAGCAGGCTAGTGCCTGAATACATTAGCATGGAATAATAAAATANNNNNNNATGGTTCTATTTTGTTGGTTTCTAGGATCACCGTAATGATTAATAGGGATAGTTGGGGGCATTAGTATTCANTTGTCAGAGGTGAAATTCTTGGATTTATTGAAGACTAACTACTGCGAAAGCATTTGCCAAGGATGTTTTCATTAATCAAGAACGAAAGTTAGGGGATCGAAGACGATCAGATACCGTCGTAGTCTTAACCATAAACTATGCCGACTAGGGATCGGACGATGTTAATTTTTTAATGACTCGTTCGGCGCCTTACGGGAAACCAAAGTGTTTGGGTTCCGGGGGGAGTATGGTCGCAAGGCTGAAACTTAAAGGAATTGACGGAAGGGCACCACCAGGGGTGGAGCCTGCNGCTTAATTTGACTCAACACGGGGAAACTCACCAGGTCCAGACATAGTAAGGATTGACAGATTGAGAGCTCTTTCTTGATTCTATGGGTGGTGGTGCATGGCCGTTCTTAGTTGGTGGAGTGATTTGTCTGGTTAATTCCGATAACGAACGAGACCTTAACCTGCTAAATAGTTAGTTCCTCCTTCGGGAGGTTCGTCAACTTCTTAGAGGGACTATCGGCGTTTAGCCGATGGAAGTTTGAGGCAATAACAGGTCTGTGATGCCCTTAGATGTTCTGGGCCGCACGCGCGCTACACTGATGAAGTCATCGAGTTCACCTCCTTCACCGGAAGGTGTGGGTAATCTTTTGAAACTTCATCGTGATGGGGATAGAGCATTGCAATTATTGCTCTTCAACGAGGAATCCCTAGTAAGCGTGAGTCATCAGCTCACGTTGATTACGTCCCTGCCCTTTGTACACACCGCCCGTCGCTACTACCGATTGAATGGCTTAGTGAGACTCTCGGATCGGGTTTGAGGAGCTGTAAAAGGCTCCTTATTTCTGAGAAGTTTGTCAAACTTCGGTCATTTAGAGGAAGTAAAAGTCGTAACAANNNNNNNNNNNNNNNNNNNNNNNNNNNNNNNNN
>Acaulospora.lacunosa.SSUcons38_K
NNNNNNNNNNNCCAGTAGTCATATGCTTGTCTCAAAGATTAAGCCATGCATGTCTAAGTATAAATCATTTATACAGGTGAAACTGCGAATGGCTCATTAAATCAGTTATAGTTTATTTGATAGTACAATTACTACTTGGATAACCGTGGTAATTCTAGAGCTAATACATGCTAARAATCTCGRCTTCTGGAMGGGATGTATTTATTAGATAAAAARCCAATAGCTCCGCAAGGGGTTTCAACTTGGTGATTCATAATAACTTTTCGGATCGCATGGTCTCGTACCGGCGACGTATCATTCAAATTTCTGCCCTATCAACWYTCGATGGTAGGATAGAGGCCTACCATGGTTTTAACGGGTAACGGGGAATTAGGGTTCGATTCCGGAGAGGGAGCCTGAGAAACGGCTACCACATCCAAGGAAGGCAGCAGGCGCGCRAATTACCCARTCCCAATACGGGGAGGTAGTGACAATAAATAACAATATGGGGCCCTCACGGGTTTCGTAATTGGAATGAGTACAATTTAAATCTCTTAACGAGGAACAATTGGAGGGCAAGTCTGGTGCCAGCAGCCGCGGTAATTCCAGCTCCAATAGCGTATATTAAAGTTGTTGCAGTTAAAAAGCTCGTAGTTGAATTTCGGAATCTRTCCGTTGGTCGGGCTTCACTGTCCGTACTGGTGTGATGGGTTCTTACCTTCTGAATAACCAGCATGCCATTCATTTGGTGCGCTGGGGAAGCAGGACTATTACCTTGAAAAAATTAGAGTGCTCAAAGCAGGCTAGTGCCTGAAYACATTAGCATGGAATAATAAAATAGGACGGCATGGTTCTATTTTGTTGGTTTCTAGGATCAYCGTAATGAYTAATAGGGATAGTTGGGGGCATTAGTATTCAATTGTCAGAGGTGAAATTCYTGGATTTATTGAAGACTAACTTCTGCGARAGCATTTGCCAAGGATRTTTTCATTAATCAAGAACGAAAGTTAGGGGATCGAAGACGATCAGATACCGTCGTAGTCTTAACCATAAACTATGCCGACTAGGGATCGGACGATGTTAATTTTTTAATGACTCGTTCGGCGCCTTACGGGAAACCAAAGTGTTTGGGTTCCGGGGGGAGTATGGTCGCAAGGCTGAAACTTAAAGGAATTGACGGAAGGGCACCACCAGGGGTGGAGCCTGCGGCTTAATTTGACTCAACACGGGGAAACTCACCAGGTCCAGACATAGTAAGGATTGACAGATTGAGAGCTCTTTCTTGATTCTATGGGTGGTGGTGCATGGCCGTTCTTAGTTGGTGGAGTGATTTGTCTGGTTAATTCCGTTAACGAACGAGACCTTAACCTGCTAAATAGTTAGTCCCTCCTTCGGGAGGGTCGTCAACTTCTTAGAGGGACTATCGGCCTTTAGCCGATGGAAGTTTGAGGCAATAACAGGTCTGTGATGCCCTTAGATGTTCTGGGCCGCACGCGCGCTACACTGWTRAAGTCATCGAGTTCTTTCCTTCACCGGAAGGTGTGGGTAATCTTTTGAAACTTTATCGTGATGGGGATAGAGCATTGCAATTATTGCTCTTAAACGAGGAATCCCTAGTAAGCGTGAGTCATCAGCTCACGTTGATTACGTCCCTGCCCTTTGTACACACCGCCCGTCGCTACTACCGATTGAATGGCTTAGTGAGACTCTCGGATCGGGTTTTAGGAACCGGCMACGGTACCTTTCTTCTGAGAAGYTTGTCAAACTTGGTCATTTAGAGGAAGTAAAAGTCGTAACAAGGTTTCCGTAGGTGAACCTGCGGAAGGATCATT
>Acaulospora.laevis.SSUcons39_K
NNNNNNNNNNNNNNNNNNNNNNNNNNNNNNNNNNNNNNNNNNNNNNNNNNNNNNNNNNNNNNNNNNNNNNNNNNNNNNNNNNNNGCGAATGGCTCATTAAATCAGTTATAGTTTATTTGATAATACATTACTACTTGGATAACCGTGGTAATTCTAGAGCTAATACATGCTAAAAATCCCGACTTCTGGAAGGGATGTATTTATTAGATAAAAAACCAATAGCNCCGCAAGGGGTTTCAACTTGGTGATTCATAATAACTTTTCGGATCGCACGGTCTTGTACTGGCGACGTATCATTCAAATTTCTGCCCTATCAACTTTCGATGGTAGGATAGAGGCCTACCATGGTTTTAACGGGTAACGGGGAATTAGGGTTCGATTCCGGAGAGGGAGCCTGAGAAACGGCTACCACATCCAAGGAAGGCAGCAGGCGCGCAAATTACCCAATCCCGACACGGGGAGGTAGTGACAATAAATAACAATATGGGGNNNNNNNNNNNNNNNNNNNNNNNNNNNNNNNNNNNNNNNNNNNNNNNNNNNNNNNNNNNNNNNNNNNNNNNNNNNNNNNNNNNNNNNNNNNNNNNNNNNNNNNNNNNNNNNNNNNNNNNNTGTTGCAGTTNAAAAGCTCGTAGTTGAATTTCGGAATCTGTCCGTCGGTCGGGCTTCACTGTCCGTACTGGTGTGATGGGTTTCTACCTTCTGAATAACCGGCATGTCATTAATTTGGTACGCCGGGGAAGCAGAACTATTACCTTGAAAAAATTAGAGTGCTTAAAGCAGGCTATCGCCTGANTAGATTAGCATGGAATAATAAAATAGGACGGCATGGTTCCATTTTGTTGGTTTCTAGGATCACCGTAATGATTAATAGGGATAGTTGGGGGCATTAGTATTCAATTGTCAGAGGTGAAATTCTTGGATTTATTGAAGACTNACTTCTGCGAAAGCATTTGCCAAGGATGTTTTCATTAATCAAGAACGAAAGTTAGGGGATCGAAGACGATCAGATACCGTCGTAGTCTTAACCATAAACTATGCCGACTAGGGATCNNNNNNNNNNNNNNNNNNNNNNNNNNNNNNNNNNNNNNNNNNNNNNNNNNNNNNNNNNNNNNNNNNNNNNNNNNNNNNNNNNNNNNNNNNNNNNNNNNNNNNNNNNNNNNNNNNNNNNNCAGGGGTGGAGCCTGCGGCTTAATTTGACTCAACACGGGGAAACTCACCAGGTCCAGACATAGTAAGGATTGACAGATTGAGAGCTCTTTCTTGATTCTATGGGTGGTGGTGCATGGCCGTTCTTAGTTGGTGGAGTGATTTGTCTGGTTAATTCCGTTAACGAACGAGACCTTAACCTGCTAAATAGTTAGGCCCCCCTTCGGGAGGGTCGTCAACTTCTTAGAGGGACTATCGGCGTTTAGCCGANNNNNNNNNNNNNNNNNNNNNNNNNNNNNNNNNNNNNNNNNNNNNNNNNNNNNNNGCGCGCTACACTGATGAAGTCATCGAGTTCCTTTCTTTCACCGGAAGGTGTGGGTAATCTTTTGAAACTTCATCGTGATGGGGATAGAGCATTGCAATTATTGCTCTTAAACGAGGAATCCCTAGTAAGCGTGAGTCATCAGCTCATGTTGATTACGTCCCTGCCCTTTGTACACACCGCCCGTCGCTACTACCGATTGAATGGCTTAGTGAGACTCTCGGATCGGGATTTCGGAACCGGCAACGGTCCCTTTCTTNTGAGAAGTTTGTCAAACTTGGTCATTTAGNNNNNNNNNNNNNNNNNNNNNNNNNNNNNNNNNNNNNNNNNNNNNNNNNNNATT
>Acaulospora.laevis.SSUcons40_K
NNNNNNNNNNNNNNNNNNNNNNNNNNNNNNNNNNNNNNNNNNNNNNNNNNNNNNNNNNNNNNNNNNNNNNNNNNNNNNNNNNNNNNNNNNNNNNNNNNNNNNNNNNNNNNNNNNNNNNNNNNNNNNNNNNNNNNNNNNNNNNNNNNNNNNNNNNNNNNNNNNNNNNNNNNNNNNNNNNNNNNNNNNNNNNNNNNNNNNNNNNNNNNNNNNNNNNNNNNNNNNNNNNNNNNNNNNNNNNNNNNNNNNNNNNNNNNNNNNNNNNNNNNNNNNNNNNNNNNNNNNNNNNNNNNNNNNNNNNNNNNNNNNNNNNNNNNTCAACTTTCGATGGTAGGATAGAGGCCTACCATGGTTTTAACGGGTAACGGGGAATTAGGGTTCGATTCCGGAGAGGGAGCCTGAGAAACGGCTACCACATCCAAGGAAGGCAGCAGGCGCGCAAATTACCCAATCCCGACACGGGGAGGTAGTGACAATAAATAACAATATGGGGCTCTTACGAGTCTCGTAATTGGAATGAGTACAATTTAAATCTCTTAACGAGGAACAATTGGAGGGCAAGTCTGGTGCCAGCAGCCGCGGTAATTCCAGCTCCAATAGCGTATATTAAAGTTGTTGCAGTTAAAAAGCTCGTAGTTGAATTTCGGAATCTGTCCGTCGGTCGGGCTTCACTGTCCGTACTGGTGTGATGGGTTTCTACCTTCTGAATAACCGGCATGTCATTAATTTGGTGCGCCGGGGAAGCAGAACTATTACCTTGAAAAAATTANAGTGCTTAAAGCAGGCTATCGCCTGAATANATTANCATGGAATAATAAAATANGACGGCATGGTTCTATTTTGTTGGTTTCTAGGATCACCGTAATGATTAATAGGGATAGTTGGGGGCATTAGTATTCAATTGTCAGAGGTGAAATTCTTGGATTTATTGAAGACTAACTTCTGCGAAAGCATTTGCCAAGGATGTTTTCATTACTCAAGAACGAAAGTTAGGGGATCGAAGACGATCNNATACCGTCGTANTCTTTACCATAAACTNTGCCGACTAGGNATCGGACGATGTNANNTTTTTAGAGACTCGTTCGGNNNNNNNNNNNNNNNNNNNNNNNNNNNNNNNNNNNNNNNNNNNNNNNNNNNNNNNNNNNNNNNNNNNNNNNNNNNNNNNNNNNNNNNNNNNNNNNNNNNNNNNNNNNNNNNNNNNNNNNNNNNNNNNNNNNNNNNNNNNNNNNNNNNNNNNNNNNNNNNNNNNNNNNNNNNNNNNNNNNNNNNNNNNNNNNNNNNNNNNNNNNNNNNNNNNNNNNNNNNNNNNNNNNNNNNNNNNNNNNNNNNNNNNNNNNNNNNNNNNNNNNNNNNNNNNNNNNNNNNNNNNNNNNNNNNNNNNNNNNNNNNNNNNNNNNNNNNNNNNNNNNNNNNNNNNNNNNNNNNNNNNNNNNNNNNNNNNNNNNNNNNNNNNNNNNNNNNNNNNNNNNNNNNNNNNNNNNNNNNNNNNNNNNNNNNNNNNNNNNNNNNNNNNNNNNNNNNNNNNTGGGTAATCTTKTGAAACTTCATCGTGATGGGGATAGAGCATTGCAATTATTGCTCTTAAACGAGGAATCCCTAGTAAGCGTGAGTCATCAGCTCATGTTGATTACGTCCCTGCCCTTTGTACACACCGCCCGTCGCTACTACCGATTGAATGGCTTAGTGAGACTCTCGGATCGGGATTTCGGAACCGGCAACGGTCCCTTTCTTCTGAGAAGTTTGTCAAACTTGGTCATTTAGAGGAAGTAAAAGTCGTAACAAGGTTTCCGTAGGTGAACCTGCGGAAGGATCATT
>Acaulospora.species.Y17633_K
NNNNNNNNNNNNNNGTAGTCATATGCTTGTCTCAAAGATTAAGCCATGCATGTCTAAGTATAAATCGTTTATACAGGTGAAACTGCGAATGGCTCATTAAATCAGTTATAGTTTATTTGATAGTACATTACTACTTGGATAACCGTGGTAATTCTAGAGCTAATACATGCTAAAAATCCTGACTTCTGGAAGGGATGTATTTATTAGATAAAAAACCAATAGCTCCGCAAGGGGTTTCCCATTGGTGAATCATAATAACTTTTCGGATCGCACGGTCTTTGTACCGGCGACGTATCATTCAAATTTCTGCCCTATCAACTTTCGATGGTAGGATAGAGGCCTACCATGGTTTTAACGGGTAACGGGGAATTAGGGTTCGATTCCGGAGAGGGAGCCTGAGAAACGGCTACCACATCCAAGGAAGGCAGCAGGCGCGCAAATTACCCAATCCCAATACGGGGAGGTAGTGACAATAAATAACAATATGGGGCTCTTACGGGTCTCGTAATTGGAATGAGTACAACTTAAATCTCTTAACGAGGAACAATTGGAGGGCAAGTCTGGTGCCAGCAGCCGCGGTGATTCCAGCTCCAATAGCGTATATTAAAGTTGTTGCAGTTAAAAAGCTCGTAGTTGAATTTCGGAGTTTGTCGGTTGGTCGGGCTTCACTGTCCGCACTGGCCTGATGGATTCCTACCTTCTGAATAACCAGCATGCTATTAATTTARTGCGTTGGGGAAGCAGAGCTATTACCTTGAAAAAATTAGAGTGCTTAAAGCAGGCTTACGCTTGAATAGATTAGCATGGAATAATAAAATAGGACGGCTTGGTTCTATTTTGTTGGTTTCTAGGATCACCGTAATGATTAATAGGGATAGTTGGGGGCATTAGTATTCAATTGTCAGAGGTGAAATTCTTGGATTTATTGAAGACTAACTTCTGCGAAAGCATTTGCCAAGGATGTTTTCATTAATCAAGAACGAAAGTTAGGGGATCGAAGACGATCAGATACCGTCGTAGTCTTAACCATAAACTATGCCGACTAGGGATCGGACGATGTTAATTTTTTAATGACTCGTTCGGCGCCTTACGGGAAACCAAAGTGTTTGGGTTCCGGGGGGAGTATGGTCGCAAGGCTGAAACTTAAAGGAATTGACGGAAGGGCACCACCAGGGGTGGAGCCTGCGGCTTAATTTGACTCAACACGGGGAAACTCACCAGGTCCAGACATAGCAAGGATTGACAGATTGAGAGCTCTTTCTTGATTCTATGGGTGGTGGTGCGTGGCCGTTCTTAGTTGGTGGAGTGATTTGTCTGGTTAATTCCGTTAACGAACGAGACCTTAACCTGCTAAATAGTTAGGCCCTCTCTCGGGAGGGTCGTCAACTTCTTAGAGGGACTATCGGCGTTTAGCCGATGGAAGTTTGAGGCAATAACAGGTCTGTGATGCCCTTAGATGTTCTGGGCCGCACGCGCGCTACACTGATGAAGTCATCAAGTTTCTGTCCTTCACCGGAAGGTGTGGGTAATCTTTTGAAACTTCATCGTGATGGGGATAGAGCATTGCAATTATTGCTCTTCAACGAGGAATCCCTAGTAAGCGTGAGTCATCAGCTCACGTTGATTACGTCCCTGCCCTTTGTACACACCGCCCGTCGCTACTACCGATTGAATGGCTTAGTGAGACTCTCGGATCGGGTATTTGGAACCGGCAACGGTCCCTTTCATCTGAGAAGTTTGTCAAACTTGGTCCTTTAGAGGAAGTAAAAGTCGTAACAAGGTNNNNNNNNNNNNNNNNNNNNNNNNNNNNNN
>Acaulospora.longula.AJ306439_K
NNNNNNNNNNNCCAGTAGTCATATGCTTGTCTCAAAGATTAAGCCATGCATGTCTAAGTATAAATCGTTTATACAGGTGAAACTGCGAATGGCTCATTAAATCAGTTATAGTTTATTTGATAGTACATTACTACTTGGATAACCGTGGTAATTCTAGAGCTAATACATGCTAAAAATCCTGACTTCTGGAAGGGATGTATTTATTAGATAAAAAACCAATAACTCCTTTTGGGGTTTCCCATTGGTGGATCATAATAACTTTTCGGATCGCACGGTCTTGCACTGGCGACGTATCATTCAAATTTCTGCCCTATCAACTTTCGATGGTAGGATAGAGGCCTACCATGGTTTTAACGGGTAACGGGGAATTAGGGTTCGATTCCGGAGAGGGAGCCTGAGAAACGGCTACCACATCCAAGGAAGGCAGCAGGCGCGCAAATTACCCAATCCCAACACGGGGAGGTAGTGACAATAAATAACAATATGGGGCCCTTACGGGTTTCGTAATTGGAATGAGTACAATTTAAATCTCTTAACGAGGAACAATTGGAGGGCAAGTCTGGTGCCAGCAGCCGCGGTAATTCCAGCTCCAATAGCGTATATTAAAGTTGTTGCAGTTAAAAAGCTCGTAGTTGAATTTCGGGATTTGTCAGTTGGTCGGGCTTAACTGTCCGTATTGACTTGATGGATTCTTACCTTCTGAGTAACCAGCATGCTATTAAGTTAGTGCGTTGGGGAAGCAGATCATTACCTTGAAAAAATTAGAGTGCTTAAAGCGAGCTAGTGCTTGAATAGATTAGCATGGAATAATAAAATAGGACGGCATGGTTCTATTTTGTTGGTCTCTAGGATCACCGTAATGATTAATAGGGATAGTTGGGGGCATTAGTATTCAATTGTCAGAGGTGAAATTCTTGGATTTATTGAAGACTAACTTCTGCGAAAGCATTTGCCAAGGATGTTTTCATTAATCAAGAACGAAAGTTAGGGGATCGAAGACGATCAGATACCGTCGTAGTCTTAACCATAAACTATGCCGACTAGGAATCGGACGATGTTAATTTTATAATGACTCGTTCGGCACCTTACGGGAAACCAAAGTGTTTGGGTTCCGGGGGGAGTATGGTCGCAAGGCTGAAACTTAAAGGAATTGACGGAAGGGCACCACCAGGGGTGGAGCCTGCGGCTTAATTTGACTCAACACGGGGAAACTCACCAGGTCCAGACATAGTTAGGATTGACAGATTGAGAGCTCTTTCTTGATTCTATGGGTGGTGGTGCATGGCCGTTCTTAGTTGGTGGAGTGATTTGTCTGGTTAATTCCGTTAACGAACGAGACCTTAACCTGCTAAATAGTTAGTCCCTCTTTCGGGAGGGTCGCAACTTCTTAGAGGGACTATCGGCGTTTAGCCGATGGAAGTTTGAGGCAATAACAGGTCTGTGATGCCCTTAGATGTTCTGGGCCGCACGCGCGCTACACTGATGAAGTCATCAAGTTCTTCTCCTTCACCGGAAGGTGTGGGTAATCTTTTGAAACTTCATCGTGATGGGGATAGAGCATTGCAATTATTGCTCTTCAACGAGGAATCCCTAGTAAGCGTGAGTCATCAGCTCACGTTGATTACGTCCCTGCCCTTTGTACACGCCGCCCGTCGCTACTACCGATTGAATGGTTTAGTGAGACTCTCGGATCGGGTTTTAGGAACCGGCAACGGATCCTTTCTTCTGAGAAGTTTGTCAAACTTGGTCATTTAGAGGAAGTAAAAGTCGTAACAAGGTNNNNNNNNNNNNNNNNNNNNNNNNNNNNNN
>Acaulospora.mellea.FJ009670_K
NNNNNNNNNNNCCAGTAGTCATATGCTTGTCTCAAAGATTAAGCCATGCATGCCTAAGTATAAATCATTTATACAGGTGAAACTGCGAATGGCTCATTAAATCAGTTATAGTTTATTTGATAGTATAATTACTACTTGGATAACCGTGGTAATTCTAGAGCTAATACATGCTAAAAATCTCGACTTCTGGAAGGGATGTATTTATTAGATAAAAAACCAATAGCTCCGCAAGGGGTTTCCATTTGGTGATTCATAATAACTTTTCGAATCGCATGGTCTTGTACTGGCGACGTATCATTCAAATTTCTGCCCTATCAACTTTCGATGGTAGGATAGAGGCCTACCATGGTTTTAACGGGTAACGGGGAATTAGGGTTCGATTCCGGAGAGGGAGCCTGAGAAACGGCTACCACATCCAAGGAAGGCAGCAGGCGCGCAAATTACCCANTCCCAATACGGGGAGGTAGTGACAATAAATAACAATATGGGGCCCTCACGGGTTTCGTAATTGGAATGAGTACCATTTAAATCTCTTAACGAGGAACGATTGGAGGGCAAGTCTGGTGCCAGCAGCCGCGGTAATTCCAGCTCCAATAGCGTATATTAAAGTTGTTGCAGTTAAAAAGCTCGTAGTTGAATTTCGGAATCTGTCCATCGGTCGGGCTTCACTGTCCGTACTGGTGTGGTGGGTTCTTACCTTCTGAATAACCAGCATGCCATTCATTTGGTGCGTTGGGGAAGCAGGACTATTACCTTGAAAAAATTAGAGTGCTCAAAGCAGGCCAGTGCCTGAATACATTAGCATGGAATAATAAAATAGGACGGCATGGTTCTATTTTGTTGGTTTCTAGGATCACCGTAATGATTAATAGGGATAGTTGGGGGCATTAGTATTCAATTGTCAGAGGTGAAATTCTTGGATTTATTGAAGACTAACTTCTGCGAAAGCATTTGCCAAGGATGTTTTCATTAATCAAGAACGAAAGTTAGGGGATCGAAGACGATCAGATACCGTCGTAGTCTTAACCATAAACTATGCCGACTAGGGATCGGACGATGTTAATTTTTTAATGACTCGTTCGGCGCCTTACGGGAAACCAAAGTGTTTGGTTCCGGGGGGAGTATGGTCGCAAGGCTGAAACTTAAAGGAATTGACGGAAGGGCACCACCAGGGGTGGACNTGCGGCTTATTTGACTCAACACGGGGAAACTCACCAGGTCCAGACATAGTAAGGATCTGACAGATTGAGAGCTCTTTCTTGATTCTATGGGTGGAGGTGCATGGCCGCTCTTAGTTGGTGGAGTGATTTGTCTGGTTAATTCCGTTAACGAACGAGACCTTAACCTGCTAAATAGTTAGTCCCTCCTTCGGGAGGGTCGTCAACTTCTTAGAGGGACTATCGGCCTTTAGCCGATGGAAGTTTGAGGCAATAACAGGTCTGTGATGCCCTTAGATGTTCTGGGCCGCACGCGCGCTACACTGATGAAGTCATCGAGTTCTTTTCCTTCACCGGAAGGTGTGGGTAATCTTTTGAAACTTTATCGTGATGGGGATAGAGCATTGCAATTATTGCTCTTAAACGAGGAATCCCTAGTAAGCGTGAGTCATCAGCTCACGTTGATTACGTCCCTGCCCTTTGTACACACCGCCCGTCGCTACTACCGATTGAATGGCTTAGTAAGACTCTCGGATCGGGTTTTAGGAACCGGCAACGGTACCTTTCTTCTGAGAAGTTTGTCAAACTTGGTCATTTAGAGGAAGTAAAAGTCGTAACAAGGTNNNNNNNNNNNNNNNNNNNNNNNNNNNNNN
>Acaulospora.rugosa.Z14005_K
NNNNNNNNNNNNNNNNNNNNNNNNNNNNNNNNNNNNNNNNNNNNNNNNNNNNNNNNNNTATAATCGTTATACAGGTGAAACTTCGAATGCCTCATTAAATCAGTTATAGTTTATTTGATAGTACATTACCACTTGGATAACCGTGGTAATTCTAGACCTAATACATGCTAAAAATCCTGACTTCTGGAAGGGATGTATTTATTAGATAAAAAACCAATAACTCCTGNNGGGGTTTCCCATTGGTGATTCATAATAACTNNNCGGATCGTATGGNNNNGTACTGGCGACGTATCANNCAAATNNCTGCCCTATCAACTTTCGATGGTAGGATAGAGGCCTACCATGGTTTNAACGGGTAANGGGGAATTAGGGTTCGATTCCGGAGAGGGAGCCTGAGAAACGGNTACCACATCCAAGGAAGGNAGNAGGNGNGNAAATTACCCAATCCCAACANNNNNNNNNNNNNNNNNNNNNNNNNNNNNNNNNNNNNNNNNNNNNNTCGTAATTGGAATGAGTACAATTTAAATCTCTTAACGAGGAACAATTGGAGGGCAAGTCTGGTGCCAGCAGCCGCGGTAATTCCAGCTCCAATAGCGTATATTAAAGTTGTTGCAGTTAAAAAGCTCGTAGTTGAATTTCGGGATTTGTCAGTTGGTCGGCCTTCACTGTCCGTATTGACTTGATGGATTCTTACCTTCTGAATAACCAGCATGCTATTGAGTTAGTGCGTTGGGGAAGCAGATCTATTACCTTGAAAAAATTAGAGTGCTTAAAGCGAGCTAGTGCTTGAATAGATTAGCATGGAATAATAAAATAGGACGGCATGGTTCTATTTTGTTGGTTTCTAGGATCACCGTAATGATTAATAGGGATAGTTGGGGGCATTAGTATTCAATTGTCAGAGGTGAAATTCTTGGATTTATTGAAGACTAACTTCTGCGAAAGCATTTGCCAAGGATGTTTTCATTAATCAAGAACGAAAGTTAGGGGATCGAAGACGATCAGATACCGTCGTAGTCTTAACCATAAACTATGCCGACTAGGAATCGGACGATGTTAATTTTATAATGACTCGTTCGGCACCTTACGGGAAACCAAAGTGTTTGGGTTCCGGGGGGAGTATGGTCGCAAGGCTGAAACTTAAAGGAATTGACGGAAGGGCACCACCAGGGGTGGAGCCTGCGGCTTAATTTGACTCAACACGGGGAAACTCACCAGGTCCAGACATAGTTAGGATTGACAGATTGAGAGCTCTTTCTTGATTCTATGGGTGGTGGTGCATGGCCGTTCTTAGTTGGTGGAGTGATTTGTCTGGTTAATTCCGTTAACGAACGAGACCTTAACCTGCTAAATAGTTAGTCCCTCTTTCGGGAGGGTCGCAACTTCTTAGAGGGACTATCGGCGTTTAGCCGATGGAAGTTTGAGGCAATAACAGGTCTGTGATGCCCTTAGATGTTCTGGGCCGCACGCGCGCTACACTGATGAAGTCATCAAGTTCTTTTCCTTCACCGGAAGGTGTGGGTAATCTTTTGAAACTTCATCGTGATGGGGATAGAGCATTGCAATTATTGCTCTTCAACGAGGAATCCCTAGTAAGCGTGAGTCATCAGCTCACGTTGATTACGTCCCTGCCCTTTGTACACACCGCCCGTCGCTACTACCGATTGAATGGCTTAGTGAGACTCTCGGATCGGGTTTTAGGAACCGGAAACGGATCCTTTCTTCTGAGAAGTTTGTCAAACTTGGTCATTTAGAGGAAGTAAAAGTCGTAACAAGGTNNNNNNNNNNNNNNNNNNNNNNNNNNNNNN
>Acaulospora.sieverdingii.SSUcons36_K
NNNNNNNNNNNCCAGTAGTCATATGCTTGTCTCAAAGATTAAGCCATGCATGTCTAAGTATAAATCGTTTATACAGGTGAAACTGCGAATGGCTCATTAAATCAGTTATAGTTTATTTGATAGTACATTACTACTTGGATAACCGTGGTAATTCTAGAGCTAATACATGCTAAAAATCCTGACTTCTGGAAGGGATGTATTTATTAGATAAAAACCAATAGCTCCGCAAGGGGTTTCCCATTGGTGAATCATAATAACTTTTCGGATCGCACGGTCTTGTACTGGCGACGTATCATTCAAATTTCTGCCCTATCAACTTTCGATGGTAGGATAGAGGCCTACCATGGTTTTAACGGGTAACGGGGAATTAGGGTTCGATTCCGGAGAGGGAGCCTGAGAAACGGCTACCACATCCAAGGAAGGCAGCAGGCGCGCAAATTACCCAATCCCAACACGGGGAGGTAGTGACAATAAATAACAATATGGGGCTCTTACGGGTCTCGTAATTGGAATGAGTACAATTTAGATCTCTTAACGAGGAACAATTGGAGGGCAAGTCTGGTGCCAGCAGCCGCGGTAATTCCAGCTCCAATAGCGTATATTAAAGTTGTTGCAGTTAAAAAGCTCGTAGTTGAATTTCGGGATTCGTCGGTTGGTCGGGCTTCACTGTCCGCACTGACCTGACGGATTCCTACCTTCTGAATAACCAGCATGCTATTAAGTTAGTGCGTTGGGGAAGCAGAGCTATTACCTTGAAAAAATTAGAGTGCTTGAAGCAGGCTTGTGCTTGAATAGATTAGCATGGAATAATAAAATAGGACGGCATGGTTCTATTTTGTTGGTTTCTAGGATCACCGTAATGATTAATAGGGATAGTTGGGGGCATTAGTATTCAATTGTCAGAGGTGAAATTCTTGGATTTATTGAAGACTAACTTCTGCGAAAGCATTTGCCAAGGATGTTTTCATTAATCAAGAACGAAAGTTAGGGGATCGAAGACGATCAGATACCGTCGTAGTCTTAACCATAAACTATGCCGACTAGGGATCGGACGATGTTAATTTTTTAATGACTCGTTCGGCGCCTTACGGGAAACCAAAGTGTTTGGGTTCCGGGGGGAGTATGGTCGCAAGGCTGAAACTTAAAGGAATTGACGGAAGGGCACCACCAGGGGTGGAGCCTGCGGCTTAATTTGACTCAACACGGGGAAACTCACCAGGTCCAGACATAGTAAGGATTGACAGATTGAGAGCTCTTTCTTGATTCTATGGGTGGTGGTGCATGGCCGTTCTTAGTTGGTGGAGTGATTTGTCTGGTTAATTCCGTTAACGAACGAGACCTTAACCTGCTAAATAGTTAGGCCCTCTCTCGGGAGGGTCGTCAACTTCTTAGAGGGACTGTCGGCGTTTAGCCAATGGAAGTTTGAGGCAATAACAGGTCTGTGATGCCCTTAGATGTTCTGGGCCGCACGCGCGCTACACTGATGAAGTCATCAAGTTTCTGTCCTTCACCGGAAGGTGTGGGTAATCTTTTGAAACTTCMTCGTGATGGGGATAGAGCATTGCAATTATTGCTCTTCAACGAGGAATCCCTAGTAAGCGTGAGTCATCAGCTCACGTTGATTACGTCCCTGCCCTTTGTACACACCGCCCGTCGCTACTACCGATTGAATGGCTTAGTGAGACTCTCGGATCGGGTATKWMGGACCGGAAACGGTTCTTTTTATTTGAGAAGTTTGTCAAACTTGGTCATTTAGAGGAAGTAAAAGTCGTAACAAGGTTTCCGTAGGTGAACCTGCGGAAGGATCATT
>Acaulospora.species.AJ306440_K
NNNNNNNNNNNCCAGTAGTCATATGCTTGTCTCAAAGATTAAGCCATGCATGTCTAAGTATAAATCATTTGTACGGGTGAAACTGCGAATGGCTCATTAAATCAGTTATAGTTTATTTGATAGTACATTACTACTTGGATAACCGTGGTAATTCTAGAGCTAATACATGCTAAAAATCCCAACTTCAGGAAGGGATGTATTTATTAGATAAAAAACCAATAGCTTCGTAAGAAGTTTTAACTTGGTGATTCATAATAACTTTTCGGATCGCATGGTCTTGTACTGGCGACGTATCATTCAAATTTCTGCCCTATCAACTTTCGATGGTAGGATAGAGGCCTACCATGGTTTTAACGGGTAACGGGGAATTAGGGTTCGATTCCGGAGAGGGAGCCTGAGAAACGGCTACCACATCCAAGGAAGGCAGCAGGCGCGCAAATTACCCAATCCCGACGCGGGGAGGTAGGGACAATAAATAACAACATGGGGCTCTCACGAGTTTCGTAATTGGAATGAGTACAATTTAAATCTCTTAACGAGGAACAATTGGAGGGCAAGTCTGGTGCCAGCAGCCGCGGTAATTCCAGCTCCAATAGCGTATATTAAAGTTGTTGCAGTTAAAAAGCTCGTAGTTGAATTTCGGGGTTTATCCGTTGGTCGGGCTTTTGGGTCTGTACTGGCGTGATGGATTCCTACCTTCTGAATAACCAGCATGTCATTAATTTGGTGCGCTGGGGAAGCAGGACTGTTACCTTGAAAAAATTAGAGTGCTTAAAGCAGGCTATTGCCTGAATACATTAGCATGGAATAATGAAATAGGACGCATGGTTCTATTTTGTTGGTTTCTAGGATCACCGTAATGATTAATAGGGATAGTTGGGGGCATTAGTATTCAATTGTCAGAGGTGAAATTCTTGGATTTATTGAAGACTAACTTCTGCGAAAGCATTTGCCAAGGATGTTTTCATTAATCAAGAACGAAAGTTAGGGGATCGAAGACGATCAGATACCGTCGTAGTCTTAACCATAAACTATGCCGACTAGGGATCGGACGATGTTAATTTTTTAATGACTCGTTCGGCGCCTTACGGGAAACCAAAGTGTTTGGGTTCCGGGGGGAGTATGGTCGCAAGGCTGAAACTTAAAGGAATTGACGGAAGGGCACCACCAGGGGTGGAGCCTGCGGCTTAATTTGACTCAACACGGGGAAACTCACCAGGTCCAGACATAGTAAGGATTGACAGATTGAGAGCTCTATCTTGATTCTATGGGTGGTGGTGCATGGCCGTTCTTAGTTGGTGGAGTGATTCGTCTGGTTAATTCCGTTAACGAACGAGACCTTAACCTGCTAAATAGTTAGGTCCTCTTTCGGGAGGGTCGACAACTTCTTAGAGGGACTATCGGCGTTTAGCCGATGGAAGTTTGAGGCAATAACAGGTCTGTGATGCCCTTAGATGTTCTGGGCCGCACGCGCGCTACACTGATGAAGTCATTAAGTTTATTTCCTTCACCGGAAGGTGTGGGTAATCTTTTGAAACTTCATCGTGATGGGGATAGAGCATTACAATTATTGCTCTTTAACGAGGAATCCCTAGTAAGCGTGAGTCATCAGCTCACGTTGATTACGTCCCTGCCCTTTGTACACACCGCCCGTCGCTACTACCGATTGAATGGCTTAGTGAGACTCTCGGATTAGGATTAAGGAGTCGGCAACGTTTCCTTTGTCTCGAGAAGTTTGTCAAACTTGGTCATTTAGAGGAAGTAAAAGTCGTAACAAGGTNNNNNNNNNNNNNNNNNNNNNNNNNNNNNN
>Acaulospora.species.Z14011_K
NNNNNNNNNNNNNNNNNNNNNNNNNNNNNNNNNNNNNNNNNNNNNNNNNNNNTCTAGTATAATCGTTATACAGGTGAAACTGCGAATGGCTCATTAAATCAGTTATAGTTTATTTGATAGTAAAATTACTACTTGGATAACCGTGGTAATTCTAGAGCTAATACATGCTAAAAATCCCGACTTCCGGAAGGGACGTATTTATTAGATAAAAAACCAATAGCTCCGCAAGGGGTTTCCCATTGGTGAATCATAATAACTTTTCGGATCGCATGGTCTCGTACCGGCGACGTATCATTCAAATTTCTGCCCTATCAACTTTCGATGGTAGGATAGAGGCCTACCATGGTTTTAACGGGTAACGGGGAATTAGGGTTCGATTCCGGAGAGGGAGCCTGAGAAACGGCTACCACATCCAAGGAAGGCAGCAGGCGCGCAAATTACCCAATCCCAACACGGGGAGGTAGTGACAATAAATAACAATATGGGGCCTTTACGGGTCTCGTAATTGGAATGAGTACAATTTAAATCCCTTAACGAGGAACAATTGGAGGGCAAGTCTGGTGCCAGCAGCCGCGGTAATTCCAGCTCCAATAGCGTATATTAAAGTTGTTGCAGTTAAAAAGCTCGTAGTTGAATTTCGGGGTCTGTCCATCGGTCGGGCTTTTTCGGTCCGCACTGTTGCGATGGATTCCTACCTTCTGAATAACCGATTTGCCATTAATTTGGTGGGTCGGGGAACCAGGACTGTTACCTTGAAAAAATTAGAGTGCTCAAAGCAGGCTAGTGCTTGAATACATTAGCATGGAATAATAAAATAGGACGGCATGGTTCTATTTTGTTGGTTTCTAGGATCACCGTAATGATTAATAGGGATAGTTGGGGGCATTAGTATTCAATTGTCAGAGGTGAAATTCTTGGATTTATTGAAGACTAACTACTGCGAAAGCATTTNCCAAGGATGTTTTCATTAATCAAGAACGAAAGTTAGGGGATCGAAGACGATCAGATACCGTCGTAGTCTTAACCATAAACTATGCCGACTAGGGATCGGNCGATGTTAATTTTTTAATGACTCGTTCGGCGCCTTACGGGAAACCAAAGTGTTTGGGTTCCGGGGGGAGTATGTTCGCAAGCCTGAAACTTAAAGGAATTGACGGAAGGGCACCACCAGGGGTGGAGCCTGCGGCTTAATTTGACTCAACACGGGGAAACTCACCAGGTCCAGACATAGTAAGGATTGACAGATTGAGAGCTCTTTCTTGATTCTATGGGTGGTGGTGCATGGCCGTTCTTAGTTGGTGGAGTGATTTGTCTGGTTAATTCCGATAACGAACGAGACCTTAACCTGCTAAATAGTTAGTTCCTCCTTCGGGAGGTTCGTCAACTTCTTAGAGGGACTATCGGCGTTTAGCCGATGGAAGTTTGAGGCAATAACAGGTCTGTGATGCCCTTAGATGTTCTGGGCCGCACGCGCGCTACACTGATGAAGTCATCGAGTTCACCTCCTTCACCGGAAGGTGTGGGTAATCTTTTGAAACTTCATCGTGATGGGGATAGAGCATTGCAATTATTGCTCTTCAACGAGGAATCCCTAGTAAGCGTGAGTCATCAGCTCACGTTGATTACGTCCCTGCCCTTTGTACACACCGCCCGTCGCTACTACCGATTGAATGGCTTAGTGAGACTCTCGGATCGGGTTTGAGGAGCTGTAAAAGGCTCCTTATTTCTGAGAAGTTTGTCAAACTTGGTCATTTAGAGGAAGTAAAAGTCGTAACAANNNNNNNNNNNNNNNNNNNNNNNNNNNNNNNNN
>Acaulospora.spinosa.SSUcons37_K
NNNNNNNNNNNCCAGTAGTCATATGCTTGTCTCAAAGATTAAGCCATGCATGTCTAAGTATAAATCGTTTATACAGGTGAAACTGCGAATGGCTCATTAAATCAGTTATAGTTTATTTGATAGTAAATTACTACTTGGATAACCGTGGTAATTCTAGAGCTAATACATGCTAAAAATCCTGACTTCTGGAAGGGATGTATTTATTAGATAAAAAACCAATAGCTCCTTCAGGGGTTTCCCATTGGTGAATCATAATAACTTTTCGGATCGCACGGTCTCGTACCGGCGACGTATCATTCAAATTTCTGCCCTATCAACTTTCGATGGTAGGATAGAGGCCTACCATGGTTTTAACGGGTAACGGGGAATTAGGGTTCGATTCCGGAGAGGGAGCCTGAGAAACGGCTACCACATCCAAGGAAGGCAGCAGGCGCGCAAATTACCCAATCCCAATACGGGGAGGTAGTGACAATAAATAACAATATGGGGCTCTTACGGGTCTCGTAATTGGAATGAGTACAATTTAAATCTCTTAACGAGGAACAATTGGAGGGCAAGTCTGGTGCCAGCAGCCGCGGTAATTCCAGCTCCAATAGCGTATATTAAAGTTGTTGCAGTTAAAAAGCTCGTAGTTGAATTTCGGGGTCTGTCCATTGGTCGGGCTTCACGGTCCGTACTGGTGTGATGGGTTCCTACCTTCTGAATAACCAGCATGCCATTCAGTTGGTGCGTTGGGGAAGCAGAGCTATTACCTTGAAAAAATTAGAGTGCTTAAAGCAGGCTAGTGCTTGAATAGATTGGCATGGAATAATAAAATAGGACGGCATGGTTCTATTTTGTTGGTTCCTAGGATCACCGTAATGATTAATAGGGATAGTTGGGGGCATTAGTATTCAATTGTCAGAGGTGAAACTCTTGGACTTATTGAAGACTAACTTCTGCGAAAGCATTTGCCAAGGATGTTTTCATTAATCAAGAACGAAAGTTAGGGGATCGAAGACGATCAGATACCGTCGTAGTCTTAACCATAAACTATGCCGACTAGGGATCGGACGATGTTAATTTTTTAATGACTCGTTCGGCGCCTTACGGGAAACCAAAGTGTTTGGGTTCCGGGGGGAGTATGGTCGCAAGGCTGAAACTTAAAGGAATTGACGGAAGGGCACCACCAGGGGTGGAGCCTGCGGCTCAATTTGACTCAACACGGGGAAACTCACCAGGTCCAGACATAGTAAGGATTGACAGATTGAGAGCTCTTTCTTGATTCTATGGGTGGTGGTGCATGGCCGTTCTTAGTTGGTGGAGTGATTTGTCTGGTTAATTCCGTTAACGAACGAGACCTTAACCTGCTAAATAGTTAGGCACTCCTTCGGGAGGGTCGTCAACTTCTTAGAGGGACTATCGGCGTTTAGCCGATGGAAGTTTGAGGCAATAACAGGTCTGTGATGCCCTTAGATGTTCTGGGCCGCACGCGCGCTACACTGATGAAGTCATCGAGTTCTTCTCCTTCACCGGAAGGTGTGGGTAATCTTTTGAAACTTCATCGTGATGGGGATAGAGCATTGCAATTATTGCTCTTCAACGAGGAATCCCTAGTAAGCGTGAGTCATTAGCTCACGTTGATTACGTCCCTGCCCTTTGTACACACCGCCCGTCGCTACTACCGATTGAATGGCTTAGTGAGACTCTCGGATTGGGTTTTAAGAACCGGCAACGGATCTTTTCTTCTAAGAAGTTTGTCAAACTTGGTCATTTAGAGGAAGTAAAAGTCGTAACAAGGTTTCCGTAGGTGAACCTGCGGAAGGATYATT
>Acaulospora.spinosa.Z14004_K
NNNNNNNNNNNNNNNNNNNNNNNNNNNNNNNNNNNNNNNNNNNNNNNNNNNNNNNNNNNATAATCGTTATACAGGTGAAACTGCGAATGGCTCATTAAATCAGTTATAGTTTATTTGATAGTAAATTACTACTTGGATAACCGTGGTAATTCTAGAGCTAATACATGCTAAAAATCCTGACTTCTGGAAGGGATGTATTTATTAGATAAAAAACCAATAGCTCCTTCAGGGGTTTCCCATTGGTGAATCATAATAACTTTTCGGATCGCACGGTCTCGTACCGGCGACGTATCATTCAAATTTCTGCCCTATCAACTTTCGATGGTAGGATAGAGGCCTACCATGGTTTTAACGGGTAACGGGGAATTAGGGTTCGATTCCGGAGAGGGAGCCTGAGAATCGGCTACCACATCCAAGGAAGGCAACAGGCGCGCAAATTACCCAATCCCAATACGGGGAGGTAGTGACAATAAATAACAATATGGGGCTCTTACGGGTCTCGTAATTGGAATGAGTACAATTTAAATCTCTTAACGAGGAACAATTGGAGGGCAAGTCTGGTGCCAGCAGCCGCGGTAATTCCAGCTCCAATAGCGTATATTAAAGTTGTTGCAGTTAAAAAGCTCGTAGTTGAATTTCGGGGTCTGTCCATTGGTCGGGCTTCACGGTCCGCACTGGTGTGATGGGTTCCTACCTTCTGAATAACCAGCATGCCATTCAGTTGGTGCGTTGGGGAAGCAGAGCTATTACCTTGAAAAAATTAGAGTGCTTAAAGCAGGCTAGTGCTTGAATAGATTAGCATGGAATAATAAAATAGGACGGCATGGTTCTATTTTGTTGGTTTCTAGGATCGCCGTAATGATTAATAGGGATAGTTGGGGGCATTAGTATTCAATTGTCAGAGGTGAAATTCTTGGATTTATTGAAGACTAACTTCTGCGAAAGCATTTGCCAAGGATGTTTTCATTAATCAAGAACGAAAGTTAGGGGATCGAAGACGATCAGATACCGTCGTAGTCTTAACCATAAACTATGCCGACTAGGGATCGGACGATGTTAATTTTTTAATGACTCGTTCGGCGCCTTACGGGAAACCAAAGTGTTTGGGTTCCGGGGGGAGTATGGTCGCAAGGCTGAAACTTAAAGGAATTGACGGAAGGGCACCACCAGGGGTGGAGCCTGCGGCTTAATTTGACTCAACACGGGGAAACTCACCAGGTCCAGACATAGTAAGGATTGACAGATTGAGAGCTCTTTCTTGATTCTATGGGTGGTGGTGCATGGCCGTTCTTAGTTGGTGGAGTGATTTGTCTGGTTAATTCCGTTAACGAACGAGACCTTAACCTGCTAAATAGTTAGGCACTCCTTCGGGAGGGTCGTCAACTTCTTAGAGGGACTATCGGCGTTTAGCCGATGGAAGTTTGAGGCAATAACAGGTCTGTGATGCCCTTAGATGTTCTGGGCCGCACGCGCGCTACACTGATGAAGTCATCGAGTTCTTCTCCTTCACCGGAAGGTGTGGGTAATCTTTTGAAACTTCATCGTGATGGGGATAGAGCATTGCAATTATTGCTCTTCAACGAGGAATCCCTAGTAAGCGTGAGTCATCAGCTCACGTTGATTACGTCCCTGCCCTTTGTACACACCGCCCGTCGCTACTACCGATTGAATGGCTTAGTGAGACTCTCGGATTGGGTNTTNAGAACCGNCAACGGATCCTTTCTTCTNAGAAGTTTGTCAAACTTGGTCATTTAGAGGAANNNNNNNNNNNNNNNNNNNNNNNNNNNNNNNNNNNNNNNNNNNNNNNNN
>Diversispora.aurantia.SSUcons30_K
NNNNNNNNNNNCCAGTAGTCATATGCTTGTCTCAAAGATTAAGCCATGCATGTCTAAGTATAAACCAATTTATACAGGTGAAACTGCGAATGGCTCATTAAATCAGTTATAGTTTATTTGATAGTCCAATTACTACTTGGATAACCGTGGTAATTCTAGAGCTAATACATGCTAAAAATCTCGACTTCTGGAAGAGATGTATTTATTAGATAAAAAGCCAATAGCCCGCAAGGGTTTTTCAATGGTGAATCATGATAACTTTTCGAATCGCATGGTCTTGAACCGGCGATGAATCATTCAAATTTCTGCCCTATCAACTTTCGATGGTAGGATAGAGGCCTACCATGGTTTTAACGGGTAACGGGGAATTAGGGTTCGATTCCGGAGAGGGAGCCTGAGAAACGGCTACCACATCCAAGGAAGGCAGCAGGCGCGCAAATTACCCAATCCCGACACGGGGAGGTAGTGACAATAAATAACAATACGGGGCTCATTTGGGTCTCGTAATTGGAATGAGTACAATTTAAATCCCTTAACGAGGAACAATTGGAGGGCAAGTCTGGTGCCAGCAGCCGCGGTRATTCCAGCTCCAATAGCGTATAYTAARGTTGTTGCAGTTAAAAAGCTCGTAGTTGAACTYCGGGGTTYACCCAYTGGTCRGGCTTAATTGTCTGCACTGGTGAGATRAATCTCTACCTTCTGAGGAACTTTCATGCCATTTATTTGGTGTGATGGGAAATCAGGACTGTTACTTTGAAAAAATTAGAGTGTTTAAAGCAGGCTAACGTCTGAATACATTAGCATGGAATAATGAAATAGGACGGACTGATTCTATTTCGTTGGTTTCTAGGATCACCGTAATGATTAATAGGGATAGTTGGGGGCATTAGTATTCAATTGTCAGAGGYGAAATTCTTGGATTTATTGAAGACTAACTACTGCGAAAGCATTTGCCAAGGATGTTTTCATTAATCAAGAACGAAAGTTAGGGGATCGAAGACGATCAGATACCGTCGTAGTCTTAACCATARACTATGCCGACTAGGGATCGGACGAAGTTAATTTTATAATGACGCGTTCGGCRCCTTACGGGAAACCAAAGTGTTTGGGTTCCGGGGGGAGTATGGTCGCAAGGCTGAAACTTAAAGGAATTGACGGAAGGGCACCACCAGGGGTGGAGCCTGCGGCTTAATTTGACTCAACACGGGGAAACTCACCAGGTCCAGACATAGTAAGGATTGACAGATTGAGAGCTCTTTCTTGATTCTATGGGTGGTGGTGCATGGCCGTTCTTAGTTGGTGGAGTGATTTGTCTGGTTAATTCCGATAACGAACGAGACCTTAACCTGCTAAATAGTTAGGCCCTCCTTTGGAGGGTCGACAACTTCTTAGAGGGACTATTGGCATTTAGTCAATGGAAGTTTGAGGCAATAACAGGTCTGTGATGCCCTTAGATGTTCTGGGCCGCACGCGCGCTACACTGATGAAGTCATCGAGTTTTTTTCCTTCACCGGAAGGTGTGGGTAATCTTTTGAAACTTCATCGTGATGGGGATAGAGCATTGCAATTATTGCTCTTCAACGAGGAATCCCTAGTAAGCGTGAGTCATCAGCTCMCGCYTGATTACGTCCCTGCCCTTTGTACACACCGCCCGTCGCTACTACCGATTGAATGGCTTAGTGAGACCTTTGGATTGGGGTTTAGGGATCGGAAACGATCCTTATTCTCCGAGAAGTCGGTCAAACTTGGTCATTTAGAGGAAGTAAAAGTCGTAACAAGGTTTCCGTAGGTGAACCTGCGGAAGGATCATT
>Diversispora.celata.SSUcons24_K
NNNNNNNNNNNCCAGTAGTCATATGCTTGTCTCAAAGATTAAGCCATGCATGTCTAAGTATAAACCAATTTATACAGGTGAAACTGCGAATGGCTCATTAAATCAGTTATAGTTTATTTGATAGTCCAATTACTACTTGGATAACCGTGGTAATTCTAGAGCTAATACATGCTAAAAATCTCGACTTCTGGAAGGGATGTATTTATTAGATAAAAAGCCAATAGCCCGCAAGGGTTTCTTAATGGTGAATCATGATAACTTTTCGAATCGCAYGGTCTTGAACCGGCGATGAATCATTCAAATTTCTGCCCTATCAACTTTCGATGGTAGGATAGAGGCCTACCATGGTTTTAACGGGTAACGGGGAATTAGGGTTCGATTCCGGAGAGGGAGCCTGAGAAACGGCTACCACATCCAAGGAAGGCAGCAGGCGCGCAAATTACCCAATCCCGACACGGGGAGGTAGTGACAATAAATAACAATACGGGGCTCATTTGGGTCTCGTAATTGGAATGAGTACAATTTAAATCCCTTAACGAGGAACAATTGGAGGGCAAGTCTGGTGCCAGCAGCCGCGGTAATTCCAGCTCCAATAGCGTATATTAAAGTTGTTGCAGTTAAAAAGCTCGTAGTTGAACTTCGGGGTTTACCCATTGGTCAGGCTTAATTGTCTGTACTGGTGAGATAAATCTCTACCTTCTGAGGAACTTTCATGTCATTAATTTGGTGTGATTGGAAATCAGGACTGTTACTTTGAAAAAATTAGARTGTTTAAAGCAGGCTAACGTCTGAATACATTAGCATGGARTAATGAAATAGGACGGAYTGATTCTATTTCGTTGGTTTCTAGGATCACCGTAATGATTAATAGGGATAGTTGGGGGCATTAGTATTCARTYGTCAGAGGTGAAATTCTTGGATTTATTGAAGACTAACTACTGCGAAAGCATTTGCCAAGGATGTTTTCATTAATCAAGAACGAAAGTTAGGGGATCGAAGACGATCAGATACCGTCGTAGTCTTAACCATAAACTATGCCGACTAGGGATCGGACGAAGTTAATTTTATAATGACGCGTTCGGCRCCTTACGGGAAACCAAAGTGTTTGGGTTCCGGGGGGAGTATGGTCGCAAGGCTGAAACTTAAAGGAATTGACGGAAGGGCACCACCAGGGGTGGAGCCTGCGGCTTAATTTGACTCAACACGGGGAAACTCACCAGGTCCAGACATAGTAAGGATTGACAGATTGAGAGCTCTTTCTTGATTCTATGGGTGGTGGTGCATGGCCGTTCTTAGTTGGTGGAGTGATTTGTCTGGTTAATTCCGATAACGAACGAGACCTTAACCTGCTAAATAGTTAGGCCCTCCTTTGGAGGGTCGACAACTTCTTAGAGGGACTATTGGCATTTAGTCAATGGAAGTTTGAGGCAATAACAGGTCTGTGATGCCCTTAGATGTTCTGGGCCGCACGCGCGCTACACTGATGAAGTCATCGAGTTCTTTTCCTTCACCGGAAGGTGTGGGTAATCTTTTGAAACTTCATCGTGATGGGGATAGAGCATTGCAATTATTGCTCTTCAACGAGGAATCCCTAGTAAGCGTGAGTCATCAGCTCACGTTGATTACGTCCCTGCCCTTTGTACACACCGCCCGTCGCTACTACCGATTGAATGGCTTAGTGAGACCTTTGGATTGGGATTTAGGGATCGGAAACGATCTTTATTTTTCGAGAAGTCGGTCAAACTTGGTCATTTAGAGGAAGTAAAAGTCGTAACAAGGTTTCCGYAGGTKMACCTRCGGANNNNNNNNN
>Diversispora.celata.SSUcons25_K
GGTTGATCCTGCCAGTAGTCATATGCTTGTCTCAAAGATTAAGCCATGCATGTCTAAGTATAAACCAATTTATACAGGTGAAACTGCGAATGGCTCATTAAATCAGTTATAGTTTATTTGATAGTCCAATTACTACTTGGATAACCGTGGTAATTCTAGAGCTAATACATGCTAAAAATCTCGACTTCTGGAAGGGATGTATTTATTAGATAAAAAGCCAATAGCCCGCAAGGGTTTCTTAATGGTGAATCATGATAACTTTTCGAATCGCAYGGTCTTGAACCGGCGATGAATCATTCAAATTTCTGCCCTATCAACTTTCGATGGTAGGATAGAGGCCTACCATGGTTTTAACGGGTAACGGGGAATTAGGGTTCGATTCCGGAGAGGGAGCCTGAGAAACGGCTACCACATCCAAGGAAGGCAGCAGGCGCGCAAATTACCCAATCCCGACACGGGGAGGTAGTGACAATAAATAACAATACGGGGCTCATTTGGGTCTCGTAATTGGAATGAGTACAATTTAAATCCCTTAACGAGGAACAATTGGAGGGCAAGTCTGGTGCCMGCAGCCGCGGTAATTCCAGCTCCAATAGCGTATATTARAGTTGTTGCAGTTAAARAGCTCGTAGTTGAACTTCGGGGTTTACCCAYTGGTCAGGCTTAATTGTCTGYACTGGTGAGATAAATCTCTACCTTCTGAGGAACTTTCATGTCATTAATTTGGTGTGATTGGAAATCAGGACTGTTACTTTGAAAAAATTAGAGTGTTTAAAGCAGGCTAACGTCTGAATACATTAGCATGGAATAATGAAATAGGACGGAYTGATTCTATTTCGTTGGTTTCTAGGATCACCGTAATGATTAATAGGGATAGTTGGGGGCATTAGTATTCAATTGTCAGAGGTGAAATTCTTGGATTTATTGAAGACTAACTACTGCGAAAGCATTTGCCAAGGATGTTTTCATTAATCAAGAACGRAAGTTAGGGGATCGAAGACGATCAGATACCGTCGTAGTCTTAACCATAAACTATGCCGACTAGGGATCGGACGAAGTTAATTTTATAATGACGCGTTCGGCRCCTTACGGGAAACCAAAGTGTTTGGGTTCCGGGGGGAGTATGGTCGCAAGGCTGAAACTTAAAGGAATTGACGGAAGGGCACCACCAGGGGTGGAGCCTGCGGCTTAATTTGACTCAACACGGGGAAACTCACCAGGTCCAGACATAGTAAGGATTGACAGATTGAGAGCTCTTTCTTGATTCTATGGGTGGTGGTGCATGGCCGTTCTTAGTTGGTGGAGTGATTTGTCTGGTTAATTCCGATAACGAACGAGACCTTAACCTGCTAAATAGTTAGGCCCTCCTTTGGAGGGTCGACAACTTCTTAGAGGGACTATTGGCATTTAGTCAATGGAAGTTTGAGGCAATAACAGGTCTGTGATGCCCTTAGATGTTCTGGGCCGCACGCGCGCTACACTGATGAAGTCATCGAGTTCTTTTCCTTCACCGGAAGGTGTGGGTAATCTTTTGAAACTTCATCGTGATGGGGATAGAGCATTGCAATTATTGCTCTTCAACGAGGAATCCCTAGTAAGCGTGAGTCATCAGCTCACGTTGATTACGTCCCTGCCCTTTGTACACACCGCCCGTCGCTACTACCGATTGAATGGCTTAGTGAGACCTTTGGATTGGGATTTAGGGATCGGAAACGATCTTTATTTTTCGAGAAGTCGGTCAAACTTGGTCATTTAGAGGAAGTAAAAGTCGTAACAAGGTTTCCGTAGGTGAACCTGCGGAAGGATCATT
>Diversispora.celata.SSUcons26_K
NNNNNNNNNNNCCAGTAGTCATATGCTTGTCTCAAAGATTAAGCCATGCATGTCTAAGTATAAACCAATTTATACAGGTGAAACTGCGAATGGCTCATTAAATCAGTTATAGTTTATTTGATAGTCCAATTACTACTTGGATAACCGTGGTAATTCTAGAGCTAATACATGCTAAAAATCTCGACTTCTGGAAGGGATGTATTTATTAGATAAAAAGCCAATAGCCCGCAAGGGTTTCTTAATGGTGAATCATGATAACTTTTCGAATCGCATGGTCTTGAACCGGCGATGAATCATTCAAATTTCTGCCCTATCAACTTTCGATGGTAGGATAGAGGCCTACCATGGTTTTAACGGGTAACGGGGAATTAGGGTTCGATTCCGGAGAGGGAGCCTGAGAAACGGCTACCACATCCAAGGAAGGCAGCAGGCGCGCAAATTACCCAATCCCGACACGGGGAGGTAGTGACAATAAATAACAATACGGGGCTCATTTGGGTCTCGTAATTGGAATGAGTACAATTTAAATCCCTTAACGAGGAACAATTGGAGGGCAAGTCTGGTGCCAGCATGCCGCGGTAATTCCAGCTCCAATAGCGTATATTAAAGTTGTTGCAGTTAAAAAGCTCGTAGTTGAACTTCGGGGTTTACCCATTGGTCAGGYTTAATTGTCTGTACTGGTGAGATAAATCTCTACCTTCTGAGGAACTTTCATGTCATTAATTTGGTGTGATTGGAAATCAGGACTGTTACTTTGAAAAAATTAGAGTGTTTAAAGCAGGCTAACGTCTGAATACATTAGCATGGAATAAWGAAATAGGACGGAYTGATTCTATTTCGTTGGTTTCTAGGATCACCGTAATGATTAATAGGGATAGTTGGGGGCATTAGTATTCAATTGTCAGAGGTGAAATTCTTGGATTTATTGAAGACTAACTACTGCGAAAGCATTTGCCAAGGATGTTTTCATTAATCAAGAACGAAAGTTAGGGGATCGAAGACGATCAGATACCGTCGTAGTCTTAACCATAAACTATGCCGACTAGGGATCGGACGAAGTTAATTTTATAATGACGCGTTCGGCRCCTTACGGGAAACCAAAGTGTTTGGGTTCCGGGGGGAGTATGGTCGCAAGGCTGAAACTTAAAGGAATTGACGGAAGGGCACCACCAGGGGTGGAGCCTGCGGCTTAATTTGACTCAACACGGGGAAACTCACCAGGTCCAGACATAGTAAGGATTGACAGATTGAGAGCTCTTTCTTGATTCTATGGGTGGTGGTGCATGGCCGTTCTTAGTTGGTGGAGTGATTTGTCTGGTTAATTCCGATAACGAACGAGACCTTAACCTGCTAAATAGTTAGGCCCTCCTTTGGAGGGTCGACAACTTCTTAGAGGGACTATTGGCATTTAGTCAATGGAAGTTTGAGGCAATAACAGGTCTGTGATGCCCTTAGATGTTCTGGGCCGCACGCGCGCTACACTGATGAAGTCATCGAGTTCTTTTCCTTCACCGGAAGGTGTGGGTAATCTTTTGAAACTTCATCGTGATGGGGATAGAGCATTGCAATTATTGCTCTTCAACGAGGAATCCCTAGTAAGCGTGAGTCATCAGCTCACGTTGATTACGTCCCTGCCCTTTGTACACACCGCCCGTCGCTACTACCGATTGAATGGCTTAGTGAGACCTTTGGATTGGGATTTAGGGATCGGAAACGATCTTTATTTTTCGAGAAGTCGGTCAAACTTGGTCATTTAGAGGAAGTAAAAGTCGTAACAAGGTTTCCGTAGGTGAACCTGCGGANNNNNNNNN
>Diversispora.eburnea.SSUcons27_K
GGTTGATCCTGCCAGTAGTCATATGCTTGTCTCAAAGATTAAGCCATGCATGTCTAAGTATAAACCAATTTATACAGGTGAAACTGCGAATGGCTCATTAAATCAGTTATAGTTTATTTGATAGTCCAATTACTACTTGGATAACCGTGGTAATTCTAGAGCTAATACATGCTAAAAATCTCGACTTCTGGAAGGGATGTATTTATTAGATAAAAAGCCAATAGCCCGCAAGGGTTTCTTAATGGTGAATCATGATAACTTTTCGAATCGCATGGTCTTGAACCGGCGATGAATCATTCAAATTTCTGCCCTATCAACTTTCGATGGTAGGATAGAGGCCTACCATGGTTTTAACGGGTAACGGGGAATTAGGGTTCGATTCCGGAGAGGGAGCCTGAGAAACGGCTACCACATCCAAGGAAGGCAGCAGGCGCGCAAATTACCCAATCCCGACACGGGGAGGTAGTGACAATAAATAACAATACGGGGCTCATTTGGGTCTCGTAATTGGAATGAGTACAATTTAAATCTCTTAACGAGGAACAATTGGAGGGCAAGTCTGGTGCCAGCAGCCGCGGTAATTCCAGCTCCAATAGCGTATATTAAAGTTGTTGCAGTTAAAAAGCTCGTAGTTGAACTTCGGGGTTTACCCATTGGTCRGGCTTAATTGTCTGTACTGGTGAGATRAATCTCTACCTTCTGAGGAACTTTCATGTCATTAATTTGGTGTGATTGGAAATCAGGACTGTTACTTTGAAAAAATTAGAGTGTTTAAAGCAGGCTAACGTCTGAATACATTAGCATGGAATAATGAAATAGGACGGATTGATTCTATTTCGTTGGTTTCTAGGATCACCGTAATGATTAATAGGGATAGTTGGGGGCATTAGTATTCAATTGTCAGAGGTGAAATTCTTGGATTTATTGAAGACTAACTACTGCGAAAGCATTTGCCAAGGATGTTTTCATTAATCAAGAACGAAAGTTAGGGGATCGAAGACGATCAGATACCGTCGTAGTCTTAACCATAAACTATGCCGACTAGGGATCGGACGAAGTTAATTTTATAATGACGCGTTCGGCRCCTTACGGGAAACCAAAGTGTTTGGGTTCCGGGGGGAGTATGGTCGCAAGGCTGAAACTTAAAGGAATTGACGGAAGGGCACCACCAGGGGTGGAGCCTGCGGCTTAATTTGACTCAACACGGGGAAACTCACCAGGTCCAGACATAGTAAGGATTGACAGATTGAGAGCTCTTTCTTGATTCTATGGGTGGTGGTGCATGGCCGTTCTTAGTTGGTGGAGTGATTTGTCTGGTTAATTCCGATAACGAACGAGACCTTAACCTGCTAAATAGTTAGGCCCTCCTTTGGAGGGTCGACAACTTCTTAGAGGGACTATTGGCATTTAGTCAATGGAAGTTTGAGGCAATAACAGGTCTGTGATGCCCTTAGATGTTCTGGGCCGCACGCGCGCTACACTGATGAAGTCATCGAGTTCTTTTCCTTCACCGGAAGGTGTGGGTAATCTTKTGAAACTTCATCGTGATGGGGATAGAGCATTGCAATTATTGCTCTTCAACGAGGAATCCCTAGTAAGCGTGAGTCATCAGCTCACGTTGATTACGTCCCTGCCCTTTGTACACACCGCCCGTCGCTACTACCGAKTGAATGGCTTAGTGAGACCTTTGGATTGGGATTTAGGGATCGGAAACGATCTTTATTTTCCGAGAAGTCGGTCAAACTTGGTCATTTAGAGGAAGTAAAAGTCGTAACAAGGTTTCCGTAGGTGAACCTGCGGAAGGATCATT
>Diversispora.epigaea.SSUcons32_K
NNNNNNNNNNNCCAGTAGTCATATGCTTGTCTCAAAGRTTAAGCCATGCATGTCTAAGTATAAACCAAWTTATACAGGTGAAACTGCGAATGGCTCATTAAATCAGTTATAGTTTATTTGATAGTCCAATTACTACTTGGATRACCGTGGTAATTCTAGAGCTAATACATGCTAAAAGTCCCGACTTCTGGAAGGGATGTATTTATTAGATAAARAGCCAATAGCCYGCAAGGGTTTYTCCTTGGTGAATCATGATAACTTTTCGAATCGYATGGTCTTGAACCGGCGATGAATCATTCAAATTTCTGCCCTATCAACTTTCGATGGTAGGATAGAGGCCTACCATGGTTTTAACGGGTAACGGGGAATTRGGGTTCGATTCCGGAGAGGGAGCCTGAGAAACGGCTACCACATCCAAGGAAGGCAGCAGGCGCGCAAATTACCCAATCCYGACACGGGGAGGTAGTGACAATAAATAACAATACSGGGCTCATTYGRGTCTSGTAATTGGAATGAGTACAATYTAAATCYCTTAACGAGGAWCMATTGGAGGGCAAGTCTGGTGCCASCAGCCGCGGTAATTCCAGCTCCAATAGCGTATATTAAAGTTGTYGCAGTTAAAAAGCTCGTAGTTGAACTTCGGGGTTCACCCATTGGYCAGGCTTAATTGTCTGTACTGGTGAGATGAGTCTCTACCTTCTGAGGAACTTTCATGCCATTTATTTRGTGTGATTGGAAATCAGGACTGTTACTTTGAAAAAATTAGAGTGTTTAAAGCAGGCTAACGTCTGAATACATTAGCATGGAATAATGAAATAGGACGGATTGATTCTATTTCGTTGGTTTCTAGGGTCACCGTAATGATTAATAGGGAYAGTTGGGGGCATTAGTATWCAATTGTCAGAGGTGAAATTCTTGGATTTATTGAAGACTAACTACTGCGAAAGCATTTGCCAAGGATGTTTTCATTAATCAAGAACGAAAGTTAGGGGRTCGAAGACGATCAGATACCGTCGTAGTCTTAACCATAAACTATGCCGACTAGGGATCGGACGCAGTTAATTTTATAATGACGTGTTCGGCACCTTACGGGAAACCAAAGTGTTTGGGTTCCGGGGGGAGTATGGTCGCAAGGCTGAAACTTAAAGGAATTGACGGAAGGGCACCACCAGGGGTGGAGCCTGCGGCTTAATTTGACTCAACACGGGGAAACWCACCAGGTCCAGACATAGTAAGGATTGACAGATTGAGAGCTCTTTCTTGATTCTATGGGTGGTGGTGCATGSCCGTTCTTAGTTGGTGGAGTGATTTGTCTGGTTAATTCCGATAACGAACGAGACCTTAACCTGCTAAATAGTTAGGCVCTCCTYTGGAGGGTCGACAACTTCTTAGAGGGACTATTGGCATTTAGTCAATGGAAGTTTGAGGCAATAACAGGTCTGTGATGCCCTTAGATGTTCTGGGCCGCACGCGCGCTACACTGATGAAGTCATCGAGTTCTTTTCCYTCACCGGAAGGTGTGGGTAATCTTTTGAAACTTCATCGTGATGGGGATAGAGCATTGCAATTATTGCTCTTCAACGAGGAATCCCTAGTAAGCATGAGTCATCAGCTCATGTTGATTACGTCCCTGCCCTTTGTACACACCGCCCGTCGCTACTACCGATTGAATGGCTTAGTGAGACCTTTGGATTGGGGTTTADGARTCGGCAACGAATTTTATTCTCCGAGAAGTCGGTCAAACTTGGTCATTTAGAGGAAGTAAAAGTCGTAACAAGGTTTCCGTAGGTGAACCTGCGGAAGGATCATT
>Diversispora.epigaea.FR686936_K
NNNNNNNNNNNNNNNNNGTCATATGCTTGTCTCAAAGATTAAGCCATGCATGTCTAAGTATAAACCAATTTATACAGGTGAAACTGCGAATGGCTCATTAAATCAGTTATAGTTTATTTGATAGTCCAATTACTACTTGGATAACCGTGGTAATTCTAGAGCTAATACATGCTAAAAGTCCCGACTTCTGGAAGGGATGTATTTATTAGATAAAAAGCCAATAGCCCGCAAGGGTTTCTCCTTGGTGAATCATGATAACTTTTCGAATCGCATGGTCTTGAACCGGCGATGAATCATTCAAATTTCTGCCCTATCAACTTTCGATGGTAGGATAGAGGCCTACCATGGTTTTAACGGGTAACGGGGAATTAGGGTTCGATTCCGGAGAGGGAGCCTGAGAAACGGCTACCACATCCAAGGAAGGCAGCAGGCGCGCAAATTACCCAATCCCGACACGGGGAGGTAGTGACAATAAATAACAATACGGGGCTCATTTGGGTCTCGTAATTGGAATGAGTACAATTTAAATCTCTTAACGAGGAACAATTGGAGGGCAAGTCTGGTGCCAGCAGCCGCGGTAATTCCAGCTCCAATAGCGTATATTAAGTTGTTGCAGTTAAAAAGCTCGTAGTTGAACTTCGGGGTTCACCCATTGGTCAGGCTTAATTGTCTGTACTGGTGAGATGAGTCTCTACCTTCTGAGGAACTTTCATGCCATTTATTTGGTGTGGTTGGAAATCAGGACTGTTACTTTGAAAAAATTAGAGTGTTTAAAGCAGGCTAACGTCTGAATACATTAGCATGGAATAATGAAATAGGACGGATTGATTCTATTTCGTTGGTTTCTAGGGTCACCGTAATGATTAATAGGGATAGTTGGGGGCATTAGTATTCAATTGTCAGAGGTGAAATTCTTGGATTTATTGAAGACTAACTACTGCGAAAGCATTTGCCAAGGATGTTTTCATTAATCAAGAACGAAAGTTAGGGGATCGAAGACGATCAGATACCGTCGTAGTCTTAACCATAAACTATGCCGACTAGGGATCGGACGCAGTTAATTTTATAATGACGTGTTCGGCACCTTACGGGAAACCAAAGTGTTTGGGTTCCGGGGGGAGTATGGTCGCAAGGCTGAAACTTAAAGGAATTGACGGAAGGGCACCACCAGGGGTGGAGCCTGCGGCTTAATTTGACTCAACACGGGGAAACTCACCAGGTCCAGACATAGTAAGGATTGACAGATTGAGAGCTCTTTCTTGATTCTATGGGTGGTGGTGCATGGCCGTTCTTAGTTGGTGGAGTGATTTGTCTGGTTAATTCCGATAACGAACGAGACCTTAACCTGCTAAATAGTTAGGCGCTCCTTTGGAGGGTCGACAACTTCTTAGAGGGACTATTGGCATTTAGTCAATGGAAGTTTGAGGCAATAACAGGTCTGTGATGCCCTTAGATGTTCTGGGCCGCACGCGCGCTACACTGATGAAGTCATCGAGTTCTTTTCCTTCACCGGAAGGTGTGGGTAATCTTTTGAAACTTCATCGTGATGGGGATAGAGCATTGCAATTATTGCTCTTCAACGAGGAATCCCTAGTAAGCATGAGTCATCAGCTCATGTTGATTACGTCCCTGCCCTTTGTACACACCGCCCGTCGCTACTACCGATTGAATGGCTTAGTGAGACCTTTGGATTGGGGTTTAGGAATCGGCAACGAATCTTATTCTCCGAGAAGTCGGTCAAACTTGGTCATTTAGAGGAAGTAAAAGTCGTAACAAGGTNNNNNNNNNNNNNNNNNNNNNNNNNNNNNN
>Diversispora.species.FR686934_K
NNNNNNNNNNNCCAGTAGTCATATGCTTGTCTCAAAGATTAAGCCATGCATGTCTAAGTATAAACCAATTTATACAGGTGAAACTGCGAATGGCTCATTAAATCAGTTATAGTTTATTTGATAGTCCAATTACTACTTGGATAACCGTGGTAATTCTAGAGCTAATACATGCTAAAAATCTCGACTTCTGGAAGGGATGTATTTATTAGATAAAAAGCCAATAGCCCGCAAGGGTTTTTCACTGGTGAATCATGATAACTTTTCGAATCGCATGGTCTTGAACCGGCGATGAATCATTCAAATTTCTGCCCTATCAACTTTCGATGGTAGGATAGAGGCCTACCATGGTTTTAACGGGTAACGGGGAATTAGGGTTCGATTCCGGAGAGGGAGCCTGAGAAACGGCTACCACATCCAAGGAAGGCAGCAGGCGCGCAAATTACCCAATCCCGACACGGGGAGGTAGTGACAATAAATAACAATACGGGGCTCATTTGGGTCTCGTAATTGGAATGAGTACAATTTAAATCCCTTAACGAGGAACAATTGGAGGGCAAGTCTGGTGCCAGCAGCCGCGGTAATTCCAGCTCCAATAGCGTATATTAAAGTTGTTGCAGTTAAAAAGCTCGTAGTTGAACTTCGGGGTCTACCCATTGGTCAGGCTTAATTGTCTGTACTGGTGAGATGGATCTCTACCTTCTGAGGAACTTTCATGCCATTTATTTGATGTGATGGGAAATCAGGACTGTTACTTTGAAAAAATTAGAGTGTTTAAAGCAGACTATCGTCTGAATACATTAGCATGGAATAATGAAATAGGACGGACTGATTCTATTTCGTTGGTTTCTAGGATCACCGTAATGATTAATAGGGATAGTTGGGGGCATTAGTATTCAATTGTCAGAGGTGAAATTCTTGGATTTATTGAAGACTAACTACTGCGAAAGCATTTGCCAAGGATGTTTTCATTAATCAAGAACGAAAGTTAGGGGATCGAAGACGATCAGATACCGTCGTAGTCTTAACCATAAACTATGCCGACTAGGGATCGGACGAAGTTAATTTTATAATGACGCGTTCGGCACCTTACGGGAAACCAAAGTGTTTGGGTTCCGGGGGGAGTATGGTCGCAAGGCTGAAACTTAAAGGAATTGACGGAAGGGCACCACCAGGGGTGGAGCCTGCGGCTTAATTTGACTCAACACGGGGAAACTCACCAGGTCCAGACATAGTAAGGATTGACAGATTGAGAGCTCTTTCTTGATTCTATGGGTGGTGGTGCATGGCCGTTCTTAGTTGGTGGAGTGATTTGTCTGGTTAATTCCGATAACGAACGAGACCTTAACCTGCTAAATAGTTAGGCCCTCCTTTGGAGGGTCGACAACTTCTTAGAGGGACTATTGGCATTTAGTCAATGGAAGTTTGAGGCAATAACAGGTCTGTGATGCCCTTAGATGTTCTGGGCCGCACGCGCGCTACACTGATGAAGTCATCGAGTTCTTTTCCTTCACCGGAAGGTGTGGGTAATCTTTTGAAACTTCATCGTGATGGGGATAGAGCATTGCAATTATTGCTCTTCAACGAGGAATCCCTAGTAAGCATGAGTCATCAGCTCGTGCTGATTACGTCCCTGCCCTTTGTACACACCGCCCGTCGCTACTACCGATTGAATGGCTTAGTGAGACCTTTGGATTGGGGTTTAGGGATCGGAAACGATTCTTATTCTCCGAGAAGTCGGTCAAACTTGGTCATTTAGAGGAAGTAAAAGTCGTAACAAGGTNNNNNNNNNNNNNNNNNNNNNNNNNNNNNN
>Diversispora.species.FR686935_K
NNNNNNNNNNNCCAGTAGTCATATGCTTGTCTCAAAGATTAAGCCATGCATGTCTAAGTATAAACCAATTTATACAGGTGAAACTGCGAATGGCTCATTAAATCAGTTATAGTTTATTTGATAGTCCAATTACTACTTGGATAACCGTGGTAATTCTAGAGCTAATACATGCTAAAAGTCCCGACTTCTGGAAGGGATGTATTTATTAGATAAAAAGCCAATAGCCCGCAAGGGTTTCTTAATGGTGAATCATGATAACTTTTCGAATCGCATGGTCTTGAACCGGCGATGAATCATTCAAATTTCTGCCCTATCAACTTTCGATGGTAGGATAGAGGCCTACCATGGTTTTAACGGGTAACGGGGAATTAGGGTTCGATTCCGGAGAGGGAGCCTGAGAAACGGCTACCACATCCAAGGAAGGCAGCAGGCGCGCAAATTACCCAATCCCGACACGGGGAGGTAGTGACAATAAATAACAATACGGGGCTCATTTGGGTCTCGTAATTGGAATGAGTACAATTTAAATCTCTTAACGAGGAACAATTGGAGGGCAAGTCTGGTGCCAGCAGCCGCGGTAATTCCAGCTCCAATAGCGTATATTAAAGTTGTTGCAGTTAAAAAGCTCGTAGTTGAACTTCGGGGTTTACCCATTGGTCAGGCTTAATTGTCTGTACTGGTGAGATGAATCTCTACCTTCTGAGGAACTTTCATGCCATTTATTTGGTGTGATTGGAAATCAGGACTGTTACTTTGAAAAAATTAGAGTGTTTAAAGCAGGCTAACGTCTGAATACATTAGCATGGAATAATGAAATAGGACGGATTGATTCTATTTCGTTGGTTTCTAGGATCACCGTAATGATTAATAGGGATAGTTGGGGGCATTAGTATTCAATTGTCAGAGGTGAAATTCTTGGATTTATTGAAGACTAACTACTGCGAAAGCATTTGCCAAGGATGTTTTCATTAATCAAGAACGAAAGTTAGGGGATCGAAGACGATCAGATACCGTCGTAGTCTTAACCATAAACTATGCCGACTAGGGATCGGACGAAGTTAATTTTATAATGACGCGTTCGGCACCTTACGGGAAACCAAAGTGTTTGGGTTCCGGGGGGAGTATGGTCGCAAGGCTGAAACTTAAAGGAATTGACGGAAGGGCACCACCAGGGGTGGAGCCTGCGGCTTAATTTGACTCAACACGGGGAAACTCACCAGGTCCAGACATAGTAAGGATTGACAGATTGAGAGCTCTTTCTTGATTCTATGGGTGGTGGTGCATGGCCGTTCTTAGTTGGTGGAGTGATTTGTCTGGTTAATTCCGATAACGAACGAGACCTTAACCTGCTAAATAGTTAGGCCCTCCTTTGGAGGGTCGACAACTTCTTAGAGGGACTATTGGCATTTAGTCAATGGAAGTTTGAGGCAATAACAGGTCTGTGATGCCCTTAGATGTTCTGGGCCGCACGCGCGCTACACTGATGAAGTCATCGAGTTCTTTTCCTTCACCGGAAGGTGTGGGTAATCTTTTGAAACTTCATCGTGATGGGGATAGAGCATTGCAATTATTGCTCTTCAACGAGGAATCCCTAGTAAGCGTGAGTCATCAGCTCACGTTGATTACGTCCCTGCCCTTTGTACACACCGCCCGTCGCTACTACCGATTGAATGGCTTAGTGAGACCTTTGGATTGGGGTTTAGGGATCGGAAACGATCTTTATTTTCCGAGAAGTCGGTCAAACTTGGTCATTTAGAGGAAGTAAAAGTCGTAACAAGGTNNNNNNNNNNNNNNNNNNNNNNNNNNNNNN
>Diversispora.species.FR686937_K
NNNNNNNNNNNCCAGTAGTCATATGCTTGTCTCAAAGATTAAGCCATGCATGTCTAAGTATAAACCAATTTATACAGGTGAAACTGCGAATGGCTCATTAAATCAGTTATAGTTTATTTGATAGTCCAATTACTACTTGGATAACCGTGGTAATTCTAGAGCTAATACATGCTAAAAGTCCCGACTTCTGGAAGGGATGTATTTATTAATAAAAAGCCAATAGCCCGCAAGGGTTTTTCCTTGGTGAATCATGATAACTTTTCGAATCGCATGGTCTTGAACCGGCGATGAATCATTCAAATTTCTGCCCTATCAACTTTCGATGGTAGGATAGAGGCCTACCATGGTTTTAACGGGTAACGGGGAATTAGGGTTCGATTCCGGAGAGGGAGCCTGAGAAACGGCTACCACATCCAAGGAAGGCAGCAGGCGCGCAAATTACCCAATCCCGACACGGGGAGGTAGTGACAATAAATAACAATACGGGGCTCATTTGGGTCTCGTAATTGGAATGAGTACAATTTAAATCTCTTAACGAGGAACAATTGGAGGGCAAGTCTGGTGCCAGCAGCCGCGGTAATTCCAGCTCCAATAGCGTATATTAAAGTTGTTGCAGTTAAAAAGCTCGTAGTTGAACTTCGGGGTTCACCCATTGGTCAGGCTTAATTGTCTGTACTGGTGAGATGAGTCTCTACCTTCTGAGGAACTTTCATGCCATTTATTTGGTGTGGTTGGAAATCAGGACTGTTACTTTGAAAAAATTAGAGTGTTTAAAGCAGGCTAACGTCTGAATACATTAGCATGGAATAATGAAATAGGACGGATTGATTCTATTTCGTTGGTTTCTAGGGTCACCGTAATGATTAATAGGGATAGTTGGGGGCATTAGTATTCAATTGTCAGAGGTGAAATTCTTGGATTTATTGAAGACTAACTACTGCGAAAGCATTTGCCAAGGATGTTTTCATTAATCAAGAACGAAAGTTAGGGGATCGAAGACGATCAGATACCGTCGTAGTCTTAACCATAAACTATGCCGACTAGGGATCGGACGCAGTTAATTTTATAATGACGTGTTCGGCACCTTACGGGAAACCAAAGTGTTTGGGTTCCGGGGGGAGTATGGTCGCAAGGCTGAAACTTAAAGGAATTGACGGAAGGGCACCACCAGGGGTGGAGCCTGCGGCTTAATTTGACTCAACACGGGGAAACTCACCAGGTCCAGACATAGTAAGGATTGACAGATTGAGAGCTCTTTCTTGATTCTATGGGTGGTGGTGCATGGCCGTTCTTAGTTGGTGGAGTGATTTGTCTGGTTAATTCCGATAACGAACGAGACCTTAACCTGCTAAATAGTTAGGCGCTCCTTTGGAGGGTCGACAACTTCTTAGAGGGACTATTGGCATTTAGTCAATGGAAGTTTGAGGCAATAACAGGTCTGTGATGCCCTTAGATGTTCTGGGCCGCACGCGCGCTACACTGATGAAGTCATCGAGTTCTTTTCCTTCACCGGAAGGTGTGGGTAATCTTTTGAAACTTCATCGTGATGGGGATAGAGCATTGCAATTATTGCTCTTTAACGAGGAATCCCTAGTAAGCATGAGTCATCAGCTCATGTTGATTACGTCCCTGCCCTTTGTACACACCGCCCGTCGCTACTACCGATTGAATGGCTTAGTGAGACCTTTGGATTGGGGTTTAGGAATCGGCAACGAATCTTATTCTCCGAGAAGTCGGTCAAACTTGGTCATTTAGAGGAAGTAAAAGTCGTAACAAGGTNNNNNNNNNNNNNNNNNNNNNNNNNNNNNN
>Otospora.bareae.SSUcons29_K
NNNNNNNNNNNNNNNNNNNNNNNNNNNNNNNNNNNNNNNNNNNNNNNNNNNNNNNNNNNNNNNNNNNNNNNNNNNNNNNNNNNNNNNNNNNNNNNNNNNNNNNNNNNNNNNNNNNNNNNNNNNNNNNNNNNNNNNNNNNNNNNNNNNNNNNNNNNNNNNNNNNNNNNNNNNNNNNNNNNNNNNNNNNNNNNNNNNNNNNNNNNNNNNNNNNNNNNNNNNNNNNNNNNNNNNNNNNNNNNNNNNNNNNNNNNNNNNNNNNNNNNNNNNNNNNNNNNNNNNNNNNNNNNNNNNNNNNNNNNNNNNNNNNNNNNNNNNNNNNNNNNNNNNNNNNNNNNNNNNNNNNNNNNNNNNNNNNNNNNNNNNNNNNNNNNNNNNNNNNNNNNNNNNNNNNNNNNNNNNNNNNNNNNNNNNNNNNNNNNNNNNNNNNNNNNNNNNNNNNNNNNNNNNNNNNNNNNNNNNNNNNNNNNNNNNNNNNNNNNNNNNNNNNNNNNNNNNNNNNNNNNNNNNNNNNNNNNNNNNNNNNNNNNNNNNNNNNNNNNNNNNNNNNTTGGAGGGCAAGTCTGGTGCCAGCAGCCGCGGTAATTCCAGCTCCAATAGCGTATATTAAAGTTGTTGCAGTTAAAAAGCTCGTAGTTGAACTTCGGGGTTTACCCATTGGTCAGGCTTAATTGTCTGCACTGGTGAGATGAATCTCTACCTTCTGAGGAACTTTCATGCCATTTATTTGGTGTGATGGGAAATCAGGACTGTTACTTTGAAAAAATTAGAGTGTTTAAAGCAGGCTAACGTCTGAATACATTAGCATGGAATAATGAAATAGGACGGACTGATTCTATTTCGTTGGTTTCTAGGATCACCGTAATGATTAATAGGGATAGTTGGGGGCATTAGTATTCAATTGTCAGAGGTGAAATTCTTGGATTTATTGAAGACTAACTACTGCGAAAGCATTTGCCAAGGATGTTTTCATTAATCAAGAACGAAAGTTAGGGGATCGAAGACGATCAGATACCGTCGTAGTCTTAACCATAAACTATGCCGACTAGGGATCGGACGAAGTTAATTTTATAATGACGCGTTCGGCGCCTTACGGGAAACNNNNNNNNNNNNNNNNNNNNNNNNNNNNNNNNNNNNNNNNNNNNNNNNNNNNNNNNNNNNNNNNNNNNNNNNNNNNNNNNNNNNNNNNNNNNNNNNNNNNNNNNNNNNNNNNNNNNNNNNNNNNNNNNNNNNNNNNNNNNNNNNNNNNNNNNNNNNNNNNNNNNNNNNNNNNNNNNNNNNNNNNNNNNNNNNNNNNNNNNNNNNNNNNNNNNNNNNNNNNNNNNNNNNNNNNNNNNNNNNNNNNNNNNNNNNNNNNNNNNNNNNNNNNNNNNNNNNNNNNNNNNNNNNNNNNNNNNNNNNNNNNNNNNNNNNNNNNNNNNNNNNNNNNNNNNNATAACAGGTCTGTGATGCCCTTAGATGTTCTGGGCCGCACGCGCGCTACACTGATGAAGTCATCGAGTTCTTTTCCTTCACCGGAAGGTGTGGGTAATCTTTTGAAACTTCATCGTGATGGGGATAGAGCATTGCAATTATTGCTCTTCAACGAGGAATCCCTAGTAAGCATGAGTCATCAGCTCGTGCTGATTACGTCCCTGCCCTTTGTACACACCGCCCGTCGCTACTACCGATTGAATGGCTTAGTGAGACCTTTGGATTGGGGTTTAGGGATCGGAAACGATTCTTATTCTCCGAGAAGTCGGTCAAACTTGGTCATTTAGAGGAAGTAAAAGTCGTAACAAGGTTTCCGTAGGTGAACCTGCGGAAGGATCATT
>Diversispora.species.SSUcons28_K
NNNNNNNNNNNNNNGTAGTCTTATGCTTGTCTCAAAGATTAAGCCATGCATGTCTAAGTATAATCGTTATACAGGTGAAACTGCGAATGGCTCATTAAATCAGTTATAGTTTATTTGATAGTCCAATTACTACTTGGATAACCGTGGTAATTCTAGAGCTARTACATGCTAAAAATCCCGACTTCTGGAAGGGATGTATTTATTAGATAAAAARCCAAYAGCCCGCAAGGGTTTWTCMYTGGTGAATCATGATAACTTTTCGAATCGCATGGTCTTGWACCGGCGATGAATCATTCAAATTTCTGCCCTATCAACTTTCGATGGTAGGATAGAGGCCTACCATGGTTTTAACGGGTAACGGGGAATTAGGGTTCGATTCCGGAGAGGGAGCCTGAGAAACGGCTACCACATCCAAGGAAGGCAGCAGGCGCGMAAATTACCCAATCCCGACACGGGGAGGTAGTGACAATAAATAACAATACSGGGCTCATTTGGGTCTCGTAATTGGAATGAGTACAATTTAAATCTCTTAACGAGGAACAATTGGAGGGCAAGTCTGGTGCCAGCAGCCGCGGTAATTCCAGCTCCAATAGCGTATATTAAAGTTGTTGCAGTTAAAAAGCTCGTAGTTGAACTTCGGGGTCTACCCATTGGTCAGGCTTAATTGTCTGCACTGGTGAGATGGATCTCTACCTTCTGAGGAACTTTCATGCCATTTATTTGGTGTGGTTGGAAATCAGGACTGTTACTTTGAAAAAATTAGAGTGTTTAAAGCAGACTATCGTCTGAATACATTAGCATGGAATAATGAAATAGGACGGACTGATTCTATTTCGTTGGTTTCTAGGATCACCGTAATGATTAATAGGGATAGTTGGGGGCATTAGTATTCAATTGTCAGAGGTGAAATTCTTGGATTTRTTGAAGACTAACTACTGCGAAAGCATTTGCCAAGGATGTTTTCATTAATCAAGAACGAAAGTTAGGGGATCGAAGACGATCAGATACCGTCGTAGTCTTAACCATAAACTATGCCGACTAGGGATCGGACGAAGTTAATTTTATAATGACGCGTTCGGCACCTTACGGGAAACCAAAGTGTTTGGGTTCCGGGGGGAGTATGGTCGCAAGGCTGAAACTTAAAGGAATTGACGGAAGGGCACCACCAGGRGTGGAGCCTGCGGCTTAATTTGRCTCAACACGGGGAAACTCACCAGGTCCAGACATAGTAAGGATTGACAGATTGAGAGCTCTTTCTTGATTCTATGGGTGGTGGTGCATGGCCGTTCTTAGTTGGTGGAGTGATTTGTCTGGTTAATTCCGATAACGAACGAGACCTTAACCTGCTAAATAGTTAGGCCCTCCTTGGAGGGTCGACAACTTCTTAGAGGGACTATTGGCATTTAGYCAATGGAAGTTYGAGGCAATAACAGGTCTGTGATGCCCTTAGATGTTCTGGGCCGCACGCGCGCTACACTGATGAAGTCATCGAGTTCTTTTCCTTCACCGGAAGGTGTGGGTAATCTTTTGAAACTTCATCGTGATGGGGATAGAGCATTGCAATTATTGCTCTTCAACGAGGAATCCCTAGTAAGCATGAGTCATCAGCTCATGTTGATTACGTCCCTGCCCTTTGTACACACCGCCCGTCGCTACTACCGATTGAATGGCTTAGTGAGACCTTTGGATTRGGGTTTAGSGRTCGGAAAYGATYCTTATTCTCYGAGAAGTYGGTCAAACTTGGTCATTTAGAGGAAGTAAAAGTCGTAACAAGGTNNNNNNNNNNNNNNNNNNNNNNNNNNNNNN
>Diversispora.spurca.SSUcons31_K
NNNNNNNNNNNCCAGTAGTCATATGCTTGTCTCAAAGATTAAGCCATGCATGTCTAAGTATAAACCAATTTATACAGGTGAAACTGCGAATGGCTCATTAAATCAGTTATAGTTTATTTGATAGTCCAATTACTACTTGGATAACCGTGGTAATTCTAGAGCTAAWACATGCTAAAARTCYCGACTTCTGGAAGRGATGTATTTATTAGATAAAAAGCCAATAGCCCGCAAGGGTTTYYYWDTGGTGAATCATGATAACTTTTCGAATCGCATGGTCTTGAACCGGCGATGAATCATTCAAATTTCTGCCCYATCAACTTTCGATGGTAGGATAGAGGCCTACCAYGRTTTTAACGGGTAACGGGGAATTAGGGTTCGATTCCGGAGAGGGAGCCTGAGAAACGGCTACCACATCCAAGGAAGGCAGCAGGCRCGCAAATTACCCAATCCCGACACGGGGAGGTAGTGACAATAAATAACAATACGRGGCTCATTTGGGTYTCGTAATTGGAATGAGTACAATTTAAATCCCTYAACGAGGAACAATTGGAGGGCAAGTCTGGTGCCAGCAGCCGCGGTAATTCCAGCTCCAATAGCGTATATTAAAGTTGTTGCAGTTAAAAAGCTCGTAGTTGAACTTCGGGGTTYACYCATTGGTCAGGCTTAATTGTCTGTACTGGTKAGATGAATCTCTACCTTCTGAGGAACTTTCATGCCATTTRTTTGGTGTGATKGGAAATCAGGACTGTTACTTTGAAAAAATTAGAGTGTTTAAAGCAGGCTAWCGTCTGAATACATTAGCATGGAATAATGAAATAGGACGGATTGATTCTATTTCGTTGGTTTCTAGGRTCACCGTAATGATTAATAGGGATAGTTGGGGGCATTAGTATTCAATTGYCAGAGGTGAAATTCTTGGATTTATTGAAGACTAACTACTGCGAAAGCATTYGCCAAGGATGTTTTCATTAATCAAGAACGRAAGTTAGGGGATCGAAGACGATCAGATACCGTCGTRGTCTTAACCATAAACTATGCCGACTAGGGATCGGACGMAGTTAATTTTATRATGACGYGTTCGGCACCTTACGGGAAACCAAAGTGTTTGGGTTCCGGGGGGAGTATGGTCGCAAGGCTGAAACTTAAAGGAATTGACGGAAGGGCACCACCAGGGGTGGAGCCTGCGGCTTAATTTGACTCAACACGGGGAAACTCACCAGGTCCAGACATAGTAAGGATTGACAGATTGAGAGCTCTTTCTTGATTCTATGGGTGGTGGTGCATGGCCGTTCTTAGTTGGTGGAGTGATTTGTCTGGTTAATTCCGATAACGAACGAGACCTTAACCTGCTAAATAGTTAGGYCCTCCTTTGGAGGGTTGACAACTTCTTAGAGGGACTATTGGCATTTAGTCAATGGAAGTTTGAGGCAATAACAGGTCTGTGATGCCCTTAGATGTTCTGGGCCGCACGCGCGCTACACTGATGAAGTCATCGAGTTTATTTCCTTCACCGGAAGGTGTGGGTAATCTTKTGAAACTTCATCGTGATGGGGATAGAGCATTGCAATTATTGCYCTTTAACGAGGAATCCCTAGTAAGCGTGAGTCATCARCTCACGTTGATTACGTCCCTGCCCTTTGTACACACCGCCCGTCGCTACTACCGATTGAATRGCTTAKTGRGACCTTTGGATTGGGGTTTAGGGATCGGAAACGAACCTTATTCTCCRAGAAGTCGGTCAAACTTGGTCATTTAGAGGAAGTAAAAGTCGTAACAAGGTTTCCGTAGGTGAACCTGCGGAAGGATCATT
>Diversispora.trimurales.FR686955_K
NNNNNNNNNNNCCAGTAGTCATATGCTTGTCTCAAAGATTAAGCCATGCATGTCTAAGTATAAACCATTTTATACAGGTGAAACTGCGAATGGCTCATTAAATCAGTTATAGTTTATTTGATAGTCCAATTACTACTTGGATAACCGTGGTAATTCTAGAGCTAATACATGCTAAAAATCCCAACTTCTGGAAGGGATGTATTTATTAGATAAAAAGCCAATAGCCCGCAAGGGTTTCCTATGGTGAATCATGATAACTTTTCGAATCGCATGGTCATGAACCGGCGATGAATCATTCAAATTTCTGCCCTATCAACTTTCGATGGTAGGATAGAGGCCTACCATGGTTTTAACGGGCAACGGGGAATTAGGGTTCGATTCCGGAGAGGGAGCCTGAGAAACGGCTACCACATCCAAGGAAGGCAGCAGGCGCGCAAATTACCCAATCCCGACACGGGGAGGTAGTGACAATAAATAACAATACGGGGCTCATTTGGATCTCGTAATTGGAATGAGTACAATTTAAATCCCTTAACGAGGAACAATTGGAGGGCAAGTCTGGTGCCAGCAGCCGCGGTAATTCCAGCTCCAATAGCGTATATTAAAGTTGTTGCAGTTAAAAAGCTCGTAGTTGAACTTCGGGGTTTACCCATTAGTCAGGCTTAATTGTCTGTACTGGTGAGATAAATCTCTACCTTCGGAGGAACTTTCATGCCATTTATTTGGTGTGATTGGAAATCAGGACTATTACTTTGAAAAAATTAGAGTGTTTAAAGCAGGCTAACGTCTGAATATATTAGCATGGAATAATGAAATAGGACGGCTTGGTTCTATTTCGTTGGTTTCTAGGATCACCGTAATGATTAATAGGGATAGTTGGGGGCATTAGTATTCAATTGTCAGAGGTGAAATTCTTGGATTTATTGAAGACTAACTACTGCGAAAGCATTTGCCAAGGATGTTTTCATTAATCAAGAACGAAAGTTAGGGGATCGAAGACGATCAGATACCGTCGTAGTCTTAACCATAAACTATGCCGACTAGGGATCGGACGAAGTTAATTTTATAATGACGCGTTCGGCACCTTACGGGAAACCAAAGTGTTTGGGTTCCGGGGGGAGTATGGTCGCAAGGCTGAAACTTAAAGGAATTGACGGAAGGGCACCACCAGGGGTGGAGCCTGCGGCTTAATTTGACTCAACACGGGGAAACTCACCAGGTCCAGACATAGTAAGGATTGACAGATTGAGAGCTCTTTCTTGATTCTATGGGTGGTGGTGCATGGCCGTTCTTAGTTGGTGGAGTGATTTGTCTGGTTAATTCCGATAACGAACGAGACCTTAACCTGCTAAATAGTTAGGCCCTCCTTTGGAGGGTCGTCAACTTCTTAGAGGGACTATTGGCATTTAGTCAATGGAAGTTTGAGGCAATAACAGGTCTGTGATGCCCTTAGATGTTCTGGGCCGCACGCGCGCTACACTGATGAAGTCATCGAGTTTTTTTCCTTCACCGGAAGGTGTGGGTAATCTTTTGAAACTTCATCGTGATGGGGATAGAGCATTGCAATTATTGCTCTTCAACGAGGAATCCCTAGTAAGCATGAGTCATCAGCTCATGTTGATTACGTCCCTGCCCTTTGTACACATCGCCCGTCGCTACTACCGATTGAATGGCTTAGTGAGACCTTTGGATTGGGGTTTTGGGATCGGCAACGACCCTATTTCTCCGAGAAGTCGGTCAAACTTGGTCATTTAGAGGAAGTAAAAGTCGTAACAAGGTNNNNNNNNNNNNNNNNNNNNNNNNNNNNNN
>Diversispora.trimurales.SSUcons33_K
NNNNNNNNNNNCCAGTAGTCATATGCTTGTCTCAAAGATTAAGCCATGCATGTCTAAGTATAAACCATTTTATACAGGTGAAACTGCGAATGGCTCATTAAATCAGTTATAGTTTATTTGATAGTCCAATTACTACTTGGATAACCGTGGTAATTCTAGAGCTAATACATGCTAAAAATCCCAACTTCTGGAAGGGATGTATTTATTAGATAAAAAGCCAATAGCCCGCAAGGGTTTCCTATGGTGAATCATGATAACTTTTCGAATCGCATGGTCATGAACCGGCGATGAATCATTCAAATTTCTGCCCTRTCAACTTTCGATGGTAGGATAGAGGCCTACCATGGTTTTAACGGGTAACGGGGAATTAGGGTTCGATTCCGGAGAGGGAGCCTGAGAAACGGCTACCACATCCAAGGAAGGCAGCAGGCGCGCAAATTACCCAATCCCGACACGGGGAGGTAGTGACAATAAATAACAATACGGGGCTCATTTGGGTCTCGTAATTGGAATGAGTACAATYTAAATCCCTTAACGAGGAACAATTGGAGGGCAAGTCTGGTGCCAGCAGCCGCGGTAATTCCAGCTCCAATAGCGTATATTAAAGTTGTTGCAGTTAAAAAGCTCGTAGTTGAACTTCGGGGTTTACCCATTGGTCAGGCTTAATTGTCTGTACTGGTGAGATAAATCTCTACCTTCTGAGGAACTTTCATGCCATTTATTTGGTGTGATTGGAAATCAGGACTATTACTTTGAAAAAATTAGAGTGTTTAAAGCAGGCTAACGTCTGAATATATTAGCATGGAATAATGAAATAGGACGGCTTGGTTCTATTTCGTTGGTTTCTAGGATCACCGTAATGATTAATAGGGATAGTTGGGGGCATTAGTATTCAATTGTCAGAGGTGAAATTCTTGGATTTATTGAAGACTAACTACTGCGAAAGCATTTGCCAAGGATGTTTTCATTAATCAAGAACGAAAGTTAGGGGATCGAAGACGATCAGATACCGTCGTAGTCTTAACCATAAACTATGCCGACTAGGGATCGGACGAAGTTAATTTTATAATGACGCGTTCGGCACCTTACGGGAAACCAAAGTGTTTGGGTTCCGGGGGGAGTATGGYCGCAAGGCTGAAACTTAAAGGAATTGACGGAAGGGCACCACCAGGGGTGGAGCCTGCGGCTTAATTTGACTCAACACGGGGAAACTCACCAGGTCCAGACATAGTAAGGATTGACAGATTGAGAGCTCTTTCTTGATTCTATGGGTGGTGGTGCATGGCCGTTCTTAGTTGGTGGAGTGATTTGTCTGGTTAATTCCGATAACGAACGAGACCTTAACCTGCTAAATAGTTAGGCCCTCCTTTGGAGGGTCGTCAACTTCTTAGAGGGACTATTGGCATTTAGTCAATGGAAGTTTGAGGCAATAACAGGTCTGTGATGCCCTTAGATGTTCTGGGCCGCACGCGCGCTACACTGATGAAGYCATCGAGTTTTTTTCCTTCACCGGAAGGTGTGGGTAATCTTTTGRAACTTCATCGTGATGGGGATAGAGCATTGCAATTATTRCTCTTCAACGAGGAATCCCTAGTAAGCATGAGTCATCAGCTCATGTTGATTACGTCCCTGCCCTTTGTACACACCGCCCGTCGCTACTACCGATTGAATGGCTTAGTGAGACCTTTGGATTGGGGTTTTGGGATCGGCAACGATCCTATTTCTCCGAGAAGTCGGTCAAACTTGGTCATTTAGAGGAAGTAAAMGTCGTAACAAGGTNNNNNNNNNNNNNNNNNNNNNNNNNNNNNN
>Redeckera.fulva.SSUcons34_K
NNNNNNNNNNNNNNNNNNNNNNNNNNNNNNNNNNNNNNNNNNNNNNNNNNNNNNNNNNNNNNNNNNNNNNNNNNNNNNTGAAACTGCGAATGGCTCATTAAATCAGTTATAGTTTATTTGATAGTCCTTTACTACTTGGATAACCGTGGTAATTCTAGAGCTAATACATGCATAAAATCCCAACTTCTGGAAGGGATGTATTTATTAGATAAAAAACCAATACCTTCGGGTTCCTTTGGTGAATCATAATAACTTATCGAATCGTACGGTCTTGCACCAACGATGAATCATTCAAATTTCTGCCCTATCAACTTTCGATGGTAGGATAGAGGCCTACCATGGTTTTAACGGGTAACGGGGAATTAGGGTTCGATTCCGGAGAGGGAGCCTGAGAAACGGCTACCACATCCAAGGAAGGCAGCAGGCGCGCAAATTACCCAATCCCGACACGGGGAGGTAGTGACAATAAATAACAATACGGGGTTCAATAGAGTCTCGTAATTGGAATGAGTACAATTTAAATCCCTTAACGAGGAACAATTGGAGGGCAAGTCTGGTGCCAGCAGCCGCGGTAATTCCAGCTCCAATAGCGTATATTAAAGTTGTTGCAGTTAAAAAGCTCGTAGTTGAACTTCGGGATTTGTTCGTTGGTCAGGCTTCACTGTCTGTACTGGTGTTACGAATTCCTACCTTCTGATGAATCTTCATGCCATTCACTTGGTGCGGAGGGGAATCAGGACTGTTACTTTGAAAAAATTAGAGTGTTTAAAGCAGGCTATTGCTCGAATATATTAGCATGGAATAATAAAATAGGACGGTTGGTTCTATTTTGTCGGTTTCTAGGATCACCGTAATGATTAATAGGGATAGTTGGGGGCATTAGTATTCAATTGTCAGAGGTGAAATTCTTGGATTTATTGAAGACTAACTACTGCGAAAGCATTTGCCAAGGATGTTTTCATTAATCAAGAACGAAAGTTAGGGGATCGAAGACGATCAGATACCGTCGTAGTCTTAACCATAAACTATGCCGACTGGGGATCGGACGAAGTTAATTTTTAAATGACTCGTTCGGCACCTTACGGGAAACCAAAGTGTTGGGTTCCGGGGGGAGTATGGTCGCAAGGCTGAACTTAAGGAATTGACGGAAGGGCACCACCAGGGGTGGAGCCTGCGGCTTAATTTGACTCAACACGGGGAAACTCACCAGGTCCAGACATAGTAAGGATTGACAGATTGAGAGCTCTTTCTTGATTCTATGGGTGGTGGTGCATGGCCGTTCTTAGTTGGTGGAGTGATTTGTCTGGTTAATTCCGATAACGAACGAGACCTTAACCTGCTAAATAGTCAGGCTCCCTTTGGGGAGTCGCCGACTTCTTAGAGGGACTATTGGCATCTAGTCAATGGAAGTTTGAGGCAATAACAGGTCTGTGATGCCCTTAGATGTTCTGGGCCGCACGCGCGCTACACTGATGAAGTCATTGAGTTCTTTTTCCTTCACCGGAAGGTGTAGGTAATCTTTTGAAACTTCATCGTGATGGGGATAGAGCATTGCAATTATTGCTCTTCAACGAGGAATCCCTAGTAAGCATGAGTCATCAGCTCATGCTGATTACGTCCCTGCCCTTTGTACACACCGCCCGTCGCTACTACCGATTGAATGGCTTAGTGAGACCTTTGGATTGAGTTTTGGTCGCGGCAACGTGATTGATTTTCGAGAAGTCGGTCAAACTTGTCATTTAGAGGAAGTAAAAGNNNNNNNNNNNNNNNNNNNNNNNNNNNNNNNNNNNNNNNNNN
>Gigaspora.albida.Z14009_K
NNNNNNNNNNNNNNNNNNNNNNNNNNNNNNNNNNNNNNNNNNNNNNNNNNNNTCTAGTATAATCGTTATACAGGTGAAACTGCGAATGGCTCATTAAATCAGTTATAGTTTATTTGATAGTACAATTACTACTTGGATAACCGTGGTAATTCTAGAGCTAATACATGCTAAAAATCCCGACTTCTGGAAGGGATGTATTTATTAGATAAAAACCAATAACCTTCGGGTTTCCCTTGGTGATTCATGATAACTTTTCGAATCGTATGGCCTTGTGCTGACGATGTATCATTCAAATTTCTGCCCTATCAACTTTCGATGGTAGGATAGAGGCCTACCATGGTTTTAACGGGTAACGGGGAATTAGGGTTCGATTCCGGAGAGGGAGCCTGAGAAACGGCTACCACATCCAAGGAAGGCAGCAGGCGCGCAAATTACCCAATCCCGATACGGGGAGGTAGTGACAATAAATAACAATACAGGGCTCTTATGGGTCTTGTAATTGGAATGAGTACAATTTAAATCCCTTAACGAGGAACAATTGGAGGGCAAGTCTGGTGCCAGCAGCCGCGGTAATTCCAGCTCCAATAGCGTATATTAAAGTTGTTGCAGTTAAAAAGCTCGTAGTTGAATTTCGGGGTTCTCCGTTGGTCGGGCAATCTGACTGGCGTGTGGAATTTCTACCTTCTGGGGAACCGTCATGTTATTAATTTAGCGTGGTGGGAAACCAGGACCTTTACCTTGAAAAAATTAGAGTGTCCAAAGCAGGCTTACGTCTGAATACATTAGCATGGAATAATAAAATAGGACGGTGGTCCTGTTTTGTTGGTTTCTGAATCACCGTAATGATTAATAGGGATAGTTGGGGGCATTAGTATTCAATTGTCAGAGGTGAAATTCTTGGATTTATTGAAGACTAACTTCTGCGAAAGCATTTGCCAAGGATGTTTTCATTAATCAAGAACGAAAGTTAGGGGATCGAAGACGATCAGATACCGTCGTAGTCTTAACCATAAACTATGCCGACTAGGGATCGGACGATGTTAATTTTTCTTGACTCGTTCGGCGCCTTACGGGAAACCAAAGTGTTTGGGTTCCGGGGGGAGTATGGTCGCAAGGCTGAAACTTAAAGGAATTGACGGAAGGGCACCACCAGGGGTGGAGCCTGCGGCTTAATTTGACTCAACACGGGAAAACTCACCAGGTCCAGACATAGTAAGGATTGACAGATTGAGAGCTCTTTCTTGATTCTATGGGTGGTGGTGCATGGCCGTTCTTAGTTGGTGGAGTGATTTGTCTGGTTAATTCCGATAACGAACGAGACCTTAACCTGCTAAATAGTCAGGCTATTCTTTTGAATGGTCGACGACTTCTTAGAGGGACTATCGGCGTTTAGCCGATGGAAGTTTGAGGCAATAACAGGTCTGTGATGCCCTTAGATGTTCTGGGCCGCACGCGAGATACACTGATGAAGTCATCGAGTACATTTCCTTTACCGGAAGGTATGGGTAATCTTTTGAAACTTCATCGTGATGGGGATAGAGCATTGCAATTATTGCTCTTCAACGAGGAATCCCTAGTAAGCATGAGTCATCAGCTCGTGCTGATTACGTCCCTGCCCTTTGTACACACCGCCCGTCGCTACTACCGATTGAATGGCTTAGTGAGACCCTCGGATCGATAAGTGGAAACCTTCACGGGTATCACTTGTTGAGAAGTTGGTCAAACTTGGTCATTTAGAGGAAGTAAAANNNNNNNNNNNNNNNNNNNNNNNNNNNNNNNNNNNNNNNNNNN
>Gigaspora.candida.SSUcons07_K
NNNNNNNNNNNCCAGTAGTCATATGCTTGTCTCAAAGATTAAGCCATGCATGTCTAAGTATAAATCGTTTATACAGGTGAAACTGCGAATGGCTCATTAAATCAGTTATAGTTTATTTGATAGTACAATTACTACTTGGATAACCGTGGTAATTCTAGAGCTAATACATGCTAAAAATCCCGACTTCTGGAAGGGATGTATTTATTAGATAAAAACCAATAACCTTCGGGTTTCCCTTGGTGATTCATGATAACTTTTCGAATCGTATGGCCTTGTGCTGACGATGTATCATTCAAATTTCTGCCCTATCAACTTTCGATGGTAGGATAGAGGCCTACCATGGTTTTAACGGGTAACGGGGAATTAGGGTTCGATTCCGGAGAGGGAGCCTGAGAAACGGCTACCACATCCAAGGAAGGCAGCAGGCGCGCAAATTACCCAATCCCGATACGGGGAGGTAGTGACAATAAATAACAATACAGGGCTCTTATGGGTCTTGTAATTGGAATGAGTACAATTTAAATCCCTTAACGAGGAACAATTGGAGGGCAAGTCTGGTGCCAGCAGCCGCGGTAATTCCAGCTCCAATAGCGTATATTAAAGTTGTTGCAGTTAAAAAGCTCGTAGTTGAATTTCGGGGTTCTACCGTTGGTCGGGCAATTGTCTGTACTGGCGTGTGGAATTACTACCTTCTGGGGAACTATCATGTTATTAATTTAGCGTGGTGGGAAACCAGGACCTTTACCTTGAAAAAATTAGAGTGTTCAAAGCAGGCTTACGTCTGAATACATTAGCATGGAATAATAAAATAGGACGGTGGTCCTGTTTTGTTGGTTTCTGAATCACCGTAATGATTGATAGGGATAGTTGGGGGCATTAGTATTCAATTGTCAGAGGTGAAATTCTTGGATTTATTGAAGACTAACTTCTGCGAAAGCATTTGCCAAGGATGTTTTCATTAATCAAGAACGAAAGTTAGGGGATCGAAGACGATCAGATACCGTCGTAGTCTTAACCATAAACTATGCCGACTAGGGATCGGACGATGTTAATTTTTCTTGACTCGTTCGGCGCCTTACGGGAAACCAAAGTGTTTGGGTTCCGGGGGGAGTATGGTCGCAAGGCTGAAACTTAAAGGAATTGACGGAAGGGCACCACCAGGGGTGGAGTCTGCGGCTTAATTTGACTCAACACGGGAAAACTCACCAGGTCCAGACATAGTAAGGATTGACAGATTGAGAGCTCTTTCTTGATTCTATGGGTGGTGGTGCATGGCCGTTCTTAGTTGGTGGAGTGATTTGTCTGGTTAATTCCGATAACGAACGAGACCTTAACCTGCTAAATAGTCAGGCTATTCTTTTGAATGGTCGACGACTTCTTAGAGGGACTATCGGCGTTTAGCCGATGGAAGTTTGAGGCAATAACAGGTCTGTGATGCCCTTAGATGYTCTGGGCCGCACGCGCGCTACACTGATGAAGTCATCGAGTACATTTCCTTTACCGGAAGGTATGGGTAATCTTTTGAAACTTYATCGTGATGGGGATAGAGCATTGCAATTATTGCTCTTCAACGAGGAATCCCTAGTAAGCATGAGTCATCAGCTCGTGCTGATTACGTCCCTGCCCTTTGTACACACCGCCCGTCGCTACTACCGATTGAATGGCTTAGTGAGACCCTCRGATYGATAWGTKGAAACCTTCACGGGTATCYWYTTGTTGAGAAGTTGGTCAAACTTGGTCATTTAGAGGAAGTAAAAGTCGTAACAAGGTNNNNNNNNNNNNNNNNNNNNNNNNNNNNNN
>Gigaspora.decipiens.U96146_K
NNNNNNNNNNNNNNNNNNNNNNNNNNNNNNNNNNNNNNNNNNNNNNNNNNNNNNNNNNNNNNNNNNNNNNNNNNNNNNNNNNNNNNNNNNNNNNNNNNNNNNNNNNNNNNNNNNNNNNNNNNNNNNNNNNNNNNNNNNNNNNNNNNNNNNNNNNNNNNNNNNNNNNNNNNNNNNNNNNNNNNNNNNNNNNNNNNNNNNNNNNNNNNNNNNNNNNNNNNNNNNNNNNNNNNNNNNNNNNNNNNNNNNNNNNNNNNNNNNNNNNNNNNNNNNNNNNNNNNNNNNNNNNNNNNNNNNNNNNNNNNNNNNNNNNNNNNNNNNNNNNNNNNNNNNNNNNNNNNNNNNNNNNNNNNNNNNNACGGGGAATTATGGTTCGATTCCGGAGAGGGAGCCTGAGAAACGGCTACCACATCCAAGGAAGGCAGCAGGCGCGCAAATTACCCAATCCCGATACGGGGAGGTAGTGACAATAAATAACAATACAGGGCTCTTATGGGTCTTGTAATTGGAATGAGTACAATTTAAATCCCTTAACGAGGAACAATTGGAGGGCAAGTCTGGTGCCAGCAGCCGCGGTAATTCCAGCTCCAATAGCGTATATTAAAGTTGTTGCAGTTAAAAAGCTCGTAGTTGAATTTCGGGGTTCTACCGTTGGTCGGGCAATAGTCTGTACTGGCGTGTAGAATTTCTACCTTCTGGGGAACCATCATGTTATTTATTTAGCGTGGTGGGAAACCAGGACCTTTACCTTGAAAAAATTAGAGTGTTCAAAGCAGGCTTACGTCTGAATACATTAGCATGGAATAATAAAATAGGACGGTGGTCCCTGTTTTGTTGGTTTCTGAATCACCGTAATGATTAATAGGGATAGTTGGGGGCATTAGTATTCAATTGTCAGAGGTGAAATTCTTGGATTTATTGAAGACTAACTTCTGCGAAAGCATTTGCCAAGGATGTTTTCATTAATCAAGAACGAAAGTTAGGGGATCGAAGACGATCAGATACCGTCGTAGTCTTAACCATAAACTATGCCGACTAGGGATCGGACGATGTTAATTTTTCTTGACTCGTTCGGCGCCTTACGGGAAACCAAAGTGTTTGGGTTCCGGGGGGAGTATGGTCGCAAGGCTGAAATTAAAGGGAATTGACGGAAGGGCACCACCAGGGGTGGACCCTGCGGCTTAATTGACTCAACACGGGAAAACTCACCAGTTCCAGACATAGTAAGGATTGACAGATTGAGAGCTCTTTCTTGATTCTATGGGTGGTGGTGCATGCCCGTTCTTAGTTGGTGGAGTGATTTGTCTGGTTAATTCCGATAACGAACGAGACCTTAACCTGCTAAATAGTCAGGCTATTCTTATGAATGGTCGACGACTTCTTAGAGGGACTATCGGCGTTTAGCCGATGGAAGTTTGAGGCAATAACAGGTCTGTGATGCCCTTAGATGTTCTGGGCCGCACGCGCGCTACACTGATGAAGTCATCGAGTACATTTCCTTTACCGGAAGGTATGGGTAATCTTTTGAAACTTCATCGTGATGGGGATAGAGCATTGCAACTATTGCTCTTCAACGAGGAATCCCTAGTAAGCATGAGTCATCAGCTCGTGCTGATTACGTCCCCTGCCCTTTGTANNNNNNNNNNNNNNNNNNNNNNNNNNNNNNNNNNNNNNNNNNNNNNNNNNNNNNNNNNNNNNNNNNNNNNNNNNNNNNNNNNNNNNNNNNNNNNNNNNNNNNNNNNNNNNNNNNNNNNNNNNNNNNNNNNNNNNNNNNNNNNNNNNNNNNNNNNNNNNNNNNNNNNNN
>Gigaspora.gigantea.Z14010_K
NNNNNNNNNNNNNNNNNNNNNNNNNNNNNNNNNNNNNNNNNNNNNNNNNNNNTCTAGTATAATCGTTATACAGGGAAACTGCGAATGGCTCATTAAATCAGTTATAGTTTATTTGATAGTACAATTACTACTTGGATAACCGTGGTAATTCTAGAGCTAATACATGCTAAAAATCCCGACTTCTGGAAGGGATGTATTTATTAGATAAAAACCAATAACCTTCGGGTTTCCCTTGGTGATTCATGATAACTTTTCGAATCGTATGGCCTTGCGCTGACGATGTATCATTCAAATTTCTGCCCTATCAACTTTCGATGGTAGGATAGAGGCCTACCATGGTTTTAACGGGTAACGGGGAATTAGGGTTCGATTCCGGAGAGGGAGCCTGAGAAACGGCTACCACATCCAAGGAAGGCAGCAGGCGCGCAAATTACCCAATCCCGATACGGGGAGGTAGTGACAATAAATAACAATACAGGGCTCTTATGGGTCTTGTAATTGGAATGAGTACAATTTAAATCCCTTAACGAGGAACAATTGGAGGGCAAGTCTGGTGCCAGCAGCCGCGGTAATTCCAGCTCCAATAGCGTATATTAAAGTTGTTGCAGTTAAAAAGCTCGTAGTTGAATTTCGGGGTTCTACCGTTGGTCGGGCAATTGTCTGTACTGGCGTGTAGAATTTCTACCTTCTGGGGAACCATCATGTTATTAATTTAGCGTGGTGGGAAACCAGGACCTTTACCTTGAAAAAATTAGAGTGTTCAAAGCAGGCTTACGTCTGAATACATTAGCATGGAATAATAAAATAGGACGGTGGTCCTGTTTTGTTGGTTTCTGAATCACCGTAATGATTAATAGGGATAGTTGGGGGCATTAGTATTCAATTGTCAGAGGTGAAATTCTTGGATTTATTGAAGACTAACTTCTGCGAAAGCATTTGCCAAGGATGTTTTCATTAATCAAGAACGAAAGTTAGGGGATCGAAGACGATCAGATACCGTCGTAGTCTTAACCATAAACTATGCCGACTAGGGATCGGACGATGTTAATTTTTCTTGACTCGTTCGGCGCCTTACGGGAAACCAAAGTGTTTGGGTTCCGGGGGGAGTATGGTCGCAAGGCTGAAACTTAAAGGAATTGACGGAAGGGCACCACCAGGGGTGGAGCCTGCGGCTTAATTTGACTCAACACGGGAAAACTCACCAGGTCCAGACATAGTAAGGATTGACAGATTGAGAGCTCTTTCTTGATTCTATGGGTGGTGGTGCATGGCCGTTCTTAGTTGGTGGAGTGATTTGTCTGGTTAATTCCGATAACGAACGAGACCTTAACCTGCTAAATAGTCAGGCTATTCTTTTGAATGGTCGACGACTTCTTAGAGGGACTATCGGCGTTTAGCCGATGGAAGTTTGAGGCAATAACAGGTCTGTGATGCCCTTAGATGTTCTGGGCCGCACGCGCGCTACACTGATGAAGTCATCGAGTACATTTCCTTTACCGGAAGGTATGGGTAATCTTTTGAAACTTATCGTGATGGGGATAGAGCATTGCAATTATTGCTCTTCAACGAGGAATCCCTAGTAAGCATGAGTCATCAGCTCGTGCTGATTACGTCCCTGCCCTTTGTACACACCGCCCGTCGCTACTACCGATTGAATGGCTTAGTGAGACCCTCGGATCGATGAAGTTGAAACCTTCACGGGTATCTACTTGTTGAGAAGTTGGTCAAACTTGGTCATTTAGAGGAAGTAAAAGTCGTAACAAGGTNNNNNNNNNNNNNNNNNNNNNNNNNNNNNN
>Gigaspora.margarita.SSUcons10_K
NNNNNNNNNNNNNNGTAGTCATATGCTTGTCTCAAAGATTAAGCCATGCATGTCTAAGTATAAATCGTTTATACAGGTGAAACTGCGAATGGCTCATTAAATCAGTTATAGTTTATTTGATAGTACAATTACTACTTGGATAACCGTGGTAATTCTAGAGCTAATACATGCTAAAAATCCCGACTTCTGGAAGGGATGTATTTATTAGATAAATACCAATAACCTTCGGGTTTCCCTTGGTGATTCATGATAACTTTTCGAATCGTATGGCCTTGCGCTGACGATGTATCATTCAAATTTCTGCCCTATCAACTTTCGATGGTAGGATAGAGGCCTACCATGGTTTTAACGGGTAACGGGGAATTAGGGTTCGATTCCGGAGAGGGAGCCTGAGAAACGGCTACCACATCCAAGGAAGGCAGCAGGCGCGCAAATTACCCAATCCCGATACGGGGAAGTAGTGACAATAAATAACAATACAGGGCTCTTATGGGTCTTGTAATTGGAATGAGTACAATTTAAATCCCTTAACGAGGAACAATTGGAGGGCAAGTCTGGTGCCAGCAGCCNNNNNNNNNNNNNNNNNNNNNNNNNNNNNNNNNNNNNNNNNNNNNNNNNNNNNNNNNNNNNNNNNNNNNNNNNNNNNNNNNNNNNNNNNNNNNNNNNNNNNNNNNNNNNNNNNNNNNNNNNNNNNNNNNNNNNNNNNNNNNNNNNNNNNNNNNNNNNNNNNNNNNNNNNNNNNNNNNNNNNNNNNNNNNNNNNNNNNNNNNNNNNNNNNNNNNNNNNNNNNNNNNNNNNNNNNNNNNNNNNNNNNNNNNNNNNNNNNNNNNNNNNNNNNNNNNNNNNNNNNNNNNNNNNNNNNNNNNNNNNNNNNNNNNNNNNNNNNNNNNNNNNNNNNNNNNNNNNNNNNNNNNNNNNNNNNNNNNNNNNNNNNNNNNNNNNNNNNNNNNNNNNNNNNNNNNNNNNNNNNNNNNNNNNNNNNNNNNNNNNNNNNNNNNNNNNNNNNNNNNNNNNNNNNNNNNNNNNNNNNNNNNNNNNNNNNNNNNNNNNNNNNNNNNNNNNNNNNNNNNNNNNNNNNNNNNNNNNNNNNNNNNNNNNNNNNNNNNNNNNNNNNNNNNNNNNNNNNNNNNNNNNNNNNNNNNNNNNNNNNNNNNNNNNNNNNNNNNNNNNNNNNNNNNNNNNNNNNNNNNNNNNNNNNNNNNNNNNNNNNNNNNNNNNNNNNNNNNNNNNNNNNNNNNNNNNNNNNNNNNNNNNNNNNNNNNNNNNNNNNNNNNNNNNNNNNNNNNNNNNNNNNNNNNNNNNNNNNNNNNNNNNNNNNNNNNNNNNNNNNNNNNNNNNNNNNNNNNNNNNNNNNNNNNNNNNNNNNNNNNNNNNNNNNNNNNNNNNNNNNNNNNNNNNNNNNNNNNNNNNNNNNNNNNNNNNNNNNNNNNNNNNNNNNNNNNNNNNNNNNNNNNNNNNNNNNNNNNNNNNNNNNNNNNNNNNNNNNNNNNNNNNNNNNNNNNNNNNNNNNNTGGGTAATCTTGTGAAACTTCATCGTGATGGGGATAGAGCATTGCAACTATTGCTCTTCAACGAGGAATCCCTAGTAAGCATGAGTCATCAGCTCGTGCTGATTACGTCCCTGCCCTTTGTACACACCGCCCGTCGCTACTACCGATTGAATGGCTTAGTGAGACCCTCGGATCGAYGAGTGGAAACCYTCACGGGTATCTATTTGTTGAGAAGTTGGTCAAACTTGGTCATTTAGAGGAAGTAAAAGTCGTAACAAGGTTTCCGTAGGTGAACCTGCGGAAGGATCATT
>Gigaspora.rosea.SSUcons06_K
NNNNNNNNNNNNNNGTAGTCATATGCTTGTCTCAAAGATTAAGCCATGCATGTCTAGTATAATCGTTATACAGGTGAAACTGCGAATGGCTCATTAAATCAGTTATAGTTTATTTGATAGTACAATTACTACTTGGATAACCGTGGTAATTCTAGAGCTAATACATGCTAAAAATCCCGACTTCTGGAAGGGATGTATTTATTAGATAAAAACCAATAACCTTCGGGTTTCCCTTGGTGATTCATGATAACTTTTCGAATCGTATGGCCTTGTGCTGACGATGTATCATTCAAATTTCTGCCCTATCAACTTTCGATGGTAGGATAGAGGCCTACCATGGTTTTAACGGGTAACGGGGAATTAGGGTTCGATTCCGGAGAGGGAGCCTGAGAAACGGCTACCACATCCAAGGAAGGCAGCAGGCGCGCAAATTACCCAATCCCGATACGGGGAGGTAGTGACAATAAATAACAATACAGGGCTCTTATGGGTCTTGTAATTGGAATGAGTACAATNNNNNNNNNNNNNNNNNNNNNNNNNNNNNNNNNNNNNNNNNNNNNNNNNNNNNNNNNNNNNNNNNNNNNNNNNNNNATATTAAAGTTGTTGCAGTTAAAAAGCTCGTAGTTGAATTTCGGGGTTCTACCGTTGGTCGGGCAATTGTCTGTACTGGCGTGTGGAATTTCTACCTTCTGGGGAACCATCATGTTATTAATTTAGCGTGGTGGGAAACCAGGACCTTTACCTTGAAAAAATTAGAGTGTTCAAAGCAGGCTTACGTCTGAATACATTAGCATGGAATAATAAAATAGGACGGTGGTCCTGTTTTGTTGGTTTCTGAATCACCGTAATGATTAATAGGGATAGTTGGGGGCATTAGTATTCAATTGTCAGAGGTGAAATTCTTGGATTTATTGAAGACTAACTTCTGCGAAAGCATTTGCCAAGGATGTTTTCATTAATCAAGAACGAAAGTTAGGGGATCGAAGACGATCAGATACCGTCGTAGTCTTAACCATAAACTATGCCGACTAGGGATCGGACGATGTTAATTTTTCTTGACTCGTTCGGCGCTTACGGGAAACCAAAGTGTTTGGGTTCCGGGGGGAGTATGGTCGCAAGGCTGAAACTTAAAGGAATTGACGGAAGGGCACCACCAGGGGTGGACCGTGCGGCTTAATTTGACTCAACACGGGAAAACTCACCAGGTCCAGACATAGTAAGGATTGACAGATTGAGAGCTCTTTCTTGATTCTATGGGTGGTGGTGCATGGCCGTTCTTAGTTGGTGGAGTGATTTGTCTGGTTAATTCCGATAACGAACGAGACCTTAACCTGCTAAATAGTCAGGCTATTCTTTTGAATGGTCGACGACTTCTTAGAGGGACTATCGGCGTTTAGCCGATGGAAGTTTGAGGCAATAACAGGTCTGTGATGCCCTTAGATGTTCTGGGCCGCACGCGCGCTACACTGATGAAGTCATCGAGTACATTTCCTTTACCGGAAGGTATGGGTAATCTTGTGAAACTTCATCGTGATGGGGATAGAGCATTGCAATTATTGCTCTTCAACGAGGAATCCCTAGTAAGCAYGAGTCATCMGCTCRTGCTGATTACGTCCCTGCCCTTTGTACACACCGSCCGTCGCTACTACCGATTGAATGGCTTAGTGAGACCCTCGGATYGATAWGTKGAAACCTTCACAGGTATCYWYTTGTTGAGAAGTTGGTCAAACTTGGTCATTTAGAGGAAGTAAAAGTCGTAACAAGGTWKCYGTAGGTGAACCTTGCGGAAGGATCATT
>Gigaspora.rosea.SSUcons08_K
NNNNNNNNNNNNNNGTAGTCATATGCTTGTCTCAAAGATTAAGCCATGCATGTCTAGTATAATCGTTATACAGGTGAAACTGCGAATGGCTCATTAAATCAGTTATAGTTTATTTGATAGTACAATTACTACTTGGATAACCGTGGTAATTCTAGAGCTAATACATGCTAAAAATCCCGACTTCTGGAAGGGATGTATTTATTAGATAAAAACCAATAACCTTCGGGTTTCCCTTGGTGATTCATGATAACTTTTCGAATCGTATGGCCTTGTGCTGACGATGTATCATTCAAATTTCTGCCCTATCAACTTTCGATGGTAGGATAGAGGCCTACCATGGTTTTAACGGGTAACGGGGAATTAGGGTTCGATTCCGGAGAGGGAGCCTGAGAAACGGCTACCACATCCAAGGAAGGCAGCAGGCGCGCAAATTACCCAATCCCGATACGGGGAGGTAGTGACAATAAATAACAATACAGGGCTCTTATGGGTCTTGTAATTGGAATGAGTACAATNNNNNNNNNNNNNNNNNNNNNNNNNNNNNNNNNNNNNNNNNNNNNNNNNNNNNNNNNNNNNNNNNNNNNNNNNNNNATATTAAAGTTGTTGCAGTTAAAAAGCTCGTAGTTGAATTTCGGGGTTCTACCGTTGGTCGGGCAATTGTCTGTACTGGCGTGTGGAATTTCTACCTTCTGGGGAACCATCATGTTATTAATTTAGCGTGGTGGGAAACCAGGACCTTTACCTTGAAAAAATTAGAGTGTTCAAAGCAGGCTTACGTCTGAATACATTAGCATGGAATAATAAAATAGGACGGTGGTCCTGTTTTGTTGGTTTCTGAATCACCGTAATGATTAATAGGGATAGTTGGGGGCATTAGTATTCAATTGTCAGAGGTGAAATTCTTGGATTTATTGAAGACTAACTTCTGCGAAAGCATTTGCCAAGGATGTTTTCATTAATCAAGAACGAAAGTTAGGGGATCGAAGACGATCAGATACCGTCGTAGTCTTAACCATAAACTATGCCGACTAGGGATCGGACGATGTTAATTTTTCTTGACTCGTTCGGCGCTTACGGGAAACCAAAGTGTTTGGGTTCCGGGGGGAGTATGGTCGCAAGGCTGAAACTTAAAGGAATTGACGGAAGGGCACCACCAGGGGTGGACCGTGCGGCTTAATTTGACTCAACACGGGAAAACTCACCAGGTCCAGACATAGTAAGGATTGACAGATTGAGAGCTCTTTCTTGATTCTATGGGTGGTGGTGCATGGCCGTTCTTAGTTGGTGGAGTGATTTGTCTGGTTAATTCCGATAACGAACGAGACCTTAACCTGCTAAATAGTCAGGCTATTCTTTTGAATGGTCGACGACTTCTTAGAGGGACTATCGGCGTTTAGCCGATGGAAGTTTGAGGCAATAACAGGTCTGTGATGCCCTTAGATGTTCTGGGCCGCACGCGCGCTACACTGATGAAGTCATCGAGTACATTTCCTTTACCGGAAGGTATGGGTAATCTTGTGAAACTTCATCGTGATGGGGATAGAGCATTGCAATTATTGCTCTTCAACGAGGAATCCCTAGTAAGCAYGAGTCATCMGCTCRTGCTGATTACGTCCCTGCCCTTTGTACACACCGSCCGTCGCTACTACCGATTGAATGGCTTAGTGAGACCCTCGGATYGATAWGTKGAAACCTTCACAGGTATCYWYTTGTTGAGAAGTTGGTCAAACTTGGTCATTTAGAGGAAGTAAAAGTCGTAACAAGGTWKCYGTAGGTGAACCTTGCGGAAGGATCATT
>Gigaspora.sp..SSUcons09_K
NNNNNNNNNNNCCAGTAGTCATATGCTTGTCTCAAAGATTAAGCCATGCATGTCTAAGTATAAATCGTTTATACAGGTGAAACTGCGAATGGCTCATTAAATCAGTTATAGTTTATTTGATAGTACAATTACTACTTGGATAACCGTGGTAATTCTAGAGCTAATACATGCTAAAAATCCCGACTTCTGGAAGGGATGTATTTATTAGATAAAAACCAATAACCTTCGGGTTTCCCTTGGTGATTCATGATAACTTTTCGGATCGTATGGCCTTGTGCTGACGATGTATCATTCAAATTTCTGCCCTATCAACTTTCGATGGTAGGATAGAGGCCTACCATGGTTTTAACGGGTAACGGGGAATTAGGGTTCGATTCCGGAGAGGGAGCCTGAGAAACGGCTACCACATCCAAGGAAGGCAGCAGGCGCGCAAATTACCCAATCCCGATACGGGGAGGTAGTGACAATAAATAACAATACAGGGCTCTTATGGGTCTTGTAATTGGAATGAGTACAATTTAAATCCCTTAACGAGGAACACTTGGAGGGCAAGTCTGGTGCCAGCAGCCGCGGTAATTCCAGCTCCAATAGCGTATATTAAAGTTGTTGCAGTTAAAAAGCTCGTAGTTGAATTTCGGGGTTCTACCATTGGTCGGGCAATTGTCTGCACTGGCGTGTGGAATTTCTACCTTCTGGGGAACCATCATGTTATTAATTTAGTGTGGTGGGAAACCAGGACCTTTACCTTGAAAAAATTAGAGTGTTCAAAGCAGGCTTACGTCTGAATACATTAGCATGGAATAATAAAATAGGACGGTGGTCCTGTTTTGTTGGTTTCTGAATCACCGTAATGATTAATAGGGATAGTTGGGGGCATTAGTATTCAATTGTCAGAGGTGAAATTCTTGGATTTATTGAAGACTAACTTCTGCGAAAGCATTTGCCAAGGATGTTTTCATTAATCAAGAACGAAAGTTAGGGGATCGAAGACGATCAGATACCGTCGTAGTCTTAACCATAAACTATGCCGACTAGGGATCGGACGATGTTAATTTTTCTTGACTCGTTCGGCGCCTTACGGGAAACCAAAGTGTTTGGGTTCCGGGGGGAGTATGGTCGCAAGGCTGAAACTTAAAGGAATTGACGGAAGGGCACCACCAGGGGTGGAGCCTGCGGCTTAATTTGACTCAACACGGGAAAACTCACCAGGTCCAGACATAGTAAGGATTGACAGATTGAGAGCTCTTTCTTGATTCTATGGGTGGTGGTGCATGGCCGTTCTTAGTTGGTGGAGTGATTTGTCTGGTTAATTCCGATAACGAACGAGACCTTAACCTGCTAAATAGTCAGGCTATTCTTTTGAAAGGTCGACGACTTCTTAGAGGGACTATCGGCGTTTAGCCGATGGAAGTTTGAGGCAATAACAGGTCTGTGATGCCCTTAGATGTTCTGGGCCGCACGCGCGCTACACTGATGAAGTCATCGAGTACATTTCCTTTACCGGAAGGTATGGGTAATCTTDTGAAACTTCATCGTGATGGGGATAGAGCATTGCAATTATTGCTCTTYAACGAGGAATCCCTAGTAAGCATGAGTCATCAGCTCGTGCTGATTACGTCCCTGCCCTTTGTACACACCGCCCGTCGCTACTACCGATTGAATGGCTTAGTGAGACCCTCGGATCGATRWGTKGAAACCTTCACGGGTATCYWYTTGTTGAGAAGTTGGTCAAACTTGGTCATTTAGAGGAAGTAAAAGTCGTAACAAGGTNNNNNNNNNNNNNNNNNNNNNNNNNNNNNN
>Racocetra.castanea.SSUcons15_K
NNNNNNNNNNNNNNGTAGTCATATGCTTGTCTCNNNNNNNNNNNNNNNNNNNNNNNNNNNNNNNNNNNNNATACAGGTGAAACTGCGAATGGCTCATTAAATCAGTTATAGTTTATTTGATAGTACAATTACTACTTGGATAACCGTGGTAATTCTAGAGCTAATACATGCTAAAAGTCTCGACTTCWGGAAGGGACGTATTTATTAGATAAAAACCAATAACCTTCGGGTTTCACTTGGTGATTCATGATAACTTTTCGAATCGTATGGCCTTGCGCTGACGATGAATCATTCAAATTTCTGCCCTATCAACTTTCGATGGTAGGATAGAGGCCTACCATGGTTTTAACGGGTAACGGGGAATTAGGGTTCGATTCCGGAGAGGGAGCCTGAGAAACGGCTACCACATCCAAGGAAGGCAGCAGGCGCGCAAATTACCCAATCCCGACACGGGGAGGTAGTGACAATAAATAACAATACAGGGCTCTTTYGGGTCTTGTAATTGGAATGAGTACAATTTAAATCCCYTAACGAGGAACAATTGGAGGGCAAGTCTGGTGTCAGCAGCCGCGGTAATTCCAGCTCCAATAGCGTATATTAAAGTTGTTGCAGTTAAAAAGCTCGTAGTTGAATTTCGGGGTTTTACCGTTGGTCGGGCTTTGTCTGTACTGGCGTGTAGAATTTCTACCTTCTGGGGAACCATTATGTTATTAATTTAACGTGGTGGGAAACCAGGACCTTTACCTTGAAAAAATTAGAGTGTTCAAAGCAGGCTTATGTCTGAATACATTAGCATGGAATAATAAAATAGGACGGTGGTCCTGTTTTGTTGGTTTCTGAATCACCGTAATGATTAATAGGGATAGTTGGGGGCATTAGTATTCAATTGTCAGAGGTGAAATTCTTGGATTTATTGAAGACTAACTTCTGCGAAAGCATTTGCCAAGGATGTTTTCATTAATCAAGAACGAAAGTTAGGGGATCGAAGACGATCAGATACCGTCGTAGTCTTAACCATAAACTATGCCGACTAGGGATCGGACGATGTTAATTTTTCTTGACTCGTTCGGCGCCTTACGGGAAACCAAAGTGTTTGGGTTCCGGGGGGAGTATGGTCGCAAGGCTGAAACTTAAAGGAATTGACGGAAGGGCACCACCAGGGGTGGAGCCTGCGGCTTAATTTGACTCRACACGGGAAAACTCACCAGGTCCAGACATAGTAAGGATTGACAGATTRAGAGCTCTTTCTTGATTCTATGGGTGGTGGTGCATGGCCGTTCTTAGTTGGTGGAGTGATTTGTCTGGTTAATTCCGATAACGAACGAGACCTTAACCTGCTAAATAGTCAGGCTATTCTTTGAATGGTCGACGACTTCTTAGAGGGACTATCGGCGTTTAGCCGATGGAAGTTTGAGGCAATAACAGGTCTGTGATGCCCTTAGATGTTCTGGGCCGCACGCGCGCTACACTGATGAAGTCATCGAGTACATATCCTTTACCGGAAGGTATGGGTAATCTTTTGAAACTTCATCGTGATGGGGATAGAGCATTGCAATTATTGCTCTTCAACGAGGAATCCCTAGTAAGCATGAGTCATCAGCTCATGCTGATTACGTCCCTGCCCTTTGTACACACCGCCCGTCGCTACTACCGATTGAATGGCTTAGTGAGACCCTCGGATCGACGAATGGAAACCTTCACGGGTATCTATTTGTTGAAAAGTTGGTCAAACTTGGTCATTTAGAGGAAGTAAAAGTCGTAACAAGGTTTCCGTAGGTGAACCTGCGGAAGGATCATT
>Racocetra.fulgida.SSUcons16_K
NNNNNNNNNNNCCAGTAGTCATATGCTTGTCTCAAAGATTAAGCCATGCATGTCTAAGTATAAATCGTTTATACAGGTGAAACTGCGAATGGCTCATTAAATCAGTTATAGTTTATTTGATAGTACAATTACTACTTGGATAACCGTGGTAATTCTAGAGCTAATACATGCTAAAAGTCTCGACTTCAGGAAGGGACGTATTTATTAGATAAAAACCAATAACCTTCGGGTTTCACTTGGTGATTCATGATAACTTTTCGAATCGTATGGCCTTGCGCTGACGATGAATCATTCAAATTTCTGCCCTATCAACTTTCGATGGTAGGATAGAGGCCTACCATGGTTTTAACGGGTAACGGGGAATTAGGGTTCGATTCCGGAGAGGGAGCCTGAGAAACGGCTACCACATCCAAGGAAGGCAGCAGGCGCGCAAATTACCCAATCCCGACACGGGGAGGTAGTGACAATAAATAACAATACAGGGCTCTTTTGGGTCTTGTAATTGGAATGAGTACAATTTAAATCCCTTAACGAGGAACAATTGGAGGGCAAGTCTGGTGCCAGCAGCCGTGGTAATTCCAGCTCCAATAGCGTATATTAAAGTTGTTGCAGTTAAAAAGCTCGTAGTTGAATTTCGGGGTTCTACCGTTGGTCGGGCTTTGTCTGTACTGGCGTGTAGAATTTCTACCTTCTGGGGAACCATCATGTTATTAATTTAACGTGGTGGGAAACCAGGACCTTTACCTTGAAAAAATTAGAGTGTTCAAAGCAGGCTTATGTCTGAATACATTAGCATGGAATAATAAAATAGGACGGTGGTCCTGTTTTGTTGGTTTCTGAATCACCGTAATGATTAATAGGGATAGTTGGGGGCATTAGTATTCAATTGTCAGAGGTGAAATTCTTGGATTTATTGAAGACTAACTTCTGCGAAAGCATTTGCCAAGGATGTTTTCATTAATCAAGAACGAAAGTTAGGGGATCGAAGACGATCAGGTACCGTCGTAGTCTTAACCGTAAACTATGCCGACTAGGGATCGGACGATGTTAATTTTTCTTGACTCGTTCGGCGCCTTACGGGAAACCAAAGTGTTTGGGTTCCGGGGGGAGTATGGTCGCAAGGCTGAAACTTAAAGGAATTGACGGAAGGGCACCACCAGGGGTGGAGCCTGCGGCTTAATTTGACTCAACACGGGAAAACTCACCAGGTCCAGACATAGTAAGGATTGACAGATTGAGAGCTCTTTCTTGATTCTATGGGTGGTGGTGCATGGCCGTTCTTAGTTGGTGGAGTGATTTGTCTGGTTAATTCCGATAACGAACGAGACCTTAACCTGCTAAATAGTCAGGCTATTCTTTGAATGGTCGACGACTTCTTAGAGGGACTATCGGCGTTTAGCCGATGGAAGTTTGAGGCAATAACAGGTCTGTGATGCCCTTAGATGTTCTGGGCCGCACGCGCGCTACACTGATGAAGTCATCGAGTACATATCCTTTACCGGAAGGTATGGGTAATCTTTTGAAACTTCATCGTGATGGGGATAGAGCATTGCAATTATTGCTCTTCAACGAGGAATCCCTAGTAAGCATGAGTCATCAGCTCATGCTGATTACGTCCCTGCCCTTTGTACACACCGCCCGTCGCTACTACCGATTGAATGGCTTAGTGAGACCCTCGGATCGAYGAATGGAAACCTTYMCGGGTATCTATTTGTTGAGAAGTTGGTCAAACTTGGTCATTTAGAGGAAGTAAAAGTCGTAACAAGGTTTCCGTAGGTGAACCTGCGGAAGGATCATT
>Racocetra.gregaria.SSUcons13_K
NNNNNNNNNNNNNNGTAGTCATATGCTTGTCTCAAAGATTAAGCCATGCATGTCTAAGTATAAATCGTTTATACAGGTGAAACTGCGAATGGCTCATTAAATCAGTTATAGTTTATTTGATAGTACAATTACTACTTGGATAACCGTGGTAATTCTAGAGCTAATACATGCTAAAAGTCTCGACTTCTGGAAGGGACGTATTTATTAGATAAAAACCAATAACCTTCGGGTTTCACTTGGTGATTCATGATAACTTTTCGAATCGTATGGCCTTGCGCTGACGATGAATCATTCAAATTTCTGCCCTATCAACTTTCGATGGTAGGATAGAGGCCTACCATGGTTTTAACGGGTAACGGGGAATTAGGGTTCGATTCCGGAGAGGGAGCCTGAGAAACGGCTACCACATCCAAGGAAGGCAGCAGGCGCGCAAATTACCCAATCCCGACACGGGGAGGTAGTGACAATAAATAACAATACAGGGCTCTTTCGGGTCTTGTAATTGGAATGAGTACAATTTAAATCCCTTAACGAGGAACAATTGGAGGGCAAGTCTGGTGCCAGCAGCCGCGGTAATTCCAGCTCCAATAGCGTRTATTAAAGTTGTTGCAGTTAAAAAGCTCGTAGTTGAATTTCGGGGTTCTACCGTTGGTCGGGCTATTGTCTGYACTGGCGTGTAGAATTTCTACCTTCTGGGGAACCATCATGTTATTAATTTAACGTGGTGGGAAACCAGGACCTTTACCTTGAAAAAATTAGAGTGTTCAAAGCAGGCTTATGTCTGAATACAYTAGCATGGAATAATAAAATAGGACGGTGGTCCTGTTTTGTTGGTTTCTGAATCACCGTAATGATTAATAGGGATAGTTGGGGGCATTAGTATTCAATTGTCAGAGGTGAAATTCTTGGATTTATTGAAGACTAACTTCTGCGAAAGCATTTGCCAAGGATGTTTTCATTAATCAAGAACGAAAGTTAGGGGATCGAAGACGATCAGATACCGTCGTAGTCTTAACCATAAACTATGCCGACTAGGGATCGGACGATGTTAATTTTTCTTGACTCGTTCGGCGCCTTACGGGAAACCAAAGTGTTTGGGTTCCGGGGGGARTATGGYCGCAAGGCTGAAACTTAAAGGAATTGACGGAAGGGCACCACCAGGGGTGGAGCCTGCGGCTTAATTTGACTCAACACGGGAAAACTCACCAGGTCCAGACATAGTAAGGATTGACAGATTGAGAGCTCTTTCTTGATTCTATGGGTGGTGGTGCATGGCCGTTCTTAGTTGGTGGAGTGATTTGTCTGGTTAATTCCGATAACGAACGAGACCTTAACCTGCTAAATAGTCAGGCTATTCTTTTGAATGGTCGACGACTTCTTAGAGGGACTATCGGCGTTTAGCCGATGGAAGTTTGAGGCAATAACAGGTCTGTGATGCCCTTAGATGTTCTGGGCCGCACGCGCGCTACACTGATGAAGTCATCGAGTACAWATCCTTTACCGGAAGGTATGGGTAATCTTTTGAAACTTCATCGTGATGGGGATAGAGCATTGCAATTATTGCTCTTCAACGAGGAATCCCTAGTAAGCGTGAGTCATCAGCTCATGCTGATTACGTCCCTGCCCTTTGTACACACCGCCCGTCGCTACTACCGATTGAATGGCTTAGTGAGACCCTCGGATCGACTCATGGAAACCTTCACGGGTATCTATTTGTTGAAAAGTTGGTCAAACTTGGTCATTTAGAGGAAGTANNNNNNNNNNNNNNNNNNNNNNNNNNNNNNNNNNNNNNNNNNNNNN
>Racocetra.weresubiae.SSUcons14_K
NNNNNNNNNNNCCAGTAGTCATATGCTTGTCTCAAAGATTAAGCCATGCATGTCTAAGTATAAATCGTTTATACAGGTGAAACTGCGAATGGCTCATTAAATCAGTTATAGTTTATTTGATAGTACAATTACTACTTGGATAACCGTGGTAATTCTAGAGCTAATACATGCTAAAAGTCTCGACTTCTGGAAGGGACGTATTTATTAGATAAAAACCAATAACCTTCGGGTTTCATATGGTGATTCATGATAACTTTTCGAATCGTATGGCCTTGCGCTGACGATGAATCATTCAAATTTCTGCCCTATCAACTTTCGATGGTAGGATAGAGGCCTACCATGGTTTTAACGGGTAACGGGGAATTAGGGTTCGATTCCGGAGAGGGAGCCTGAGAAACGGCTACCACATCCAAGGAAGGCAGCAGGCGCGCAAATTACCCAATCCCGACACGGGGAGGTAGTGACAATAAATAACAATACAGGGCTCTTTTGGGTCTTGTAATTGGAATGAGTACAATTTAAATCCCTTAACGAGGAACAATTGGAGGGCAAGTCTGGTGCCAGCAGCCGCGGTAATTCCAGCTCCAATAGCGTATATTAAAGTTGTTGCAGTTAAAAAGCTCGTAGTTGAATTTCGGGGTTCTACCGTTGGTCGGGCTTCGTCTGTACTGGCGTGTGGAATTTCTACCTTCTGGGGAACCATTATGTTATTAATTTAACGTGGTGGGAAACCAGGACCTTTACCTTGAAAAAATTAGAGTGTTCAAAGCAGGCTTATGTCTGAATACATTAGCATGGAATAATAAAATAGGACGGTGGTCCTGTTTTGTTGGTTTCTGAATCACCGTAATGATTAATAGGGATAGTTGGGGGCATTAGTATTCAATTGTCAGAGGTGAAATTCTTGGATTTATTGAAGACTAACTTCTGCGAAAGCATTTGCCAAGGATGTTTTCATTAATCAAGAACGAAAGTTAGGGGATCGAAGACGATCAGATACCGTCGTAGTCTTAACCATAAACTATGCCGACTAGGGATCGGACGATGTTAATTTTTCTTGACTCGTTCGGCGCCTTACGGGAAACCAAAGTGTTTGGGTTTCGGGGGGAGTATGGTCGCAAGGCTGAAACTTAAAGGAATTGACAGAAGGGCACCACCAGGGGTGGAGCCTGCGGCTTAATTTGACTCAACACGGGGAAACTCACCAGGTCCAGACATAGTAAGGATTGACAGATTGAGAGCTCTTTCTTGATTCTATGGGTGGTGGTGCATGGCCGTTCTTAGTTGGTGGAGTGATTTGTCTGGTTAATTCCGATAACGAACGAGACCTTAACCTGGTAAATAGTCAGGCTATTCTTTGAATGGGCGTCGACTTCTTAGAGGGACTATCGGCGTTTAGCCGATGGAAGTTTGAGGCAATAACAGGTCTGTGATGCCCTTGGATGTTCTGGGCCGCACGCGCGCTACACTGATGAAGTCATCGAGTACATTTCCTTTACCGGAAGGTATGGGTAATCTTTTGAAACTTCATCGTGATGGGGATAGAGCATTGCAATTATTGCTCTTCAACGAGGAATCCCTAGTAAGCGTGAGTCATCAGCTCATGCTGATTACGTCCCTGCCCTTTGTACACACCGCCCGTCGCTACTACCGATTGAATGGCTTAGTGAGACCCTCGGATCGATGAATGGAAACCTTTACGGGTATCTATTTGTTGAAAAGTTGGTCAAACTTGGTCATTTAGAGGAAGTAAAAGTCGTAACAAGGTTTCCGTAGGTGAACCTGCGGAAGGATCATT
>Scutellospora.aurigloba.SSUcons19_K
NNNNNNNNNNNNNNNNNNNNNNNNNNNNNNNNNNNNNNNNNNNNNNNNNNNNNNNNNNNNNNNNNNNNNNNNNNNNNNNNNNNNNNNNATGGCTCATTAAATCAGTTATAGTTTATTTGATAGTACAATTACTACTTGGATAACCGTGGTAATTCTAGAGCTAATACATGYTAAAARTCYCGACTTCTGGAAGGGAYGTATTTATTAGATAAAAACCAATARCCTTCGGGTTTCAMCTTGGTGATTCATGATAACTTTTCGAATCGTATGGCCTTGCGCTGACGATGAATCATTCAAATTTCTGCCCTATCAACTTTCGATGGTAGGATAGAGGCCTACCATGGTTTTAACGGGYAACGGGGAATTAGGGTTCGATTCCGGAGAGGGAGCCTGAGAAACGGCTACCACATCCAAGGRAGGCAGCAGGCGCGCAAATTACCCAATCCCGACACGGGGAGGTAGTGACAATAAATAACAATACAGGGCTCTTACGGGTCTTGTAATTGGAATGAGTACAATTTAAATCCCYTAACGAGGAACAATTGGAGGGCAAGTCTGGTGCCAGCAGCCGSGGTAATTCCAGCTCCAATAGCGTATATTAAAGTTGTTGCAGTTAAAAAGCTCGTAGTTGAATTTCGGGRTTCTACCGTYGGTCGGGCTAACMAGTCTGTACTRGYGTGTAGAATTYCTACCTTCTGGGGAACCATCATGTTATTAATTTAGCGTGGTGGGAAACCAGGACCTTTACCTTGAAAAAATTAGAGTGTTCAAAGCAGGCTTACGTCTGAATACATTAGCATGGAATAATARAATAGGACGGTGGTCCTGTTTTGTTGGTTTCTGAATCACCGTAATGATTAATAGGGRTAGTTGGGGGCATTAGTATTCAATTGTCAGAGGTGAAATTCTTGGATTTATTGAAGACTAACTTCTGCGAAAGCATTTGCCAAGGATGTTTTCATTAATCAAGAACGAAAGTTAGGGGATCGAAGACGATCAGATACCGTCGTAGTCTTAACCATAAACTATGCCGACTAGGGATCGGACGATGTTAAATTTTATTGACTCGTTCGGCGCCTTACGGGAAACCAAAGTGTTTGGGTTCCGGGGGGAGTATGGTCGCAAGGCTGAAACTTAAAGGARTTGACGGAAGGGCACCACCAGGGGTGGAGCCTGCGGCTTAATTTGACTCAACACGGGGAAACTCACCAGGTCCAGACATAGTAAGGATTGACAGATTGAGAGCTCTTTCTTGATTCTATGGGTGGTGGTGCATGGCCGTTCYTAGTTGGTGGAGTGATTTGTCTGGTTAATTCCGATAACGAACGAGACCTTAACCTGCTAAATAGTCAGGCTATTCTTGAATGGTCGACGACTTCTTAGAGGGACTATCGGCGTTTAGCCGATGGAAGTTTGAGGCAATAACAGGTCTGTGATGCCCTTAGATGTTCTGGGCCGCACGCGCGCTACACTGATGAAGTCATCGAGTACATTTCCTTTACCGGAAGGTATGGGTAATCTTTTGAAACTTCATCGTGATGGGGATAGAGCATTGCAATTATTGCTCTTTAACGAGGAATCCCTAGTAAGCATGAGTCATCAGCTCGTGCTGATTACGTCCCTGCCCTTTGTACACACCGCCCGTCGCTACTACCGATTGAATGGCTTAGTGAGACCCTCGGATCGACGAAYRGAAGCCTTMACCGGCATCCGTYTGTTGAGAAGTTGGTCAAACTTGGTCATTTAGAGGAAGTAAAAGTCGTAACAAGGTNNNNNNNNNNNNNNNNNNNNNNNNNNNNNN
>Scutellospora.calospora.SSUcons18_K
NNNNNNNNNNNCCAGTAGTCATATGCTTGTCTCAAAGATTAAGCCATGCATGTCTAAGTATAAATCGTTTATACAGGTGAAACTGCGAATGGCTCATTAAATCAGTTATAGTTTATTTGATAGTACAATTRCTACTTGGATAACCGTGGTAATTCTAGAGCTAATACATGCTAAAAATCCCGACTTCCGGAAGGGATGTATTYATTAGATRAAAACCAATAGCCTTCGGGTTTCCACTTGGTGATTCATGATAACTTTTCGAATCGTATGGCCTTGCGCTGACGATGAATCATTCAAATTTCTGCCCTATCAACTTTCGATGGTAGGATAGAGGCCTACCATGGTTTTAACGGGTAACGGGGAATTAGGGTTCGATTCCGGAGRGGGAGCCTGAGAAACGGCTACCACATCCAAGGAAGGCAGCAGGCGCGCAAATTACCCAATCCCGACACGRGGAGGYAGTGACAATAAATAACAATACAGGGCTCTTACGGGTCTTGTAATTGGAATGAGTACAATTTAAATCCCTTAACGAGGAACAATTGGAGGGCAAGTCTGGTGCCAGCAGCCGCGGTAATTCCAGCTCCAATAGCGTATATTAAAGTTGTTGCAGTTAAAAAGCTCGTAGTTGAATTTCGGGGTTCTACCGTTGGTCRGGCTAACMAGTCTGTACTAGCGTGTAGAATYCCTACCTTCTGGGGAACCATCATGTTATTAATTTAGCGTGGTGGGAAACCAGGACCTTTACCTTGAAAAAATTAGAGTGTTCAAAGCAGGCTTACGTCTGAATACATTAGCATGGAATAATAAAATAGGACGGTGGTCCTGTTTTGTTGGTTTCTGAATCACCGTAATGATTAATAGGGATAGTTGGGGGCATTAGTATTCAATTGWCAGAGGTGAAATTCTTGGATTTATTGAAGACTAACTTCTGCGAAAGCATTTGCCAAGGATGTTTTCATTAATCAAGAACGAAAGTTAGGGGATCGAAGACGATCAGATACCGTCGTAGTCTTAACCATAAACTATGCCGACTAGGGATCGGACGATGTTAAATTTTATTGACTCGTTCGGCGCCTTACGGGAAACCAAAGTGTTTGGGTTCCGGGGGGRGTATGGTCGCAAGGCTGAAACTTAAAGGAATTGACGGAAGGGCACCACCAGGGGTGGAGCCTGCRGCTTAATTTGACTCAACACGGGGAAACTCACCAGGTCCAGACATAGTAAGGATTGACAGATTGAGAGCTCTTTCTTGATTCTATGGGYGGTGGTGCATGGCCGTTCTTAGTTGGTGGAGTGATTTGTCTGGTTAATTCCGATAACGAACGAGACCTTAACCTGCTAAATAGTCARRCTAYTCTTGAATGGTCGACGACTTCTTAGAGGGACTATCGGCGTTTAGCCGATGGAAGTTTGAGGCAATAACAGGTCTGTGATGCCCTTAGATGTTCTGGGCCGCACGCGCGCTACACTGATGAAGTCATCGAGTACATTTCCTTTACCGGRAGGTATGGGTAATCTTTTGAAACTTCATCGTGRTGGGGATAGAGCATTGCAATTATTGCTCTTTAACGAGGAATCCCTAGTAAGCGTGAGTCATCAGCTCACGTTGATTACGTCCCTGCCCTTTGTACACACCGCCCGTCGCTACTACCGATTGAATGGCTTAGTGAGWCCTTCGGATCGACGAACGGAAGCTTTAACCGGCATCCGTTTGTTGAGAAGTTGGTCAAACTTGGTCATTTAGAGGAAGTAAAAGTCGTAACAAGGTNNNNNNNNNNNNNNNNNNNNNNNNNNNNNN
>Dentiscutata.colliculosa.GQ376067_K
NNNNNNNNNNNNNNGTAGTCATATGCTTGTCTNNNNNNNNNNNNNNNNNNNNNNNAAGTATAAATCGTTTATACAGGTGAAACTGCGAATGGCTCATTAAATCAGTTATAGTTTATTTGATAGTACAATTACTACTTGGATAACCGTGGTAATTCTAGAGCTAATACATGCTAAAAATCCCGACTTCTGGAAGGGATGTATTTATTAGATAAAAACCAATAACCTTCGGGTTTCACTTGGTGATTCATGATAACTTTTCGAATCGTATGGCCTTGCGCTGACGATGTATCATTCAAATTTCTGCCCTATCAACTTTCGATGGTAGGATAGAGGCCTACCATGGTTTTAACGGGTAACGGGGAATTAGGGTTCGATTCCGGAGAGGGAGCCTGAGAAACGGCTACCACATCCAAGGAAGGCAGCAGGCGCGCAAATTACCCAATCCCGACACGGGGAGGTAGTGACAATAAATAACAATACAGGGCTCTTTCGGGTCTTGTAATTGGAATGAGTACAATTTAAATCCCTTAACGAGGAACAATTGGAGGGCAAGTCTGGTGCCAGCAGCCGCGGTAATTCCAGCTCCAATAGCGTATATTAAAGTTGTTGCAGTTAAAAAGCTCGTAGTTGAATTTCGGGATTCTATCGTTGGTCGGGCTATTGTCTGTACTGGCGTGTAGAATTTCTACCTTCTGGGGAACTATCATGTTATTAATTTAGCGTGGTAGGAAACCAGGACCTTTACCTTGAAAAAATTAGAGTGTTCAAAGCAGGCTTATGTCTGAATACATTAGCATGGAATAATAAAATAGGACGGTGGTCCTGTTTTGTTGGTTTCTGAATCACCGTAATGATTAATAGGGATAGTTGGGGGCATTAGTATTCAATTGTCAGAGGTGAAATTCTTGGATTTATTGAAGACTAACTACTGCGAAAGCATTTGCCAAGGATGTTTTCATTAATCAAGAACGAAAGTTAGGGGATCGAAGACGATCAGATACCGTCGTAGTCTTAACCATAAACTATGCCGACTAGGGATCGGACGATGTTAACTTTTCTTGACTCGTTCGGCGCCTTACGGGAAACCAAAGTGTTTGGGTTCCGGGGGGAGTATGGTCGCAAGGCTGAAACTTAAAGGAATTGACGGAAGGGCACCACCAGGGGTGGAGCCTGCGGCTTAATTTGACTCAACACGGGAAAACTCACCAGGTCCAGACATAGTAAGGATTGACAGATTGAGAGCTCTTTCTTGATTCTATGGGTGGTGGTGCATGGCCGTTCTTAGTTGGTGGAGTGATTTGTCTGGTTAATTCCGATAACGAACGAGACCTTAACCTGCTAAATAGTCAGGCTATTCTTGAATGGTCGACGACTTCTTAGAGGGACTATCGGCGTTTAGCCGATGGAAGTTTGAGGCAATAACAGGTCTGTGATGCCCTTAGATGTTCTGGGCCGCACGCGCGCTACACTGATGAAGTCATTGAGTACATTTCCTTTACCGGAAGGTATGGGTAATCTTTTGAAACTTCATCGTGATGGGGATAGAGCATTGCAACTATTGCTCTTCAACGAGGAATCCCTAGTAAGCATGAGTCATCAGCTCATGCTGATTACGTCCCTGCCCTTTGTACACACCGCCCGTCGCTACTACCGATTGAATGGCTTAGTGAGACCCTCGGATCGACGCGTGGAAACCTTCACGGGTATCTACTTGTTGAGAAGTTGGTCAAACTTGGTCATTTAGAGGAAGTAAAAGTCGTAACAAGGTTTCCGNNNNNNNNNNNNNNNNNNNNNNNNN
>Scutellospora.cerradensis.SSUcons04_K
NNNNNNNNNNNNNNGTAGTCATATGATTGTCTCAAAGATTAAGCCATGCATGTCTAAGTATAAATCGTTTATACAGGTGAAACTGCGAATGGCTCATTAAATCAGTTATAGTTTATTTGATAGTACAATTACTACTTGGATAACCGTGGTAATTCTAGAGCTAATACATGCTAAAAATCCCGACTTCTGGAAGGGATGTATTTATTAGATAAAAACCAATAACCTTCGGGTTTCACTTGGTGATTCATGATAACTTTTCGAATCGTATGGCCTTGCGCTGACGATGTATCATYCAAATTTCTGCCCTATCAACTTTCGATGGTAGGATAGAGGCCTACCATGGTTTTAACGGGTAACGGGGAATTAGGGTTCGATTCCGGAGAGGGAGCCTGAGAAACGGCTACCACATCCAAGGAAGGCAGCAGGCGCGCAAATTACCCAATCCCGACACGGGGAGGTAGTGACAATAAATAACAATACAGGGCTCTTTCGGGTCTTGTAATTGGAATGAGTACAATTTAAATCCCTTAACGAGGAACAATTGGAGGGCAAGTCTGGTGCCAGCAGCCGCGGTAATTCCAGCTCCAATAGCGTATATTAAAGTTGTTGCAGTTAAAAAGCTCGTAGTTGAATTTCGGGGTTCTACCGTTGGTCGGGCTATTGTCTGTACTGGCGTGTAGAATTTCTACCTTCTGGGGAACTATCATGTTATTAATTTAGCGTGGTAGGAAACCAGGACCTTTACCTTGRAAAAATTAGAGTGTTCAAAGCAGGCTTATGTCTGAATACATTAGCATGGAATAATAAAATAGGACGGTGGTCCTGTTTTGTTGGTTTCTGAATCACCGTAATGATTAATAGGGATAGTTGGGGGCATTAGTATTCAATTGTCAGAGGTGAAATTCTTGGATTTATTGAAGACTAACTACTGCGAAAGCATTTGCCAAGGATGTTTTCATTAATCAAGAACGAAAGTTAGGGGATCGAAGACGATCAGATACCGTCGTAGTCTTAACCATAAACTATGCCGACTAGGGATCGGACGATGTTAACTTTTCTTGACTCGTTCGGCGCCTTACGGGAAACCAAAGTGTTTGGGTTCCGGGGGGAGTATGGTCGCAAGGCTGAAACTTAAAGGAATTGACGGAAGGGCACCACCAGGGGTGAGCCTGCGGCTTAATTTGACTCAACACGGGAAAACTCACCAGGTCCAGACATAGTAAGGATTGACAGATTGAGAGCTCTTTCTTGATTCYATGGGTGGTGGTGCATGGCCGTTCTTAGTTGGTGGAGTGATTTGTCTGGTTAATTCCGATAACGAACGAGAYCTTAACCTGCTAAATAGTCAGGCTATTCTTGAATGGTCGACGACTTCTTAGAGGGACTATCGGCGTTTAGCCSATGGAAGTTTGAGGCAATAACAGGTCTGTGATGCCCTTAGATGTTCTGGGCCGCACGCGCGCTACACTGATGAAGTCATCGAGTACATTTCCTTTACCGGAAGGTATGGGTAATCTTTTGAARCTTCATCGTGATGGGGATAGAGCATTGCAACTATTGCTCTTCAACGAGGAATCCCTAGTAAGCGTGAGTCATCAGCTCACGTTGATTACGTCCCTGCCCTTTGTACACACCGCCCGTCGCTACTACCGATTGAATGGCTTAGTGAGACCCTCGGATCGACGCGTGGAAACCTTCACGGGTATYTACTTGTTGAGAAGTTGGTCAAACTTGGTCATTTAGAGGAAGTAAAAGTCGTAACAAGGYTTCCGTAGGTGAACCTGCGGAACGATCATT
>Scutellospora.gilmorei.SSUcons12_K
NNNNNNNNNNNCCAGTAGTCATATGCTTGTCTCAAAGATTAAGCCATGCATGTCTAAGTATAAATCATTTATACAGGTGAAACTGCGAATGGCTCATTAAATCAGTTATAGTTTATTTGATAGTACAATTACTACTTGGATAACCGTGGTAATTCTAGAGCTAATACATGCTAAAAGTCTCGACTTCTGGAAGGGACGTATTTATTAGATAAAAACCAATAACCTTCGGGTTTCACTTGGTGATTCATGATAACTTTTCGAATCGTATGGCCTTGTGCTGACGATGAATCATTCAAATTTCTGCCCTATCAACTTTCGATGGTAGGATAGAGGCCTACCATGGTTTTAACGGGTAACGGGGAATTAGGGTTCGATTCCGGAGAGGGAGCCTGAGAAACGGCTACCACATCCAAGGAAGGCAGCAGGCGCGCAAATTACCCAATCCCGACACGGGGAGGTAGTGACAATAAATAACAATACAGGGCTCTTTCGGGTCTTGTAATTGGAATGAGTACAATTTAAATCCCTTAACGAGGAACAATTGGAGGGCAAGTCTGGTGCCAGCAGCCGCGGTAATTCCAGCTCCAATAGCGTATATTAAAGTTGTTGCAGTTAAAAAGCTCGTAGTTGAATTTCGGGGTTCTACCGTTGGTCGGGCTTTGTCTGTACTGGCGTGTAGAATTTCTACCTTCTGGGGAACCATCATGTTATTAATTTAACGTGGTGGGAAACCAGGACCTTTACCTTGAAAAAATTAGAGTGTTCAAAGYAGGCTTATGTCTGAATACATTAGCATGGAATAATAGAATAGGACGGTGGTCCTGTTTTGTTGGTTTCTGAATCACCGTAATGATTAATAGGGATAGTTGGGGGCATTAGTATTCAATTGTCAGAGGTGAAATTCTTGGATTTATTGAAGACTAACTTCTGCGAAAGCATTTGCCAAGGATGTTTTCATTAATCAAGAACGAAAGTTAGGGGATCGAAGACGATCAGATACCGTCGTAGTCTTAACCATAAACTATGCCGACTAGGGATCGGACGATGTTAACTTTTCTTGACTCGTTCGGCGCCTTACGGGAAACCAAAGTGTTTGGGTTCCGGGGGGAGTATGGTCGCAAGGCTGAAACTTAAAGGAATTGACGGAAGGGCACCACCAGGGGTGGAGCCTGCGGCTTAATTTGACTCAACACGGGAAAACTCACCAGGTCCAGACATAGTAAGGATTGACAGATTGAGAGCTCTTTCTTGATTCTATGGGTGGTGGTGCATGGCCGTTCTTAGTTGGTGGAGTGATTTGTCTGGTTAATTCCGATAACGAACGAGACCTTAACCTGCTAAATAGTCAGGCTATTCTTGAATGGTCGACGACTTCTTAGAGGGACTATCGGCGTTTAGCCGATGGAAGTTTGAGGCAATAACAGGTCTGTGATGCCCTTAGATGTTCTGGGCCGCACGCGCGCTACACTGATGAAGTCATCGAGTACATATCCTTTACCGGAAGGTATGGGTAATCTTTTGAAACTTCATCGTGATGGGGATAGAGCATTGCAATTATTGCTCTTCAACGAGGAATCCCTAGTAAGCGTGAGTCATCAGCTCACGTTGATTACGTCCCTGCCCTTTGTACACACCGCCCGTCGCTACTACCGATTGAATGGCTTAGTGAGACCCTCGGATCGACTCATGGAAACCTTCACGGGTATCTATTTGTTGAAAAGTTGGTCAAACTTGGTCATTTAGAGGAAGTAAAAGTCGTAACAAGGTWKCCGTAGGTGAACCTGCGGAAGGATCATT
>Scutellospora.heterogama.AJ852609_K
NNNNNNNNNNNNNNNNNNNNNNNNNNNNNNNNNNNNNNNNNNNNNNNNNNNNNNNNNNNNNNNNNNNNNNNNNNNNGTGAAACTGCGAATGGCTCATTAAATCAGTTATAGTTTATTTGATAGTACAATTACTACTTGGATAACCGTGGTAATTCTAGAGCTAATACATGCTAAAAATCCCGACTTCTGGAAGGGATGTATTTATTAGATAAAAACCAATAACCTTCGGGTTTCACTTGGTGATTCATGATAACTTTTCGAATCGTATGGCCTTGCGCCGACGATGTATCATTCAAATTTCTGCCCTATCAACTTTCGATGGTAGGATAGAGGCCTACCATGGTTTTAACGGGTAACGGGGAATTAGGGTTCGATTCCGGAGAGGGAGCCTGAGAAACGGCTACCACATCCAAGGAAGGCAGCAGGCGCGCAAATTACCCAATCCCGACACGGGGGAGGTAGTGACAATAAATAACAATACAGGGGCTCTTTCGGGTCTTGTAATTGGAATGAGTACAATTTAAATCCCTTAACGAGGAACAATTGGAGGGCAAGTCTGGTGCCAGCAGCCGCGGTAATTCCAGCTCCAATAGCGTATATTAAAGTTGTTGCAGTTAAAAAGCTCGTAGTTGAATTTCGGGGTTCCACCGTTGGTCGGGCTATTGTTTGTACTGGCGTGTGGAATTTCTACCTTCTGGGGAACTATCATGTTATTAATTTAGCGTGGTAGGAAACCAGGACCTTTACCTTGAAAAAATTAGAGTGTTCAAAGCAGGCTTATGTCTGAATACATTAGCATGGAATAATAAAATAGGACGGTGGTCCTGTTTTGTTGGTTTCTGAATCACCGTAATGATTAATAGGGATAGTTGGGGGCATTAGTATTCAATTGTCAGAGGTGAAATTCTTGGATTTATTGAAGACTAACTACTGCGAAAGCATTTGCCAAGGATGTTTTCATTAATCAAGAACGAAAGTTAGGGGATCGAAGACGATCAGATACCGTCGTAGTCTTAACCATAAACTATGCCGACTAGGGATCGGACGATGTTAACTTTTCTTGACTCGTTCGGCGCCTTACGGGAAACCAAAGTGTTTGGGTTCCGGGGGGAGTATGGTCGCAAGGCTGAAACTTAAAGGAATTGACGGAAGGGCACCACCAGGGGTGGAGCCTGCGGCTTAATTTGACTCAACACGGGAAAACTCACCAGGTCCAGACATAGTAAGGATTGACAGATTGAGGAGCTCTTTCTTGATTCTATGGGTGGTGGTGCATGGCCGTTCTTAGTTGGTGGAGTGATTTGTCTGGTTAATTCCGATAACGAACGAGACCTTAACCTGCTAAATAGTCAGGCTATTCTTGAATGGTCGACGACTTCTTAGAGGGACTATCGGCGTTTAGCCGATGGAAGTTTGAGGCAATAACAGGTCTGTGATGCCCTTAGATGTTCTGGGCCGCACGCGCGCTACACTGATGAAGTCATCGAGTACATTTCCTTTACCGGAAGGTATGGGTAATCTTTTGAAACTTCATCGTGATGGGGATAGAGCATTGCAACTATTGCTCTTCAACGAGGAATCCCTAGTAAGCGTGAGTCATCAGCTCACGTTGATTACGTCCCTGCCCTTTGTACACACCGCCCGTCGCTACTACCGATTGAATGGCTTAGTGAGACCCTCGGATCGACGCGTGGAAACCTTCACGGGTATCTACTTGTTGAGAAGTTGGTCAAACTTGGTCATTTAGAGGAAGTAAAAGTCGTAACAAGGTTTCCGTANNNNNNNNNNNNNNNNNNNNNNN
>Scutellospora.heterogama.SSUcons01_K
NNNNNNNNNNNCCAGTAGTCATATGCTTGTCTCAAAGATTAAGCCGTGCATGTCTAAGTATAAATCGTTTATACAGGTGAAACTGCGAATGGCTCATTAAATCAGTTATAGTTTATTTGATAGTACAATTACTACTTGGATAACCGTGGTAATTCTAGAGCTAATACATGCTAAAAATCCCGACTTCTGGAAGGGATGTATTTATTAGATAAAAACCAATAACCTTCGGGTTTCACTTGGTGATTCATGATAACTTTTCGAATCGTATGGCCTTGCGCCGACGATGTATCATTCAAATTTCTGCCCTATCAACTTTCGATGGTAGGATAGAGGCCTACCATGGTTTTGACGGGTAACGGGGAATTAGGGTTCGATTCCGGAGAGGGAGCCTGAGAAACGGCTACCACACCCAAGGAAGGCAGCAGGCGCGCAAATTACCCAATCCCGACACGGGGAGGTAGTGACAATAAATAACAATACAGGGCTCTTTCGGGTCTTGTAATTGGAATGAGTGCAATTTAAATCCCCTAACGAGGAACAATTGGAGGGCAAGTCTGGTGCCAGCAGCCGCGGTAATTCCAGCTCCAATAGCGTATATTAAAGTTGTTGCAGTTAAAAAGCTCGTAGTTGAATTTCGGGGTTCCACCGTTGGTCGGGCTATTGTCTGTACTGGTGTGTGGAATTTCTACCTTCTGGGGAACTATCATGTTATTAATTTAGCGTGGTAGGAAACCAGGACCTTTACCTTGAAAAAATTAGAGTGTTCAAAGCAGGCTTATGTCTGAATACATTAGCATGGAATAATAAAATAGGACGGTGGTCCTGTTTTGTTGGTTTCTGAATCACCGTAATGATTAATAGGGATAGTTGGGGACATTAGTATTCAATTGTCAGAGGTGAAATTCTTGGATTTATTGAAGACTAACTACTGCGAAAGCATTTGCCAAGGATGTTTTCATTAATCAAGAACGAAAGTTAGGGGATCGAAGACGATCAGATACCGTCGTAGTCTTAACCATAAACTATGCCGACTAGGGATCGGACGATGTTAACTTTTCTTGACTCGTTCGGCGCCTTACGGGAAACCAAAGTGTTTGGGTTCCGGGGGGAGTATGGTCGCAAGGCTGAAACTTAAAGGAATTGACGGAAGGGCACCACCAGGGGTGGAGCCTGCGGCTTAATTTGACTCAACACGGGAAAACTCACCAGGTCCAGACGTAGTAAGGATTGACAGATTGAGAGCTCTTTCTTGATTCTATGGGTGGTGGTGCATGGCCGTTCTTAGTTGGTGGAGTGATTTGTCTGGTTAATTCCGATAACGAACGAGACCTTAACCTGCTAAATAGTCAGGCTATTCTTGAATGGTCGACGACTTCTTAGAGGGACTATCGGCGTTTAGCCGATGGAAGTTTGAGGCAATAACAGGTCTGTGATGCCCTTAGATGTTCTGGGCCGCACGCGCGCTACACTGATGAAGTCATCGAGTACATTTCCTTTACCGGAAGGTATGGGTAATCTTTTGAAACTTCATCGTGATGGGGATAGAGCATTGCAACTATTGCTCTTCAACGAGGAATCCCTAGTAAGCGTGAGTCATCAGCTCACGTTGATTACGTCCCTGCCCTTTGTACACACCGCCCGTCGCTACWACCGATTGAATGGCTTAGTGAGACCCTCGGATCGAYGCGTGGAAACCTTCACGGGTATCTACTTGTTRAGAAGTTGGTCAAACTTGGTCATTTAGAGGAAGTAAAAGTCGTAACAAGGTTTCCGTAGGTGAACCTGCGGAAGGATCATT
>Scutellospora.heterogama.SSUcons02_K
NNNNNNNNNNNCCAGTAGTCATATGCTTGTCTCAAAGATTAAGCCATGCATGTCTAAGTATAAATCGTTTATACAGGTGAAACTGCGAATGGCTCATTAAATCAGTTATAGTTTATTTGATAGTACAATTACTACTTGGATAACCGTGGTAATTCTAGAGCTAATACATGCTAAAAATCCCGACTTCTGGAAGGGATGTATTTATTAGATAAAAACCAATAACCTTCGGGTTTCACTTGGTGATTCATGATAACTTTTCGAATCGTATGGCCTTGCGCCGACGATGTATCATTCAAATTTCTGCCCTATCAACTTTCGATGGTAGGATAGAGGCCTACCATGGTTTTAACGGGTAACGGGGAATTAGGGTTCGATTCCGGAGAGGGAGCCTGAGAAACGGCTACCACATCCAAGGAAGGCAGCAGGCGCGCAAATTACCCAATCCCGACACGGGGAGGTAGTGACAATAAATAACAATACAGGGCTCTTTCGGGTCTTGTAATTGGAATGAGTACAATTTAAATCCCTTAACGAGGAACAATTGGAGGGCAAGTCTGGTGCCAGCAGCCGCGGTAATTCCAGCTCCAATAGCGTATATTAAAGTTGTTGCAGTTAAAAAGCTCGTAGTTGAATTTCGGGGTTCCACCGTTGGTCGGGCTATTGTCTGTACTGGTGTGTGGAATTTCTACCTTCTGGAGAACTATCATGTTATTAATTTAGCGTGGTAGGAAACCAGGACCTTTACCTTGAAAAAATTAGAGTGTTCAAAGCAGGCTTATGTCTGAATACATTAGCATGGAATAATAAAATAGGACGGTGGTCCTGTTTTGTTGGTTTCTGAATCACCGTAATGATTAATAGGGATAGTTGGGGGCATTAGTATTCAATTGTCAGAGGTGAAATTCTTGGATTTATTGAAGACTAACTACTGCGAAAGCATTTGCCAAGGATGTTTTCATTAATCAAGAACGAAAGTTAGGGGATCGAAGACGATCAGATACCGTCGTAGTCTTAACCATAAACTATGCCGACTAGGGATCGGACGATGTTAACTTTTCTTGACTCGTTCGGCGCCTTACGGGAAACCAAAGTGTTTGGGTTCCGGGGGGAGTATGGTCGCAAGGCTGAAACTTAAAGGAATTGACGGAAGGGCACCACCAGGGGTGGAGCCTGCGGCTTAATTTGACTCAACACGGGAAAACTCACCAGGTCCAGACATAGTAAGGATTGACAGATTGAGAGCTCTTTCTTGATTCTATGGGTGGTGGTGCATGGCCGTTCTTAGTTGGTGGAGTGATTTGTCTGGTTAATTCCGATAACGAACGAGACCTTAACCTGCTAAATAGTCAGGCTATTCTTGAATGGTCGACGACTTCTTAGAGGGACTATCGGCGTTTAGCCGATGGAAGTTTGAGGCAATAACAGGTCTGTGATGCCCTTAGATGTTCTGGGCCGCACGCGCGCTACACTGATGAAGTCATCGAGTACATTTCCTTTACCGGAAGGTATGGGTAATCTTTTGAAACTTCATCGTGATGGGGATAGAGCATTGCAACTATTGCTCTTCAACGAGGAATCCCTAGTAAGCGTGAGTCATCAGCTCACGTTGATTACGTCCCTGCCCTTTGTACACACCGCCCGTCGCTACTACCGATTGAATGGCTTAGTGAGACCCTCGGATCGACGCGTRGAAACCTTCACGGGTATCTACTTGTTGAGAAGTTGGTCAAACTTGGTCATTTAGAGGAAGTAAAAGTCGTAACAAGGTTTCCGTAGGTGAACCTGCGGAAGGATCATT
>Scutellospora.heterogama.SSUcons03_K
NNNNNNNNNNNNNNNNAGTCATATGCTTGTCTCAAAGATTAAGCCATGCATGTCTAAGTATAAATCGTTTATACAGGTGAAACTGCGAATGGCTCATTAAATCAGTTATAGTTTATTTGATAGTACAATTACTACTTGGATAACCGTGGTAATTCTAGAGCTAATACATGCTAAAAATCCCGACTTCTGGAAGGGATGTATTTATTAGATAAAAACCAATAACCTTCGGGTTTCACTTGGTGATTCATGATAACTTTTCGAATCGTATGGCCTTGCGCCGACGATGTATCATTCAAATTTCTGCCCTATCAACTTTCGATGGTAGGATAGAGGCCTACCATGGTTTTAACGGGTAACGGGGAATTAGGGTTCGATTCCGGAGAGGGAGCCTGAGAAACGGCTACCACATCCAAGGAAGGCAGCAGGCGCGCAAATTACCCAATCCCGACACGGGGAGGTAGTGACAATAAATAACAGTACAGGGCTCTTTCGGGTCTTGTAATTGGAATGAGTACAATTTAAATCCCTTAACGAGGAACAATTGGAGGGCAAGTCTGGTGCCAGCAGCCGCGGTAATTCCAGCTCCAATAGCGTATATTAAAGTTGTTGCAGTTAAAAAGCTCGTAGTTGAATTTCGGGGTTCCACCGTTGGTCGGGCTATTGTCTGTACTGGCGTGTGGAATTTCTACCTTCTGGGGAACTATCATGTTATTAATTTAGCGTGGTAGGAAACCAGGACCTTTACCTTGAAAAAATTAGAGTGTTCAAAGCAGGCTTATGTCTGAATACATTAGCATGGAATAATAAAATAGGACGGTGGTCCTGTTTTGTTGGTTTCTGAATCACCGTAATGATTAATAGGGATAGTTGGGGGCATTAGTATTCAATTGTCAGAGGTGAAATTCTTGGATTTATTGAAGACTAACTACTGCGAAAGCATTTGCCAAGGATGTTTTCATTAATCAAGAACGAAAGTTAGGGGATCGAAGACGATCAGATACCGTCGTAGTCTTAACCATAAACTATGCCGACTAGGGATCGGACGATGTTAACTTTTCTTGACTCGTTCGGCGCCTTACGGGAAACCAAAGTGTTTGGGTTCCGGGGGGAGTATGGTCGCAAGGCTGAAACTTAAAGGAATTGACGGAAGGGCACCACCAGGGGTGGAGCCTGCGGCTTAATTTGACTCAACACGGGAAAACTCACCAGGTCCAGACATAGTAAGGATTGACAGATTGAGAGCTCTTTCTTGATTCTATGGGTGGTGGTGCATGGCCGTTCTTAGTTGGTGGAGTGATTTGTCTGGTTAATTCCGATAACGAACGAGACCTTAACCTGCTAAATAGTCAGGCTATTCTTGAATGGTCGACGACTTCTTAGAGGGACTATCGGCGTTTAGCCGATGGAAGTTTGAGGCAATAACAGGTCTGTGATGCCCTTAGATGTTCTGGGCCGCACGCGCGCTACACTGATGAAGTCATCGAGTACATTTCCTTTACCGGAAGGTATGGGTAATCTTTTGAAACTTCATCGTGATGGGGATAGAGCATTGCAACTATTGCTCTTCAACGAGGAATCCCTAGTAAGCGTGAGTCATCAGCTCACGTTGATTACGTCCCTGCCCTTTGTACACACCGCCCGTCGCTACTACCGATTGAATGGCTTAGTGAGACCCTCGGATCGACGCGTGGAAACCTTCACGGGTATCTACTTGTTGAGAAGTTGGTCAAACTTGGTCATTTAGAGGAAGTAAAAGTCGTAACAAGGTTTCCGTAGGTGAACCTGCGGAAGGATCATT
>Scutellospora.heterogama.U36593_K
NNNNNNNNNNNNNNNNNNNNNNNNNNNNNNNNNNNNNNNNNNNNNNNNNNNNNNNNNNNNNNNNNNNNNNNNNNNNNTGAAACTGCGAATGGCTCATTAAATCAGTTATAGTTTATTTGATAGTACAATTACTACTTGGATAACCGTGGTAATTCTAGAGCTAATACATGCTAAAAATCCCGACTTCTGGAAGGGATGTATTTATTAGATAAAAACCAATAACCTTCGGGTTTCACTTGGTGATTCATGATAACTTTTCGAATCGTATGGCCTTGCGCCGACGATGTATCATTCAAATTTCTGCCCTATCAACTTTCGATGGTAGGATAGAGGCCTACCATGGTTTTAACGGGTAACGGGGAATTAGGGTTCGATTCCGGAGAGGGAGCCTGAGAAACGGCTACCACATCCAAGGAAGGCAGCAGGCGCGCAAATTACCCAATCCCGACACGGGGAGGTAGTGACAATAAATAACAATACAGGGCTCTTTCGGGTCTTGTAATTGGAATGAGTACAATTTAAATCCCTTAACGAGGAACAATTGGAGGGCAAGTCTGGTGCCAGCAGCCGCGGTAANNNNNNNNNNNNNNNNNNNNNNNNNNNNNNNNNNNNNNNNNNNNNNNNNNNNNNNNNNNNNNNNNNNNNNNNNNNNNNNNNNNNNNNNNNNNNNNNNCGTGTGGAATTTCCTACCTTCTGGGGACCCATCATGTTATTAATTTAGCGTGGTAGGAAACAGGACCTTTACCTTGAAAAATTAGAGTGTTCAAGCAGTCTTATGTCTGAATACATTACATGGAATAATAAAATAGGACGGTGGTCCTGTTCTGTGTTTCTGAATCCCGTAATGATTAATAGGGANANNTGGGGGCATTAGTATTCAATTGTCAGAGGTGAAATTCTTGGATTTATTGAAGCTAACTACTGCGAAAGCATTTCCAAGGATGTTTTCATTAATCAAGAACGAAAGTTAGGGGATCGAGACGATCAGATACCGTCGTAGTCTTAACCATAACATGCCGACTAGGGATCGGACGATGTTAACTTTTCTTGACTCGTTCGGCGCCTTACGGGAAACCAAAGTGTTTGGGTTCCGGGGGGAGTATGGTCGCAAGCCTGAAACTTAAAGGAATTGACGGAAGGCACCACCAGGGGTGGAGCCTGCGGCTTAATTTGACTCAACACGGGAAAACTCACCAGGTCCAGACATAGTAAGGATTGACAGATTGAGAGCTCTTTCTTGATTCTATGGGTGGTGGTGCATGGCCGTTCTTAGTTGGTGGAGTGATTTGTCTGGTTAATTCCGATAACGAACGAGACCTTAACCTGCTAAATAGTCAGGCTATTCTTGAATGGTCGACGACTTCTTAGAGGGACTATCGGCGTTTAGCCGATGGAAGTTTGAGGCAATAACAGGTCTGTGATGCCCTTAGATGTTCTGGGCCGCACGCGCGCTACACTGATGAAGTCATCGAGTACATTTCCTTTACCGGAAGGTATGGGTAATCTTTGAAACTTCATCGTGATGGGGATAGAGCATTGCAACTATTGCTCTTCAACGAGGAATCCCTAGTAAGCGTGAGTCATCAGCTCACGTTGATTACGTCCCTGCCCTTTGTACACACCGCCCGTCGTACTACCGATTGAATGGTTTAGTGAGACCCTCGGTCGACGCGTGGAAACCTCCACGGTTTCTACTTGTGAGAAGTTGGCAAACTTGGTCATTTAGAGGAAGTAAAAGTCGTAACAAGGTNNNNNNNNNNNNNNNNNNNNNNNNNNNNNN
>Scutellospora.heterogama.Z14013_K
NNNNNNNNNNNNNNNNNNNNNNNNNNNNNNNNNNNNNNNNNNNNNNNNNNNNTCTAGTATAATCGTTATACAGGTGAAACTGCGAATGGCTCATTAAATCAGTTATAGTTTATTTGATAGTACAATTACTACTTGGATAACCGTGGTAATTCTAGAGCTAATACATGCTAAAAATCCCGACTTCTGGAAGGGATGTATTTATTAGATAAAAACCAATAACCTTCGGGTTTCACTTGGTGATTCATGATAACTTTTCGAATCGTATGGCCTTGCGCCGACGATGTATCATTCAAATTTCTGCCCTATCAACTTTCGATGGTAGGATAGAGGCCTACCATGGTATTTACGGGTAACGGGGAATTAGGGTTCGATTCCGGAGAGGGAGCCTGAGAAACGGCTACCACATCCAAGGAAGGCAGCAGGCGCGCAAATTACCCAATCCCGACACGGGGAGGTAGTGACAATAAATAACAATACAGGGCTCTTTCGGGTCTTGTAATTGGAATGAGTACAATTTAAATCCCTTAACGAGGAACAATTGGAGGGCAAGTCTGGTGCCAGCAGCCGCGGTAATTCCAGCTCCAATAGCGTATATTAAAGTTGTTGCAGTAAAAAGCTCGTAGTTGAATTTCGGGGTTCCACCGTTGGTCGGGCTATTGTTTGCACTGGCGTTTGGAATTTCTACCTTCTGGGGAACTATCATGTTATTAATTTAGCGTGGTAGGAAACCAGGACCTTTACCTTGAAAAAATTAGAGTGTTCAAAGCAGGCTTATGTCTGAATACATTAGCATGGAATAATAAAATAGGACGGCGGTCCTGTTTTGTTGGTTTCTGAATCACCGTAATGATTAATAGGGATAGTTGGGGGCATTAGTATTCAATTGTCAGAGGTGAAATTCTTGGATTTATTGAAGCTAACTACTGCGAAAGCATTTGCCAAGGATGTTTTCATTAATCAAGAACGAAAGTTAGGGGATCGAAGACGATCAGATACCGTCGTAGTCTTAACCATAAACTATCCGACTAGGGATCGGACGATGTTAACTTTTCATGACTCGTTCGGCGCCTTACGGGAAACCAAAGTGTTTGGGTTCCGGGGGGAGTGGTCGCAAGGCTGAAACTTAAAGGAATTGACGGAAGGTCACCACCAGGGGTGGAGCCTGCGGCTTAATTTGACTCAACACGGGGAAACTCACCAGGTCCAGACATAGTAAGGATTGACAGATTGAGAGCTCTTTCTTGATTCTATGGGTGGTGGTGCATGGCCGTTCTTAGTTGGTGGAGTGATTTGTCTGGTTAATTCCGATAACGAACGAGACCTTAACCTGCTAAATAGTCAGGCTATTCTTGAATGGTCGACGACTTCTTAGAGGGACTATCGGCGTTTACCCGATGGAAGTTTGAGGCAATAACAGGTCTGTGATGCCCTTAGATGTTCTGGGCCGCACGCGCGCTACACTGATGAAGTCATCGAGTCATTTCCCTTACCGGAAGGTATGGGTAATCTTTTGAAACTTCATCGTGATGGGGATAGAGCATTGCAACTATTGCTCTTCAACGAGGAATCCCTAGTAAGCGTGAGTCATCAGCTCACGTTGATTACGTCCCTGCCCTTTGTACACACCGCCCGTCGCTACTACCGATTGAATGGCTTAGTGAGACCCTCGGATCGGACGCGTTGAAACCTTCAGGTTATCTTCTTGTTGAGAAGTCGGTCAAACTTGGTCATAGAGGAAGTNNNNNNNNNNNNNNNNNNNNNNNNNNNNNNNNNNNNNNNNNNNNNNN
>Scutellospora.nodosa.SSUcons11_K
NNNNNNNNNNNCCAGTAGTCATATGCTTGTCTCAAAGATTAAGCCATGCATGTCTAAGTATAAATCATTTATACAGGTGAAACTGCGAATGGCTCATTAAATCAGTTATAGTTTATTTGATAGTACAATTACTACTTGGATAACCGTGGTAATTCTAGAGCTAATACATGCTAAAAGTCTCGACTTCTGGAAGGGACGTATTTATTAGATAAAAACCAATAACCTTCGGGTTTCACTTGGTGATTCATGATAACTTTTCGAATCGTATGGCCTTGTGCTGACGATGAATCATTCAAATTTCTGCCCTATCAACTTTCGATGGTAGGATAGAGGCCTACCATGGTTTTAACGGGTAACGGGGAATTAGGGTTCGATTCCGGAGAGGGAGCCTGAGAAACGGCTACCACATCCAAGGAAGGCAGCAGGCGCGCAAATTACCCAATCCCGACACGGGGAGGTAGTGACAATAAATATCAATACAGGGCTCTTTAGGGTCTTGTAATTGGAATGAGTACAATTTAAATCCCTTAACGAGGAACAATTGGAGGGCAAGTCTGGTGCCAGCAGCCGCGGTAATTCCAGCTCCAATAGCGTATATTAAAGTTGTTGCAGTTAAAAAGCTCGTAGTTGAATTTCGGGGTTCTACCGTTGGTCAGGCTTTGTCTGTACTGGCGTGTAGAATTTCTACCTTCTGGGGAACCATCATGTTATTAATTTAGTGTGATGAGAAACCAGGACCTTTACCTTGAAAAAATTAGAGTGTTCAAAGCAGGCTTATGTCTGAATACATTAGCATGGAATAATAGAATAGGACGGTGGTCCTGTTTTGTTGGTTTCTGAATCACCGTAATGATTAATAGGGATAGTTGGGGGCATTAGTATTCAATTGTCAGAGGTGAAATTCTTGGATTTATTGAAGACTAACTTCTGCGAAAGCATTTGCCAAGGATGTTTTCACTAATCAAGAACGAAAGTTAGGGGATCGAAGACGATCAGATACCGTCGTAGTCTTAACCATAAACTATGCCGACTAGGGATCGGACGATGTTAACTTTTCTTGACTCGTTCGGCGCCTTACGGGAAACCAAAGTGTTTGGGTTCCGGGGGGAGTATGGTCGCAAGGCTGAAACTTAAAGGAATTGACGGAAGGGCACCACCAGGGGTGGAGCCTGCGGCTTAATTTGACTCAACACGGGAAAGCTCACCAGGTCCAGACATAGTAAGGATTGACAGATTGAGAGCTCTTTCTTGATTCTATGGGTGGTGGTGCATGGCCGTTCTTAGTTGGTGGAGTGATTTGTCTGGTTAATTCCGATAACGAACGAGACCTTAACCTGCTAAATAGTCAGGCTATTCTTGAATGGTCGACGACCTCTTAGAGGGACTAACGGCGTTTAGCCGATGGAAGTTTGAGGCAATAACAGGTCTGTGATGCCCTTAGATGTTCTGGGCCGCACGCGCGCTACACTGATGAAGTCATCGAGTACATATCCTTTACCGGAAGGTATGGGTAATCTTKTGAAACTTCATCGTGATGGGGATAGAGCATTGCAATTATTGCTCTTAAACGAGGAATCCCTAGTAAGCGTGAGTCATCAGCTCACGTTGATTACGTCCCTGCCCTTTGTACACACCGCCCGTCGCTACTACCGATTGAATGGCTTAGTGAGACCCTCGGATCGRCTCGTRGAAACCTTCACGGGTATCTATTTGTTGAAAAGTTGGTCAAACTTGGTCATTTAGAGGAAGTAAAAGTCGTAACAAGGTTTCCGTAGGTGAACCTGCGGAAGGATCATT
>Scutellospora.pellucida.Z14012_K
NNNNNNNNNNNNNNNNNNNNNNNNNNNNNNNNNNNNNNNNNNNNNNNNNNNNTCTAGTATAATCGTTATACAGGTGAAACTGCGAATGGCTCATTAAATCAGTTATAGTTTATTTGATAGTACAATTACTACTTGGATAACCGTGGTAATTCTAGAGCTAATACATGCTAAAAGTCTCGACTTCTGGAAGGGACGTTTTTATTAGATAAAAACCAATAACCTTCGGGTTTCACTTGGTGATTCATGATAACTTTTCGAATCGTATGGCCTTGTGCCGACGATGAATCATTCAAATTTCTGCCCTATCAACTTTCGATGGTAGGATAGAGGCCTACCATGGTTTTAACGGGTAACGGGGAATTAGGGTTCGATTCCGGAGAGGGAGCCTGAGAAACGGCTACCACATCCAAGGAAGGCAGCAGGCGCGCAAATTACCCAATCCCGACACGGGGAGGTAGTGACAATAAATAACAATACAGGGCTCTTTAGGGTCTTGTAATTGGAATGAGTACAATTTAATCCCTTAACGAGGAACAATTGGAGGGCAAGTCTGGTGCCAGCAGCCGCGGTAATTCCAGCTCCAATAGCGTATATTAAAGTTGTTGCAGTTAAAAAGCTCGTAGTTGAATTTCGGGTTCCTACCGTTGGTCCGGCCTTGCTTGGACTGGCGTTGAAGGAATTCCTACCTTCTGGGGAACCATTATGTTATTAATTTAGCGTAGTGGGAAACCAGGACCTTTACCTTGAAAAAATTAGAGTGTCCAAAGCAGGCTTATGTCTGAATACATTAGCATGGAATAATAGAATAGGACGTGGTCCTGTTTTGTTGGTTTCTGAATCACCGTAATGATTAATAGGGATAGTTGGGGGCATTAGTATTCAATTGTCAGAGGTGAAATTCTTGGATTTATTGAAGACTAACTTCTGCGAAAGCATTTGCCAAGGATGTTTTCATTAATCAAGAACGAAAGTTAGGGGATCGAAGACGATCAGATACCGTCGTAGTCTTAACCATAAACTATGCCGACTAGGGATCGGACGATGTTAACTTTTCTTGACTCGTTCGGCGCCTTACGGGAAACCAAAGTGTTTGGGTTCCGGGGGGAGTATGGTCGCAAGGCTGAAACTTAAAGGAATTGACGGAAGGGCACCACCAGGGGTGGAGCCTGCGGCTTAATTTGACTCAACACGGGAAAACTCACCAGGTCCAGACATAGTAAGGATTGACAGATTGAGAGCTCTTTCTTGATTCTATGGGTGGTGGTGCATGGCCGTTCTTAGTTGGTGGAGTGATTTGTCTGGTTAATTCCGATAACGAACGAGACCTTAACCTGCTAAATAGTCAGGCTAATCTTGAATGGTCGACGACTTCTTAGAGGGACTATCGGCGTTTAGCCGATGGAAGTTTGAGGCAATAACAGGTCTGTGATGCCCTTAGATGTTCTGGGCCGCACGCGCGCTACACTGATGAAGTCATCGAGTACATATCCTTTACCGGAAGGTATGGGTAATCTTTTGAAACTTCATCGTGATGGGGATAGAGCATTGCAATTATTGCTCTTCAACGAGGAATCCCTAGTAAGCGTGAGTCATCAGCTCACGTTGATTACGTCCCTGCCCTTTGTACACACCGCCCGTCGCTACTACCGATTGAATGGCTTAGTGAGACCCTCGGATCGACTCGTGGAAACCTTCACGGGTATCCATTTGTTGAGAAGTTGGTCAAACTTGGTCATTTAGAGGAAGTAANNNNNNNNNNNNNNNNNNNNNNNNNNNNNNNNNNNNNNNNNNNNN
>Scutellospora.projecturata.AJ242729_K
NNNNNNNNNNNNNNGTAGTCATATGCTTGTCTCAAAGATTAGGCCATGCATGTCTAAGTATAAATCGTTTATACAGGTGAAACTGCGAATGGCTCATTAAATCAGTTATAGTTTATTTGATAGTACAATTACTACTTGGATAACCGTGGTAATTCTAGAGCTAATACATGCTAAAAATCCCGACTTCTGGAAGGGATGTATTTATTAGATAAAAACCAATAACCTTCGGGTTTCCACTTGGTGATTCATAATAACTTTTCGAATCGTATGGCCTTGCGCTGACGATGAATCATTCAAATTTCTGCCCTATCAACTTTCGATGGTAGGATAGAGGCCTACCATGGTTTTAACGGGTAACGGGGAATTAGGGTTCGATTCCGGAGAGGGAGCCTGAGAAACGGCTACCACATCCAAGGAAGGCAGCAGGCGCGCAAATTACCCAATCCCGACACGGGGAGGTAGTGACAATAAATAACAATACAGGGCTCTTACGGGTCTTGTAATTGGAATGAGTACAATTTAAATCCCTTAACGAAGAACAATTGGAGGGCAAGTCTGGTGCCAGCAGCCGCGGTAATTCCAGCTCCAATAGCGTATATTAAAGTTGTTGCAGTTAAAAAGCTCGTAGTTGAATTTCGGGGTTCTACCATTGGTCGGGCTATCCTGTCTGTACTGGCGTGTAGAATTTCTACCTTCTGGGGAACCATCATGTTATTAATTTAGCGTGGTGGGAAACCAGGACCTTTACCTTGAAAAAATTAGAGTGTTCAAAGCAGGCTTACGTCTGAATACATTAGCATGGAATAATAGAATAGGACGGTGGTCCTGTTTTGTTGGTTTCTGAATCACCGTAATGATTAATAGGGATAGTTGGGGGCATTAGTATTCAATTGTCAGAGGTGAAATTCTTGGATTTATTGAAGACTAACTTCTGCGAAAGCATTTGCCAAGGATGTTCTCATTAATCAAGAACGAAAGTTAGGGGATCGAAGACGATCAGATACCGTCGTAGTCTTAACCATAAACTATGCCGACTAGGGATCGGACGATGTTAACCTTTATTGACTCGTTCGGCGCCTTACGGGAAACCAAAGTGTTTGGGTTCCGGGGGGAGTATGGTCGCAAGGCTGAAACTTAAAGGAATTGACGGAAGGGCACCACCAGGGGTGGAGCCTGCGGCTTAATTTGACTCAACACGGGGAAACTCACCAGGTCCAGACATAGTAAGGATTGACAGATTGAGAGCTCTTTCTTGATTCTATGGGTGGTGGTGCATGCCCGTTCTTAGTTGGTGGAGTGATTTGTCTGGTTAATTCCGATAACGAACGAGACCTTAACCTGCTAAATAGTCAGGCTATTCTTGAATGGTCGACGACTTCTTAGAGGGACTATCGGCGTTTAGCCGATGGAAGTTTGAGGCAATAACAGGTCTGTGATGCCCTTAGATGTTCTGGGCCGCACGCGCGCTACACTGATGAAGTCATCGAGTACGTTTCCTTTACCGGAAGGTATGGGTAATCTTTTGAAACTTCATCGTGATGGGGATAGAGCATTGCAATTATTGCTCTTTAACGAGGAATCCCTGGTAAGCATGAGTCATCAGCTCATGCTGATTACGTCCCTGCCCTTTGTACACACCGCCCGTCGCTACTACCGATTGAATGGCTTAGTGAGACCCTCGGATCGACTAACGGAAGCCTTAACCGGCATCCATTTGTTGAGAAGTTGGTCAAACTTGGTCATTTAGCGGAAGTAAAAGTCGTAACAAGGTNNNNNNNNNNNNNNNNNNNNNNNNNNNNNN
>Scutellospora.reticulata.SSUcons05_K
NNNNNNNNNNNCCAGTAGTCATATGCTTGTCTCAAAGATTAAGCCATGCATGTCTAAGTATAAATCGTTTATACAGGTGAAACTGCGAATGGCTCATTAAATCAGTTATAGTTTATTTGATAGTACAATTACTACTTGGATAACCGTGGTAATTCTAGAGCTAATACATGCTAAAAATCCCGACTTCTGGAAGGGATGTATTTATTAGATAAAAACCAATAACCTTYGGGTTTCACTTGGTGATTCATGATAACTTTTCGAATCGTATGGCCTTGCGCTGACGATGTATCATTCAAATTTCTGCCCTATCAACTTTCGATGGTAGGATAGAGGCCTACCATGGYTTTAACGGGTAACGGGGAATTAGGGTTCGATTCCGGAGAGGGAGCCTGAGAAACGGCTACCACATCCAAGGAAGGCAGCAGGCGCGCAAATTACCCAATCCCGACACGGGGAGGTAGTGACAATAAATAACAATACAGGGCTCTTTYGGGTCTTGTAATTGGAATGAGTACAATTTAAATCCCTTAACGAGGAACAATTGGAGGGCAAGTCTGGTGCCAGCAGCCGCGGTAATTCCAGCTCCAATAGCGTATATTAAAGTTGTTGCAGTTAAAAAGCTCGTAGTTGAATTTCGGGGTTCTACCGTTGGTCRGGCTAYTGTCYGTACTGGCGTGTAGAATTTCTACYTTCTGGGGAACTATCATGTTATTWATTTARCGTGRTAGGAAACCAGGACCTTTACCTTGAAAAAATTAGAGTGTTCAAAGCAGGCTTATGTCTGAATACATTAGCATGGAATAATAAAATAGGACGGTGGTCCTGTTTTGTTGGTTTCTGAATCACCGTAATGATTAATAGGGATAGTTGGGGGCATTAGTATTCAATTGTCAGAGGTGAAATTCTTGGATTTATTGAAGACTAACTACTGCGAAAGCATTTGCCAAGGATGTTTTCATTAATCAAGAACGAAAGTTAGGGGATCGAAGACGATCAGATACCGTCGTAGTCTTAACCATAAACTATGCCGACTAGGGATCGGACGATGTTAATTTTTCTTGACTCGTTCGGCGCCTTACGGGAAACCAAAGTGTTTGGGTTCCGGGGGGAGTATGGTCGCAAGGCTGAAACTTAAAGGAATTGACGGAAGGGCACCACCAGGGGTGGAGCCTGCGGCTTAATTTGACTCAACACGGGARAACTCACCAGGTCCAGACATAGTAAGGATTGACAGATTGAGAGCTCTTTCTTGATTCTATGGGTGGTGGTGCATGGCCGTTCTTAGTTGGTGGAGTGATTTGTCTGGTTAATTCCGATAACGAACGAGACCTTAACCTGCTAAATAGTCAGGCTATTCTTTTGAATGGTCGACGACTTCTTAGAGGGRCTATCGGCGTTTAGCCGATGGAAGTTTGAGGCAATAACAGGTCTGTGATGCCCTTAGATGTTCTGGGCCGCACGCGCGCTACACTGATGAAGTCATCGAGTACATTTCCTTTACCGGAAGGTATGGGTAATCTTTTGAAACTTCATCGTGATGGGGATAGAGGCATTGCAACTATTGCTCTTCAACGAGGAATCCCTAGTAAGCGTGAGTCATCAGCTCACGTTGATTACGTCCCTGCCCTTTGTACACACCGCCCGTCGCTACTACCGATTGAATGGCTTAGTGAGACCCTCGGATCGACGCGTGGAAACCTTMACGGGTATCYACTTGTTGAGAAGTTGGTCAAACTTGGTCATTTAGAGGAAGTAAAAGTCGTAACAAGGTTTCCGTAGGTGAACCTGCGGAAGGATCATT
>Scutellospora.spinosissima.SSUcons17_K
NNNNNNNNNNNCCAGTAGTCATATGCTTGTCTCAAAGATTAAGCCATGCATGTCTAAGTATAAATCGTTTATACAGGTGAAACTGCGAATGGCTCATTAAATCAGTTATAGTTTATTTGATAATACAATTACTACTTGGATAACTGTGGTAATTCTAGAGCTAATACATGCTAAAAATCCCGACTTCTGGAAGGGATGTATTTATTAGGTAAAAACCAATAACCTTCGGGTTTCCAGTTGGTGATTCATGATAACTTTTCGAATCGTATGGCCTTGCGCTGACGATGAATCATTCAAATTTCTGCCCTATCAACTTTCGATGGTAGGATAGAGGCCTACCATGGTTTTAACGGGTAACGGGGAATTAGGGTTCGATTCCGGAGAGGGAGCCTGAGAAACGGCTACCACATCCAAGGAAGGCAGCAGGCGCGCAAATTACCCAATCCCGACACGGGGAGGTAGTGACAATAAATAACAATACAGGGCTCTTACGGGTCTTGTAATTGGAATGAGTACAATTTAAATCCCTTAACGAGGAACAATTGGAGGGCAAGTCTGGTGCCAGCAGCCGCGGTAATTCCAGCTCCAATAGCGTATATTAAAGTTGTTGCAGTTAAAAAGCTCGTAGTTGAATTTCGGAATTTTACCGTTGGTCGGGCTATCCAGTCTGTACTAGCGTGTAGAATTTCTACCTTCTGGGGAACCATCATGTTATTAATTTAGCGTGGTGGGAAACCAGGACCTTTACCTTGAAAAAATTAGAGTGTTTAAAGCAGGCTTACGTCTGAATACATTAGCATGGAATAATAAAATAGGACGGTGGTCCTGTTTTGTTGGTTTCTGAATCACCGTAATGATTAATAGGGATAGTTGGGGGCATTAGTATTCAATTGTCAGAGGTGAAATTCTTGGATTTATTGAAGACTAACTTCTGCGAAAGCATTTGCCAAGGATGTTTTCATTAATCAAGAACGAAAGTTAGGGGATCGAAGACGATCAGATACCGTCGTAGTCTTAACCATAAACTATGCCGACTAGGGATCGGACGATGTTAAATATTATTGACTCGTTCGGCGCCTTACGGGAAACCAAAGTGTTTGGGTTCCGGGGGGAGTATGGTCGCAAGGCTGAAACTTAAAGGAATTGACGGAAGGGCACCACCAGGGGTGGAGCCTGCGGCTTAATTTGACTCAACACGGGGAAACTCACCAGGTCCAGACATAGTAAGGATTGACAGATTGAGAGCTCTTTCTTGATTCTATGGGTGGTGGTGCATGGCCGTTCTTAGTTGGTGGAGTGATTTGTCTGGTTAATTCCGATAACGAACGAGACCTTAACCTGCTAAATAGTCAGGCTATTCTCGAATGGTCGACGACTTCTTAGAGGGACTATCGGCGTTTAGCCGATGGAAGTTTGAGGCAATAACAGGTCTGTGATGCCCTTAGATGTTCTGGGCCGCACGCGCGCTACACTGATGAAGTCATCGAGTACATTTCCTTTACCGGAAGGTATGGGTAATCTCTTGAAACTTCATCGTGATGGGGATAGAGCATTGCAATTATTGCTCTTTAACGAGGAATCCCTAGTAAGCGTGAGTCATCAGCTCATGCTGATTACGTCCCTGCCCTTTGTACACACCGCCCGTCGCTACTACCGATTGAATGGCTTAGTGAGACCTTCGGRTCGACGAATAGAAGCTTTAACCGGCATCCGTTTGTTGAAAAGTTGGTCAAACTTGGTCATTTAGAGGAAGTAAAAGTCGTAACAAGGTTTCCGTAGGTGAACCTGCGGAAGGATCATT
>Pacispora.franciscana.FR750375_K
NNNNNNNNNNNNNAGTAGTCATATGCTTGTCTCAAAGATTAAGCCATGCATGTCTAAGTATAAATCAATTTATACAGGTGAAACTGCGAATGGCTCATTAAATCAGCTATAATTTATTTGATAGTACAATTACTACTTGGATAACCGTGGTAATTCTAGAGCTAATACATGCTAAAAGTCCCAACTTCTGGAAGGGATGTATTTATTAGATAAAAAACCAATAGCCCTTCGGGGTTTCCTTTGGTGATTCATGATAACTTTTCGAATCGCATGGTCTTGAACTGGCGATGAATCATTCAAATTTCTGCCCTATCAACTTTCGATGGTAGGATAGAGGCCTACCATGGTTTTAACGGGTAACGGGGAATTAGGGTTCGATTCCGGAGAGGGAGCCTGAGAAACGGCTACCACATCCAAGGAAGGCAGCAGGCGCGCAAATTACCCAATCCCGATACGGGGAGGTAGTGACAATAAATAACAATACAGGGCTCTTATGGGTCTTGTAATTGGAATGAGTACAATTTAAATCTCTTAACGAGGAACAATTGGAGGGCAAGTCTGGTGCCAGCAGCCGCGGTAATTCCAGCTCCAATAGCGTATATTAAAGTTGTTGCAGTTAAAAAGCTCGTAGTTGAATTTCGAAATTTTTTTATCGGTTGAATCAACAGGTTCTTACTGATTTTAAGAATTTCTACCTTCTGGAGAACCTTAATGTCATTTATTTGATGTTTTGGGAAACCAGGACTGTTACCTTGAAAAAATTAGAGTGTTTAAAGCAGGCTTATGTCTGAATATATTAGCATGGAATAATGAAATAGGACGGCATGGTTCTATTTTGTTGGTTTCTAGGATCACCGTAATGATTAATAGGGATAGTTGGGGGCATTAGTATTCAATTGTCAGAGGTGAAATTCTTGGATTTATTGAAGACTAACTTCTGCGAAAGCATTTGCCAAGGATGTTTTCATTAATCAAGAACGAAAGTTAGGGGATCGAAGACGATCAGATACCGTCGTAGTCTTAACCATAAACTATGCCGACTAGGAATCGGACGAAGTTAATTTTCTAATGACTCGTTCGGCGCCTTACGGGAAACCAAAGTGTTTGGGTTCCGGGGGGAGTATGGTCGCAAGGCTGAAACTTAAAGGAATTGACGGAAGGGCACCACCAGGGGTAGAGCCTGCGGCTTAATTTGACTCAACACGGGGAAACTCACCAGGTCCAGACATAGTAAGGATTGACAGATTGAGAGCTCTTTCTTGATTCTATGGGTGGTGGTGCATGGCCGTTCTTAGTTGGTGGAGTGATTTGTCTGGTTAATTCCGTTAACGAACGAGACCTTAACCTGCTAAATAGTTAGGCTATTCATTGAATAGTCGACAACTTCTTAGAGGGACTATCGGCGTTTAGCCGATGGAAGTTTGAGGCAATAACAGGTCTGTGATGCCCTTAGATGTTCTGGGCCGCACGCGCGCTACACTGATGAAGTCACTGAGTTCATTTCCTTCACCGGAAGGTGTGGGTAATCTTTTGAAACTTCATCGTGATGGGGATAGAGCATTGCAATTATTGCTCTTAAACGAGGAATCCCTAGTAAGCGTGAGTCATCAGCTCACGTTGATTACGTCCCTGCCCTTTGTACACACCGCCCGTCGCTACTACCGATTGAATGGTTTAGTGAGACCCTCGGATTGATAATTGGGAACCGGAAACGATACCCTCTTGTTAAAAAGTTGGTCAAACTTGGTCATTTAGAGGAAGTAAAAGTCGTAACAAGGTNNNNNNNNNNNNNNNNNNNNNNNNNNNNNN
>Pacispora.scintillans.SSUcons20_K
NNNNNNNNNNNCCAGTAGTCATATGCTTGTCTCAAAGATTAAGCCATGCATGTCTAAGTATAAATCAATTTATACAGGTGAAACTGCGAATGGCTCATTAAATCAGTTATAATTTATTTGATAGTACAATTACTACTTGGATAACCGTGGTAATTCTAGAGCTAATACATGCTRAAAGTCCCAACTTCTGGAAGGGATGTATTTATTAGATAAAAAACCAATAGCCCTTCGGGGTTTCCTTTGGTGATTCATGATAACTTTTCGAATCGCATGGTCTTGCACTGGCGATGAATCATTCAAATTTCTGCCCTATCAACTTTCGATGGTAGGATAGAGGCCTACCATGGTTTTAACGGGTAACGGGGAATTAGGGTTCGATTCCGGAGAGGGAGCCTGAGAAACGGCTRCCACATCCAAGGAAGGCAGCAGGCGCGCAAATTACCCAATCCCGATACGGGGAGGTAGTGACAATAAATAACAATACAGGGCTCTTAYGGGTCTTGTAATTGGAATGAGTACAATTTAAATCTCTTAACGAGGAACAATTGGAGGGCAAGTCTGGTGCCAGCAGCCGCGGTAATTCCAGCTCCAATAGCGTATATTAAAGTTGTTGCAGTTAAAAAGCTCGTAGYTGAATTTCGAAATTYTTTTATCGGTTRAATCAACAGGTTTATACYGATTTTAAGAATTTCTACCTTCTGGAGAACCTTAATGTCATTTATTTGATGTTTTGGGAAACCAGGACTGTTACCTTGAAAAAATTAGAGTGTTTAAAGCAGGCTTATGTCTGAATATATTAGCATGGAATAAYGAAATAGGACGGCATGGTTCTATTTTGTTGGTTTCTAGGATCACCGTAATGATTAATAGGGATAGTTGGGGGCATTAGTATTCAATTGTCAGAGGTGAAATTCTTGGATTTATTGAAGACTAACTTCTGCGAAAGCATTTGCCAAGGATGTTTTCATTAATCAAGAACGRAAGTTAGGGGATCGAAGACGATCRGATACCGTCGTAGTCTTAACCATAAACTATGCCGACTAGGAATCGGACGAAGTTAATTTTTTAATGACTCGTTCGGCGCCTTACGGGAAACCAAAGTGTTTGGGTTCCGGGGGGAGTATGGTCGCAAGGCWGAAACTTAAAGGAATTGACGGAAGGGCACCACCAGGGGTGGAGCCTGCGGCTTAATTWGACTCAACACGGGGAAACTCACCAGGTCCAGACATAGTAAGGATTGACAGATTGAGAGCTCTTTCTTGATTCTATGGGTGGTGGTGCATGGCCGTTCTTAGTTGGTGGAGTGATTTGTCTGGYTAATTCCGTTAACGAACGAGACCTTAACCTGCTAAATAGTTAGGCTATTCATTGAATAGTCGACRACTTCTTAGAGGGACTATCGGCGTTTAGCCGATGGAAGTTTGAGGCAATAACAGGTMTGTGATGCCCTTAGATGTTCTGGGCCGCACGCGCRCTACACTGATGAAGTCACYGAGTTAATTTCCTTCACCGGAAGGTGTGGGTAATCTTTTGAAACTTCATCGTGATGGGGATAGAGCATTGCAATTATTGCTCTTAAACGAGGAATCCCTAGTAAGCGTGAGTCATCAGCTCACGTTGATTACGTCCCTGCCCTTTGTACACACCGCCCGTCGCTACTACCGATTGAATGGTTTAGTGAGACCCTCGGATTGATAATTGGGAACCGGAAACGATACCCTCTTGTTAAAAAGTTGGTCAAACTTGGTCATTTAGAGGAAGTAAAAGTCGTAACAAGGTNNNNNNNNNNNNNNNNNNNNNNNNNNNNNN
>Pacispora.scintillans.SSUcons21_K
NNNNNNNNNNNCCAGTAGTCATATGCTTGTCTCAAAGATTAAGCCATGCATGTCTAAGTATAAATCAATTTATACAGGTGAAACTGCGAATGGCTCATTAAATCAGTTATAATTTATTTGATAGTACAATTACTACTTGGATAACCGTGGTAATTCTAGAGCTAATACATGCTAAAAGTCCCAACTTCYGGAAGGGATGTATTTATTAGATAAAAAACCAATAGCCCYTCGGGGTTTCCTTTGGTGATTCATGATAACTTTTCGAATCGCATGGTCTTGCACTGGCGATGAATCATTCAAATTTCTGCCCTATCAMCTTTCGATGGTAGGATAGAGGCCTACCATGGTTTTAACGGGTAACGGGGAATTAGGGTTCGATTCCGGAGAGGGAGCCTGAGAAACGGCTACCACATCCAAGGAAGGCAGCAGGCGCGCAAATTACCCAATCCCGATACGGGGAGGTAGTGAYAATAAATAACAATACAGGGCTCTTATGGGTCTTGTAATTGGAATGAGTACAATTTAAATCTCTTAACGAGGAACAATTGGAGGGCAAGTCTGGTGCCAGCAGCCGCGGTAATTCCAGCTCCAATAGCGTATATTAAAGTTGTTGCAGTTAAAAAGCTCGTAGTTGAATTTCGRAATTYTTTTATCGGTTRAATCAACAGGTTYRTACTGATTTTAAGAATTTCTACCTTCTGGAGAACCTTAATGTCATTTATTTGATGTTYTGGGAAACCAGGACTGTTACCTTGAAAAAATTAGAGTGTTTAAAGCAGGCTTATGTCTGAATATATTAGCATGGAATAATGAAATAGGACGGCATGGTTCTATTTTGTTGGTTTCTAGGATCAYCGTAATGATTAATAGGGATAGTTGRGGGCATTAGTATTCAATTGTCAGAGGTGAAATTCTTGGATTTATTGAAGACTAACTTCTGCGAAAGCATTTGCCAAGGATGTTTTCATTAATCAAGAACGAAAGTTAGGGGATCGAAGACGATCAGATACCGTCGTAGTCTTAACCATAAACTATGCCGACTAGGAATCGGACGAAGTTAATTTTTTAATGACTCGTTCGGCGCCTTACGGGAAACCAAAGTGTTTGGGTTCCGGGGGGAGTATGGTCGCARGGCTGAAACTTAAAGGAATTGACGGAAGGGCACCACCAGGGGTGGAGCCTGCGGCTTAATTTGACTCAACACGGGGAAACTCACCAGGTCCAGACATAGTAAGGATTGACAGATTGAGAGCTCTYTCTTGATTCTATGGGTGGTGGTGCATGGCCGTTCTTAGTTGGTGGAGTGATTTGTCTGGTTAATTCCGTTAACGAACGAGACCTTAACCTGCTAAATAGTTAGGCTATTCATTGAATAGTCGACAACTTCTTAGAGGGACTATCGGCGTTTAGCCGATGGAAGTTTGAGGCAATAACAGGTCTGTGATGCCCTTAGATGYTCTGGGCCGCACGCGCGCTACACTGATGAAGTCACTGAGTTAATYTCCTTCACCGGARGGTGTGGGTAATCTTTTGAAACTTCATCGTGATGGGGATAGAGCATTGCAATTATTGCTCTTAAACGAGGAATCCCTAGTAAGCGTGAGTCATCAGCTCACGTTGATTACGTCCCTGCCCTTTGTACRCACCGCCCGTCGCTACTACCGATTGAATGGTTTAGTGAGACCCTCGGATTGATAATTGGGAACCGGAARCGATACCCTCTTGTTAAAAAGTTGGTCAAACTTGGTCATTTAGAGGAAGTAAAAGTCGTAACAAGGTNNNNNNNNNNNNNNNNNNNNNNNNNNNNNN
>Pacispora.scintillans.SSUcons22_K
NNNNNNNNNNNCCAGTAGTCATATGCTTGTCTCAAAGATTAAGCCATGCATGTCTAAGTATAAATCAATTTATACAGGTGAAACTGCGAATGGCTCATTAAATCAGTTATAATTTATTTGATAGTACAATTACTACTTGGATAACCGTGGTAATTCTAGAGCTAATAYATGCTAAAAGTCCCAACTTCTGGAAGGGATGTATTTATTAGATAAAAAACCAATAGCCCTTCGGGGTTTCCTTTGGTGATTCATGATAACTTTTCGAATCGCACGGTCTTGYACTGGCGATGAATCATTCAAATTTCTGCCCTATCAACTTTCGATGGTAGGATAGAGGCCTACCATGGTTTTAACGGGTAACGGGGAATTAGGGTTCGATTCCGGAGAGGGAGCCTGAGAAACGGCTACCACATCCAAGGAAGGYAGCAGGCGCGCAAATTACCCAATCCCGATACGGGGAGGTAGTGACAATAAATAACAATACAGGGCTCTTATGGGTCTTGTAATTGGAATGAGTACAATTTAAATCTCTTAACGAGGAACAATTGGAGGGCAAGTCTGGTGCCAGCAGCCGCGGTAATTCCAGCTCCAATAGCGTATATTAAAGTTGTTGCAGTTAAAAAGCTCGTAGTTGAATTTCGAAATTTTTTTAYCGGTTGAATCAACAGGTTCGTACTGATTTTAAGAATTTCTACCTTCTGGAGAACCTTAATGTCATTYATTTGATGTTTTGGGAAACCAGGACTGTTACCTTGAAAAAATTAGAGTGTTTAAAGCAGGCTTATGTCTGAATATATTAGCATGGAATAATGAAATAGGACGGCATGGTTCTATTTTGTTGGTTTCYAGGATCAYCGTAATGRTTAATAGGGATAGTTGGGGGCATTAGTATTCAATTGTCAGAGGTGAAATTCTTGGATTTATTGAAGACTAACTTCTGCGAAAGCATTTGCCAAGGATGTTTTCATTAATCAAGAACGAAAGYTAGGGGATCGAAGRCGATCAGATACCGTCGTAGTCTTAACCATAAACTATGCCGACTAGGAATCGGACGAAGTTAATTTTTTAATGRCTCGTTCGGCGCCTTAYGGGAAACCAAAGTGTTTGGGTTCCGGGGGGAGTATRGTCGCAAGGCTGAAACTTAAAGGAATTGACGGAAGGGCACCACCAGGGGTGGAGCCTGCGGCTTAATTTGACTCAACACGGGGAAACTCACCAGGTCCAGRCATAGTAAGGATTGACAGATTGAGAGCTCTTTCTTGATTCTAYGGGTGGTGGTGCATGGCCGTTCTTAGTTGGTGGAGTGATTTGTCTGGTTAATTCCGYTAACGAACGAGACCTTAACCTGCTAAATAGTTAGGCTATTCATTGAATAGTCGACAACTTCTTAGARGGACTATCGGCGTTTAGCCGATGGAAGTTTGAGGCAATAACAGGTCTGTGATGCCCTTAGATGTTCTGGGCCGCACGCGCGCTACACTGATGAAGYCACTGAGTTCATTTCCTTCACCGGAAGGTGTGGGTAATCTTTTGAAACTTCATCGTGATGGGGATAGAGCATTGCAATTATTGCTCTTAAACGAGGAAYCCCTAGTAAGCGTGAGTCATCAGCTCACGTTGATTACGTCCCTGCCCTTTGTACACACCGCCCGTCGCTACTACCGATTGAATGGTTTAGTGAGACCCTCGGATTGATAATTGGGAACCGGAAACGGTACYCTCTTGTTAAAAAGTTGGTCAAACTTGGTCATTTAGAGGAAGTAAAAGTCGTAACAAGGTNNNNNNNNNNNNNNNNNNNNNNNNNNNNNN
>Pacispora.scintillans.SSUcons23_K
NNNNNNNNNNNCCAGTAGTCATATGCTTGTCTCAAAGATTAAGCCATGCATGTCTAAGTATAAATCAATTTATACAGGTGAARCTGCGAATRGCTCATTAAATCAGTTATAATTTATTYGATAGTACAATTACTACTTGGATAACCGTGGTAATTCTAGAGCTAATACATGCTAAAAGTCCCAACTTCTGGAAGGGATGTATTTATTAGATAAAAAACCAATAGCCCTTCGGGGTTTCCTTTGGTGATTCATGATAACTTTTCGAATCGCATGGTCTTGMACTGGCGATGAATCATTYAAATTTCTGCCCTATCAACTTTCGATGGTAGGATAGAGGCCTACCATGGTTTTAACGGGTAACGGGGAATTAGGGTTCGATTCCGGAGRGGGAGCCTGAGAAACGGCTACCACATCCAAGGAAGGCAGCAGGCGCGCAAATTACCCAATCCCGATACGGGGAGGTAGTGACAATAARTAACAATACAGGGCTCTTRTGGGTCTTGTAATTGGAATGAGTACAATTTAAATCTCTTAACGAGGAACAATTGGAGGGCAAGTCTGGTGCCWGCAGCCGCGGTAATTCCAGCTYCAATAGCGTATRTTAAAGTTGTTGCAGTTAAAAAGCWCGTRGTTGAATTTYGGAATTYTTTTATCGGTTGAATCAACAGGTTCGTACTGGTTTTAAGAATTTCTACCTTCTGGAGAACCTTAATGTCATTTATTTGATGTTTTGGGRAACCAGGACTGTTACCTTGAAAAAATTAGAGTGTTYAAAGCAGGCYTATGTCTGAATATATTAGCATGGAATAATGAAATAGGACGGCATGGTTCTATTTTGTTGGTTTCTAGGATCACCGTAATGATTAATAGGGRTAGTTGGGGGCATTAGTATTCAATTGTCAGAGGTGAAATTCTTGGATTTATTGAAGACTAACTTCTGCGAAAGCATTTGCCAAGGATGYTTTCATTAATCAAGAACGAAAGTTAGGGGATCGAAGACGATCAGATACCGTCGTAGTCTTAACCATAAACTATGCCGACTAGGAATCGGACGAAGTTAATTTTTTAATGACTCGTTCGGCGCCTTACGGGAAACCAAAGTGTTTGGGTTCCGGGGGGAGTATGGTCGCAAGGCTGAAACTTAAAGGAATTGACGGAAGGGCRCCACCAGGGGTGGAGCCTGCGGCTTAATTTGACTCAACACGGGGAAACTCACCAGGTCCAGACATAGTAAGGATTGACAGATTGAGAGCTCTTTCTTGATTCTATGGGTGGTGGTGCATGSCCGTTCTTAGTTGGTGGAGTGATTYGTCTGGTTAATTCCGTTAACGAACGAGACCTTAACCTGCTAAATAGTTRGGCTATTCAYTGAATAGTCGRCAACTTCTTAGAGGGACTATCGGCGTTTAGCCGATGGAAGTTTGAGGCAATAACAGGTCTGTGATGCCCTTAGAYGTTCTGGGCCGCACGCGCGCTACACTGATGAAGTCACTGAGTTCATTTCCTTCACCGGAAGGTGTGGGTAATCTTKTGAAACTTCATCGTGATGGGGATAGAGCATTGCAATTATTGTTCTTAAACGAGGAATCCCTAGTAAGCGTGAGTCATCAGCYCACGTTGATTACGTCCCTGCCCTTTGTACACACCGCCCGTCGCTACTACCGATTGAATGGTTTAGTGAGACCCTCGGATTGATAATTGGGAACCGGAAACGGTACCCTCTTGTTAAAAAGTTGGTCAAACTTGGTCATTTAGAGGAAGTAAAAGTCGTAACAAGGTTTCCGTAGGTGAACCTGCGGAAGGATCATT
>Pacispora.franciscana.FR750224_K
NNNNNNNNNNNCCAGTAGTCATATGCTTGTCTCAAAGATTAAGCCATGCATGTCTAAGTATAAATCAATTTATACAGGTGAAACTGCGAATGGCTCATTAAATCAGTTATAATTTATTTGATAGTACAAATTACTACTTGGATAACCGTGGTAATTCTAGAGCTAATACATGCTAAAAGTCCCAACTTCTGGAAGGGATGTATTTATTAGATAAAAAACCAATAGCCCTTCGGGGTTTCCTTTGGTGATTCATGATAACTTTTCGAATCGCATGGTCTTGAACTGGCGATGAATCATTCAAATTTCTGCCCTATCAACTTTCGATGGTAGGATAGAGGCCTACCATGGTTTTAACGGGTAACGGGGGATTAGGGTTCGATTCCGGAGAGGGAGCCTGAGAAACGGCTACCACATCCAAGGAAGGCAGCAGGCGCGCAAATTACCCAATCCCGATACGGGGAGGTAGTGACAATAAATAACAATACAGGGCTCTTATGGGTCTTGTAATTGGAATGAGTACAATTTAAATCTCTTAACGAGGAACAATTGGAGGGCAAGTCTGGTGCCAGCAGCCGCGGTAATTCCAGCTCCAATAGCGTATATTAAAGTTGTTGCAGTTAAAAAGCTCGTAGTTGAATTTCGAAATTTTTTTATCGGTTGAATCAACAGGTTCTTACTGATTTTAAGAATTTCTACCTTCTGGAGAACCTTAATGTCATTTATTTGATGTTTTGGGAAACCAGGACTGTTACCTTGAAAAAATTAGAGTGTTTAAAGCAGGCTTATGTCTGAATATATTAGCATGGAATAATGAAATAGGACGGCATGGTTCTATTTTGTTGGTTTCTAGGATCACCGTAATGATTAATAGGGATAGTTGGGGGCATTAGTATTCAATTGTCAGAGGTGAAATTCTTGGATTTATTGAAGACTAACTTCTGCGAAAGCATTTGCCAAGGATGTTTTCATTAATCAAGAACGAAAGTTAGGGGATCGAAGACGATCAGATACCGTCGTAGTCTTAACCATAAACTATGCCGACTAGGAATCGGACGAAGTTAATTTTTTAATGACTCGTTCGGCGCCTTACGGGAAACCAAAGTGTTTGGGTTCCGGGGGGAGTATGGTCGCAAGGCTGAAACTTAAAGGAATTGACGGAAGGGCACCACCAGGGGTGGAGCCTGCGGCTTAATTTGACTCAACACGGGGAAACTCACCAGGTCCAGACATAGTAAGGATTGACAGATTGAGAGCTCTTTCTTGATTCTATGGGTGGTGGTGCATGGCCGTTCTTAGTTGGTGGAGTGATTTGTCTGGTTAATTCCGTTAACGAACGAGACCTTAACCTGCTAAATAGTTAGGCTATTCATTGGATAGTCGACAACTTCTTAGAGGGACTATCGGCGTTTAGCCGATGGAAGTTTGAGGCAATAACAGGTCTGTGATGCCCTTAGATGTTCTGGGCCGCACGCGCGCTACACTGATGAAGTCACTGAGTTCATTTCCTTCACCGGAAGGTGTGGGTAATCTTTTGAAACTTCATCGTGATGGGGATAGAGCATTGCAATTATTGCTCTTAAACGAGGAATCCCTAGTAAGCGTGAGTCATCAGCTCACATTGATTACGTCCCTGCCCTTTGTACACACCGCCCGTCGCTACTACCGATTGAATGGTTTAGTGAGACCCTCGGGTTGATAATTGGGAACCGGAAACGATACCCTTTTGTTAAAAAGTTGGTCAAACTTGGTCATTTAGAGGAAGTAAAAGTCGTAACAAGGTNNNNNNNNNNNNNNNNNNNNNNNNNNNNNN
>Claroideoglomus.claroideum.SSUcons68_K
NNNNNNNNNNNNNNGTAGTCATATGCTTGTCTCAAAGATTAAGCCATGCATGTCTAAGTATAAATCTTTATATACAGGTGAAACTGCGAATGGCTCATTAAATCAGTTATAGTTTATTTGATAGTACCTTACTACTTGGATAACCGTGGTAATTCTAGAGCTAATACATGCTAAAAATCCCGACTTCTGGAAGGGATGTATTTATTAGATAAAAAACCAACAGTTGGGCAACCAACTAAACCTTGGTGATTCATGATAACTTTTCGAATCGTATGGCCTCGTGCCGACGATGAATCATTCAAATTTCTGCCCTATCAACTTTCGATGGTAGGATAGAGGCCTACCATGGTGGTAACGGGTAACGGGGAATTAGGGTTCGATTCCGGAGAGGGAGCCTGAGAAACGGCTACCACATCCAAGGAAGGCAGCAGGCGCGCAAATTACCCAATCCCGACACGGGGAGGTAGTGACAATAAATAACAATACGGGGCTCTTTCGGGTCTCGTAATTGGAATGAGTACAATTTAAATCCCTTAACGAGGAACAATTGGAGGGCAAGTCTGGTGCCAGCAGCCGCGGTAATTCCAGCTCCAATAGCGTATATTAAAGTTGTTGCAGTTAAAAAGCTCGTAGTTGAATTTCGGGATTGACACATCGGTCGTGCCTTAAGGGGTATGAACTGGTGTAGTCAATTTCCCACCTTCTGGAGAACCGCGATGCCCTTAATTGGGTGTCGCGGGGAACCAGGACCTTTACTTTGAAAAAATTAGAGTGTTTAAAGCAGGCATTTTGCTTGAATACATTAGCATGGAATAATAAAATAGGACGGCATGATTCTATTTTGTTGGTTTCTAGGATCACCGTAATGATTAATAGGGATAGTTGGGGGCATTAGTATTCAATTGTCAGAGGTGAAATTCTTGGATTTATTGAAGACTAACTACTGCGAAAGCATTTGCCAAGGATGTTTTCATTAATCAAGAACGAAAGTTAGGGGATCGAAGACGATCAGATACCGTCGTAGTCTTAACCATAAACTATGCCGACTAGGAATCAGACGATGTTAATTTTTTAATGACTCGTTTGGCACCTTACGGGAAACCAAAGTGTTTGGGTTCCGGGGGGAGTATGGTCGCAAGGCTGAAACTTAAAGGAATTGACGGAAGGGCACCACCAGGGGTGGAGCCTGCGGCTTAATTTGACTCAACACGGGAAAACTTACCAGGTCCAGACATAGTAAGGATTGACAGATTGAGAGCTCTTTCTTGATTCTATGGGTGGTGGTGCATGGCCGTTCTTAGTTGGTGGAGTGATTTGTCTGGCTAATTCCGTTAACGAACGAGACCTTAACCTGCTAAATAGTTAAACCTGATTTTTTATCAGGTTGACAACTTCTTAGAGGGACTATCGGTGTTTAACCGATGGAAGTTTGAGGCAATAACAGGTCTGTGATGCCCTTAGATGTTCTGGGCCGCACGCGCGCTACACTGATAAAGTCAACAAGTAACTAACCTTTGCCGGAAGGCATGGGTAATCTTTTGAAACTTTATCGTGCTGGGGATAGAGCATTGCAATTATCGCTCTTCAACGAGGAATCCCTAGTAAGCGTAAGTCATCAGCTTGCGTTGATTACGTCCCTGCCCTTTGTACACACCGCCCGTCGCTACTACCGATTGAATGGCTTAGTGAGGTCTTCGGATCGGCGATCGGTGAGTAGCAATATTCGCTGGTTGCTGAGAAGTTGATCAAMCTTGGTCATTTAGAGGAAGTAAAAGTCGTAACAAGGTNNNNNNNNNNNNNNNNNNNNNNNNNNNNNN
>Claroideoglomus.claroideum.SSUcons69_K
NNNNNNNNNNNNNNNNNNNNNNNNNNNNNNNNNNNNNNNNNNNNNNNNNNNNNNNNNNNNNNNNNNNNNNNNNNNNNNNNNNNNNNNNATGGCTCATTAAATCAGTTATAGTTTATTTGATAGTACCTTACTACTTGGATAACCGTGGTAATTCTAGAGCTAATACATGCTAAAAATCCCGACTTCTGGAAGGGATGTATTTATTAGATAAAAAACCAACAGTTGGGCAACCAACTAAACCYTGGTGATTCATGATAACTTTTCGAATCGTATGGCCTCGTGCCGACGATGAATCATTCAAATTTCTGCCCTATCAACTTTCGATGGTAGGATAGAGGCCTACCATGGTGGTAACGGGTAACGGGGAATTAGGGTTCGATTCCGGAGAGGGAGCCTGAGAAACGGCTACCACAWCCAAGGAAGRCAGCAGGCGCGCAAATTACCCAAYCCCGACACGGGGAGGTAGTGACAATAARTAACAATACGGGGCTCTTTCGGGTCTCGTAATTGGAATGAGTACAATTTAAATCCCTTAACGAGGAACAATTGGAGGGCAAGTCTGGTGCCAGCAGCCGCGGTAATTCCAGCTCCAATAGCGTATATTAAAGTTGTTGCAGTTAAAAAGCTCGTAGTTGAATTTCGGGATTGACACATCGGTCGTGCCTTAAGGGGTATGAACTGGTGTAGTCAATTTCTCACCTTCTGGAGAACCGCGATGCCCTTAATTGGGTGTCGCGGGGAACCAGGACCTTTACTTTGAAAAAATTAGAGTGTTTAAAGCAGGCATTTTGCTTGAATACATTAGCATGGAATAATAAAATAGGACGGCATGATTCTATTTTGTTGGTTTCTAGGATCACCGTAATGATTAATAGGGATAGTTGGGGGCATTAGTATTCAATTGTCAGAGGTGAAATTCTTGGATTTATTGAAGACTAACTACTGCGAAAGCATTTGCCAAGGATGTTTTCATTAATCAAGAACGAAAGTTAGGGGATCGAAGACGATCAGATACCGTCGTAGTCTTAACCATAAACTATGCCGACTAGGAATCAGACGATGTTAATTTTTTAATGACTCGTTTGGCACCTTACGGGAAACCAAAGTGTTTGGGTTCCGGGGGGAGTATGGTCGCAAGGCTGAAACTTAAAGGAATTGACGGAAGGGCACCACCAGGGGTGGAGCCTGCGGCTTAATTTGACTCAACACGGGAAAACTTACCAGGTCCAGACATAGTAAGGATTGACAGATTGAGAGCTCTTTCTTGATTCTATGGGTGGTGGTGCATGGCCGTTCTTAGTTGGTGGAGTGATTTGTCTGGTTAATTCCGTTAACGAACGAGACCTTAACCTGCTAAATAGTTAAACCTGATTTTTTATCAGGTTGACAACTTCTTAGAGGGACTATCGGTGTTTAACCGATGGAAGTTTGAGGCAATAACAGGTCTGTGATGCCCTTAGATGTTCTGGGCCGCACGCGCGCTACACTGATAAAGTCAACAAGTAACTAACCTTTGCCGGAAGGCATGGGTAATCTTTTGAAACTTTATCGTGCTGGGGATAGAGCATTGCAATTATCGCTCTTCAACGAGGAATCCCTAGTAAGCGTAAGTCATCAGCTTGCGTTGATTACGTCCCTGCCCTTTGTACACACCGCCCGTCGCTACTACCGATTGAATGGCTTAGTGAGGTCTTCGGATCGGCGATCGGTGAGTAGCAATATTCGCTGGTTGCTGAGAAGTTGATCAAACTTGGTCATTTAGAGGAAGTAAAAGTCGTAACAAGGTNNNNNNNNNNNNNNNNNNNNNNNNNNNNNN
>Claroideoglomus.claroideum.SSUcons70_K
NNNNNNNNNNNNNNGTAGTCATATGCTTGTCTCAAAGATTAAGCCATGCATGTCTAAGTATAAATCTTATATACAGGTGAAACTGCGAATGGCTCATTAAATCAGTTATAGTTTATTTGATAGTACCTTACTACTTGGATAACCGTGGTAATTCTAGAGCTAATACATGCTAAAAATCCCGACTTCTGGAAGGGATGTATTTATTAGATAAAAAACCAACAGTTGGGCAACCAACTAAACCTTGGTGATTCATGATAACTTTTCGAATCGTATGGCCTCGTGCCGACGATGAATCATTCAAATTTCTGCCCTATCAACTTTCGATGGTAGGATAGAGGCCTACCATGGTGGTAACGGGTAACGGGGAATTAGGGTTCGATTCCGGAGAGGGAGCCTGAGAAACGGCTACCACATCCAAGGAAGGCAGCAGGCGCGCAAATTACCCAATCCCGACACGGGGAGGTAGTGACAATAAATAACAATACGGGGCTCTTTCGGGTCTCGTAATTGGAATGAGTACAATTTAAATCCCTTAACGAGGAACAATTGGAGGGCAAGTCTGGTGCCAGCAGCCGCGGTAATTCCAGCTCCAATAGCGTATATTAAAGTTGTTGCAGTTAAAAAGCTCGTAGTTGAATTTCGGGATTGACACATCGGTCGTGCCTTAAGGGGTATGAACTGGTGTAGTCAATTTCTCACCTTCTGGAGAACCGCGATGCCCTTAATTGGGTGTCGCGGGGAACCAGGACCTTTACTTTGAAAAAATTAGAGTGTTTAAAGCAGGCATTTTGCTTGAATACATTAGCATGGAATAATAAAATAGGACGGCATGATTCTATTTTGTTGGTTTCTAGGATCACCGTAATGATTAATAGGGATAGTTGGGGGCATTAGTATTCAATTGTCAGAGGTGAAATTCTTGGATTTATTGAAGACTAACTACTGCGAAAGCATTTGCCAAGGATGTTTTCATTAATCAAGAACGAAAGTTAGGGGATCGAAGACGATCAGATACCGTCGTAGTCTTAACCATAAACTATGCCGACTAGGAATCAGACGATGTTAATTTTTTAATGACTCGTTTGGCACTTACGGGAAACCAAAGTGTTTGGGTTCCGGGGGGAGTATGGTCGCAAGGCTGAAACTTAAAGGAATTGACGGAAGGGCACCACCAGGGGTGGAGCCTGCGGCTTAATTTGACTCAACACGGGAAAACTTACCAGGTCCAGACATAGTAAGGATTGACAGATTGAGAGCTCTTTCTTGATTCTATGGGTGGTGGTGCATGGCCGTTCTTAGTTGGTGGAGCGATTTGTCTGGTTAATTCCGTTAACGAACGAGACCTTAACCTGCTAAATAGTTAAACCTGATTTTTTATCAGGTTGACAACTTCTTAGAGGGACTATCGGTGTTTAACCGATGGAAGTTTGAGGCAATAACAGGTCTGTGATGCCCTTAGATGTTCTGGGCCGCACGCGCGCTACACTGATAAAGTCAACAAGTAACTAACCTTTGCCGGAAGGCATGGGTAATCTTTTGAAACTTTATCGTGCTGGGGATAGAGCATTGCAATTATCGCTCTTCAACGAGGAATCCCTAGTAAGCGTAAGTCATCAGCTTGTGTTGATTACGTCCCTGCCCTTTGTACACACCGCCCGTCGCTACTACCGATTGAATGGCTTAGTGAGGTCTTCGGATCGGCGATCGGTGAGTAGCAATATTCGCTGGTTGCTGAGAAGTTGATCAAACTTGGTCATTTAGAGGAAGTAAAAGTCGTAACAAGGTNNNNNNNNNNNNNNNNNNNNNNNNNNNNNN
>Claroideoglomus.etunicatum.SSUcons66_K
NNNNNNNNNNNNNNGTAGTCTTATGCTTGTCTCAAAGATTAAGCCATGCATGTCTAAGTATAAATCKTWTATACAGGTGAAACTGCGAATGGCTCATTAAATCAGTTATAGTTTATTTGATAGTACCTTACTACTTGGATAACCGTGGTAATTCTAGAGCTAATACATGCTAAAAATCYCGACTTCTGGAAGGGATGTATTTATTAGATAAAAAACCAACAGTTGGGCAACCAACTAAACCTTGGTGATTCATGATAACTTTTCGAATCGTATGGCCTCGTGCCGACGATGAATCATTCAAATTTCTGCCCTATCAACTTTCGATGGTAGGATAGAGGCCTACCATGGTGGTAACGGGTAACGGGGAATTAGGGTTCGATTCCGGAGAGGGAGCCTGAGAAACGGCTACCACATCCAAGGAAGGCAGCAGGCGCGCAAATTACCCAATCCCGACACGGGGAGGTAGTGACAATAAATAACAATACGGGGCTCTTTCGGGTCTCGTAATTGGAATGAGTACAATTTAAATYCCTTAACGAGGAACAATTGGAGGGCAAGTCTGGTGCCAGCAGCCGCGGTAATTCCAGCTCCAATAGCGTATATTAAAGTTGTTGCAGTTAAAAAGCTYGTAGTTGAATTTCGGGATTGACACATCGGTCGTGCCCTAAGGGGTATGAACTGGTGTAGTCAATTTCTCACCTTCTGGAGAACCGCGATGCCCTTAATTGGGTGTCACGGGGAAYCAGGACCTTTACTTTGAAAAAATTAGAGTGTTTAAAGCAGGCATTTTGCTTGAATACATTAGCATGGAATAATAAAATAGGACGGCATGATTCTATTTTGTTGGTTTCTAGGATCACCGTAATGATTAATAGGGATAGTTGGGGGCATTAGTATTCAATTGTCAGAGGTGAAATTCTTGGATTTATTGAAGACTAACTACTGCGAAAGCATTTGCCAAGGATGTTTTCATTAATCAAGAACGAAAGTTAGGGGATCGAAGACGATCAGATACCGTCGTAGTCTTAACCATAAACTATGCCGACTAGGAATCAGACGATGTTAATTTTTTAATGACTCGTTTGGCACCTTACGGGAAACCAAAGTGTTTGGGTTCCGGGGGGAGTATGGTCGCAAGGCTGAAACTTAAAGGAATTGACGGAAGGGCACCACCAGGGGTGGAGCCTGCGGCTTAATTTGACTCAACACGGGAAAACTTACCAGGTCCAGACATAGTAAGGATTGACAGATTGAGAGCTCTTTCTTGATTCTATGGGTGGTGGTGCATGGCCGTTCTTAGTTGGTGGAGTGATTTGTCTGGTTAATTCCGTTAACGAACGAGACCTTAACCTGCTAAATAGTTAAACCTGATTTTTTATCAGGTTGACAACTTCTTAGAGGGACTATCGGTGTTTAACCGATGGAAGTTTGAGGCAATAACAGGTCTGTGATGCCCTTAGATGTTCTGGGCCGCACGCGCGCTACACTGATAAAGTCAACAAGTAACTAACCTTTGCCGGAAGGYATGGGTAATCTTTTGAAACTTYATCGTGCTGGGGATAGAGCATTGCAATTATCGCTCTTCAACGAGGAATCCCTAGTAAGCGTAAGTCATCAGCTTGCGTTGATTACGTCCCTGCCCTTTGTACACACCGCCCGTCGCTACTACCGATTGAATGGCTTAGTGAGGTCTTCGGATCGGCGATCGGTGAGTAGCAATATTCGCTGGTTGCTGAGAAGTTGATCAAACTTGGTCATTTAGAGGAAGTAAAAGTCGTAACAAGGTNNNNNNNNNNNNNNNNNNNNNNNNNNNATT
>Claroideoglomus.etunicatum.FR750216_K
NNNNNNNNNNNCCAGTAGTCATATGCTTGTCTCAAAGATTAAGCCACGCATGTCTAAGTATAAATCTTATATACAGGTGAAACTGCGAATGGCTCACTAAATCAGTTATAGTTTATTTGATAGTACCTTACTACTTGGATAACCGTGGTAATTCTAGAGCTAATACATGCTAAAAATCCCGACTTCCGGAAGGGATGTATTTATTAGATAAAAAACCAACAGTTGGGCAACCAACTAAACCTTGGTGATTCATGATAACTTTTCGAATCGTATGGCCTCGTGCCGACGATGAATCATTCAAATTTCTGCCCTATCAACTTTCGATGGTAGGATAGAGGCCTACCATGGTGGTAACGGGTAACGGGGAATTAGGGTTCGATTCCGGAGAGGGAGCCTGAGAAACGGCTACCACATCCAAGGAAGGCAGCAGGCGCGCAAATTACCCAATCCCGACACGGGGAGGTAGTGACAATAAATAACAATACGGGGCTCTTTCGGGTCTCGTAATTGGAATGAGTACAATTTAAATCCCTTAACGAGGAACAATTGGAGGGCAAGTCTGGTGCCAGCAGCCGCGGTAATTCCAGCTCCAATAGCGTATATTAAAGTTGTTGCAGTTAAAAAGCTCGTAGTTGAATTTCGGGATTGACACATCGGTCGTGCCTTAAGGGGTATGAACTGGTGTAGTCAATTTCTCACCTTTTGGAGAACCGCGATGCCCTTAATTGGGTGTCACGGGGAACCAGGACCTTTACTTTGAAAAAATTAGAGTGTTTAAAGCAGGCATTTTGCTTGAATACATTAGCATGGAATAATAAAATAGGACGGCATGATTCTATTTTGTTGGTTTCTAGGATCACCGTAATGATTAATAGGGATAGTTGGGGGCATTAGTATTCAATTGTCAGAGGTGAAATTCTTGGATTTATTGAAGACTAGCTACTGCGAAAGCATTTGCCAAGGATGTTTTCATTAATCAAGAACGAAAGTTAGGGGATCGAAGACGATCAGATACCGTCGTAGTCTTAACCATAAACTATGCCGACTAGGAATCAGACGATGTTAATTTTTTAATGACTCGTTTGGCACCTTACGGGAAACCAAAGTGTTTGGGTTCCGGGGGGAGTATGGTCGCAAGGCTGAAACTTAAAGGAATTGACGGAAGGGCACCACCAGGGGTGGAGCCTGCGGCTTAATTTGACTCAACACGGGAAAACTTACCAGGTCCAGACATAGTAAGGGATGACAGATTGAGAGCTCTTTCCTGATTCTATGGGTGGTGGTGCATGGCCGTTCTTAGTTGGTGGAGTGATTTGTCTGGTTAATTCCGTTAACGAACGAGACCTTAACCTGCTAAATAGTTAAACCTGATTTTTTATCAGGTTGACAACTTCTTAGAGGGACTATCGGTGTTTAACCGATGGAAGTTTGAGGCAATAACAGGTCTGTGATGCCCTTAGATGTTCTGGGCCGCACGCGCGCTACACTGATTAAGTCAACAAGTAACTAACCTTTGCCGGAAGGCATGGGTAATCTTTTGAAACTTTATCGTGCTGGGGATAGAGCATTGCGATTATCGCTCTTCAACGAGGAATCCCTAGTAAGCGTAAGTCATCAGCTTGCGTTGATTACGTCCCTGCCCTTTGTACACACCGCCCGCCGCTACTACCGATTGAATGGCTTAGTGAGGTCTTCGGATCGGCGATCGGTGAGTAGCAATATTCGCTGGTTGCTGAGAAGTTGATCAAACTTGGTCATTTAGAGGAAGTAAAAGTCGTAACAAGGTNNNNNNNNNNNNNNNNNNNNNNNNNNNNNN
>Claroideoglomus.etunicatum.FR750217_K
NNNNNNNNNNNCCAGTAGTCATATGCTTGTCTCAAAGATTAAGCCATGCATGTCTAAGTATAAATCTTATATACAGGTGAAACTGCGAATGGCTCGTTGAATCAGTTATAGTTTATTTGATAGTACCTTACTACTTGGATAACCGTGGTAGTTCTAGAGCTAATACATGCTAAAAATCCCGACTTCTGGAAGGGATGTATTTATTAGATAAAAAACCAACAGTTGGGCAACCAACTAAACCTTGGTGATTCATGATGACTTTTCGAATCGTATGGCCTCGTGCCGACGATGAATCATTCAAATTTCTGCCCTATCAACTTTCGATGGTAGGATAGAGGCCTACCATGGTGGTAACGGGTAACGGGGAATTAGGGTTCGATTCCGGAGAGGGAGCCTGAGAAACGGCTACCACATCCAAGGAAGGCAGCAGGCGCGCAAATTACCCAATCCCGACACGGGGAGGTAGTGACAATAAATAACAATACGGGGCTCTTTCGGGTCTCGTAATTGGAATGAGTACAATTTAAATCCCTTAACGAGGAACAATTGGAGGGCAAGTCTGGTGCCAGCAGCCGCGGTAATTCCAGCTCCAATAGCGTATATTAAAGTTGTTGCAGTTAAAAAGCTCGTAGTTGAATTTCGGGATTGACACATCGGTCGTGCCTTAAGGGGTATGAACTGGTGTAGTCAATTTCTCACCTTCTGGAGGACCGAGATGCCCTTAATTGGGTGTCACGGGGAACCAGGACCTTTACTTTGAAAAAATTAGAGTGTTTAAAGCAGGCATTTTGCTTGAATACATTAGCATGGAATAATAAAATAGGACGGCATGATTCTATTTTGTTGGTTTCTAGGATCACCTTAATGATTAATAGGGATAGTTGGGGGCATTAGTATTCAATTGTCAGAGGTGAAATTCTTGGATCTATTGAAGACTAACTACTGCGAAAGCATTTGCCAAGGATGTTTTCATTAATCAAGGACGAAAGATAGGGGATCGAAGACGATCAGATACCGTCGTAGTCTTAACCATAGACTATGCCGACTAGGAATCAGACGATGTTAATTTTTTAATGACTCGTTTGGCACCTTACGGGAAACCAAAGTGTTTGGGTTCCGGGGGGAGTATGGTCGCAAGGCTGAAACTTAAAGGAATTGACGGAAGGGCACCACCAGGGGTGGAGCCTGCGGCTTAATTTGACTCAACACGGGAAAACTTACCAGGTCAGACATAGTAAGGATTGACAGATTGAGAGCTCTTTCTTGATTCTATGGGTGGTGGTGCATGGCCGTTCTTAGTTGGTGGAGTGATTTGTCTGGTTAATTCCGTTAACGAACGAGACCTTAACCTGCTAAATAGTTAAACCTGATTTTTTATCAGGTTGACAACTTCTTAGAGGGACTATCGGTGTTTAACCGATGGAAGTTTGAGGCAATAACAGGTCTGTGATGCCCTTAGATGTTCTGGGCCGCACGCGCGCTACACTGATAAAGTCAACAAGTAACTAACCTTTGCCGGAAGGCATGGGTAATCTTTTGAAACTTTATCGTGCTGGGGATAGAGCATTGCAATTATCGCTCTTCAACGAGGAATCCCTAGTAAGCGTAAGTCATCAGCTTGCGTTGATTACGTCCCTGCCCTTTGTACACACCGCCCGTCGCTACTACCGATTGAATGGCTCAGTGAGGTCTTCGGATCGGCGATCGGTGAGTAGCAATATTCGCTGGTTGCTGAGAAGTTGATCAAACTTGGTCATTTAGAGGAAGTAAAAGTCGTAACAAGGTNNNNNNNNNNNNNNNNNNNNNNNNNNNNNN
>Claroideoglomus.lamellosum.AJ276083_K
NNNNNNNNNNNCCAGTAGTCATATGCTTGTCTCAAAGATTAAGCCATGCATGTCTAAGTATAAATCTTATATACAGGTGAAACTGCGAATGGCTCATTAAATCAGTTATAGTTTATTTGATAGTACCTTACTACTTGGATAACCGTGGTAATTCTAGAGCTAATACATGCTAAAAATCCCGACTTCTGGAAGGGATGTATTTATTAGATAAAAAACCAACAGTTGGGCAACCAACTAAACCTTGGTGATTCATGATAACTATTCGAATCGTATGGCCTCGTGCCGACGATGAATCATTCAAATTTCTGCCCTATCAACTTTCGATGGTAGGATAGAGGCCTACCATGGTGGTAACGGGTAACGGGGAATTAGGGTTCGATTCCGGAGAGGGAGCCTGAGAAACGGCTACCACATCCAAGGAAGGCAGCAGGCGCGCAAATTACCCAATCCCGACACGGGGAGGTAGTGACAATAAATAACAATACGGGGCTCTTTCGGGTCTCGTAATTGGAATGAGTACAATTTAAATCCCTTAACGAGGAACAATTGGAGGGCAAGTCTGGTGCCAGCAGCCGCGGTAATTCCAGCTCCAATAGCGTATATTAAAGTTGTTGCAGTTAAAAAGCTCGTAGTTGAATTTCGGGATTGACACATCGGTCGTGCCTTAAGGGGTATGAACTGTGTAGTCAATTTCTCACCTTCTGGAGAACCGCGATGCCCTTAATTGGGTGTCGCGGGGAACCAGGACCTTTACTTTGAAAAAATTAGAGTGTTTAAAGCAGGCATTTTGCTTGAATACATTAGCATGGAATAATAAAATAGGACGGCATGATTCTATTTTGTTGGTTTCTAGGATCACCGTAATGATTAATAGGGATAGTTGGGGGCATTAGTATTCAATTGTCAGAGGTGAAATTCTTGGATTTATTGAAGACTAACTACTGCGAAAGCATTTGCCAAGGATGTTTTCATTAATCAAGAACGAAAGTTAGGGGATCGAAGACGATCAGATACCGTCGTAGTCTTAACCATAAACTATGCCGACTAGGAATCAGACGATGTTAATTTTTTAATGACTCGTTTGGCACCTTACGGGAAACCAAAGTGTTTGGGTTCCGGGGGGAGTATGGTCGCAAGGCTGAAACTTAAAGGAATTGACGGAAGGGCACCACCAGGGGTGGAGCCTGCGGCTTAATTTGACTCAACACGGGAAAACTTACCAGGTCCAGACATAGTAAGGATTGACAGATTGAGAGCTCTTTCTTGATTCTATGGGTGGTGGTGCATGGCCGTTCTTAGTTGGTGGAGTGATTTGTCTGGTTAATTCCGTTAACGAACGAGACCTTAACCTGCTAAATAGTTAAACCTGATTTTTTATCAGGTTGACAACTTCTTAGAGGGACTATCGGTGTTTAACCGATGGAAGTTTGAGGCAATAACAGGTCTGTGATGCCCTTAGATGTTCTGGGCCGCACGCGCGCTACACTGATAAAGTCAACAAGTAACTAACCTTTGCCGGAAGGCATGGGTAATCTTTTGAAACTTTATCGTGCTGGGGATAGAGCATTGCAATTATCGCTCTTCAACGAGGAATCCCTAGTAAGCGTAAGTCATCAGCTTGCGTTGATTACGTCCCTGCCCTTTGTACACACCGCCCGTCGCTACTACCGATTGAATGGCTTAGTGAGGTCTTCGGATCGGCGATCGGTGAGTAGCAATATTCGCTGGTTGCTGAGAAGTTGATCAAACTTGGTCATTTAGAGGAAGTAAAAGTCGTAACAAGGTNNNNNNNNNNNNNNNNNNNNNNNNNNNNNN
>Claroideoglomus.lamellosum.FR750220_K
NNNNNNNNNNNCCAGTAGTCATATGCTTGTCTCAAAGATTAAGCCATGCATGTCTAAGTATAAATCTTATATACAGGTGAAACTGCGAATGGCTCATTAAATCAGTTATAGTTTATTTGATAGTACCTTACTACTTGGATAACCGTGGTAATTCTAGAGCTAATACATGCTAAAAATCCCGACTTCTGGAAGGGATGTATTTATTAGATAAAAAACCAACAGTTGGGCAACCAACTAAACCTTGGTGATTCATGATAACTTTTCGAATCGTATGGCCTCGTGCCGGCGATGAATCATTCAAATTTCTGCCCTATCAACTTTCGATGGTAGGATAGAGGCCTACCATGGTGGTAACGGGTAACGGGGAATTAGGGTTCGATTCCGGAGAGGGAGCCTGAGAAACGGCTACCACATCCAAGGAAGGCAGCAGGCGCGCAAATTACCCAATCCCGACACGGGGAGGTAGCGACAATAAATAACAATACGGGGCTCTTTCGGGTCTCGTAATTGGAATGAGTACAATTTAAATCCCTTAACGAGGAACAATTGGAGGGCAAGTCTGGTGCCAGCAGCCGCGGTAATTCCAGCTCCAATAGCGTATATTAAAGTTGTTGCAGTTAAAAAGCTCGTAGTTGAATTTCGGGATTGACACATCGGTCGTGCCTTAAGGGGTATGAACTGGTGTAGTCAATTTCTCACCTTCTGGAGAACCGCGATGCCCTTAATTGGGTGTCACGGGGAACCAGGACCTTTACTTTGAAAAAATTAGAGTGTTTAAAGCAGGCATTTTGCTTGAATACATTAGCATGGAATAATAAAATAGGACGGCATGATTCTATTTTGTTGGTTTCTAGGATCACCGTAATGATTAATAGGGATAGTTGGGGGCATTAGTATTCAATTGTCAGAGGTGAAATTCTTGGATTTATTGAAGACTAACTACTGCGAAAGCATTTGCCAAGGATGTTTTCATTAATCAAGAACGAAAGTTAGGGGATCGAAGACGATCAGATACCGTCGTAGTCTTAACCATAAACTATGCCGACTAGGAATCAGACGATGTTAATTTTTTAATGACTCGTTTGGCACCTTACGGGAAACCAAAGTGTTTGGGTTCCGGGGGGAGTATGGTCGCAAGGCTGAAACTTAAAGGAATTGACGGAAGGGCACCACCAGGGGTGGAGCCTGCGGCTTAATTTGACTCAACACGGGAAAACTTACCAGGTCCAGACATAGTAAGGATTGACAGATTGAGAGCTCTTTCTTGATTCTATGGGTGGTGGTGCATGGCCGTTCTTAGTTGGTGGAGTGATTTGTCTGGTTAATTCCGTTAACGAACGAGACCTTAACCTGCTAAATGGTTAAACCTGATTTTTTATCAGGTTGACAACTTCTTAGAGGGGCTATCGGTGTTTAACCGATGGAAGTTTGAGGCAATAACAGGTCTGTGATGCCCTTAGATGTTCTGGGCCGCACGCGCGCTACACTGATAAAGTCAACAAGTAACTAACCTTTGCCGGAAGGCATGGGTAATCTTTTGAAACTTTATCGTGCTGGGGATAGAGCATGCAATTATCGCTCTTCAACGAGGAATCCCTAGTAAGCGTAAGTCATCAGCTTGCGTTGATTACGTCCCTGCCCTTTGTACACACCGCCCGTCGCTACTACCGATTGAATGGCTTAGTGAGGTCTTCGGATCGGCGATCGGTGAGTAGCAATATTCGCTGGTTGCTGAGAAGTTGATCAAACTTGGTCATTTAGAGGAAGTAAAAGTCGTAACAAGGTNNNNNNNNNNNNNNNNNNNNNNNNNNNNNN
>Claroideoglomus.lamellosum.FR750221_K
NNNNNNNNNNNCCAGTAGTCATATGCTTGTCTCAAAGATTAAGCCATGCATGTCTAAGTATAAATCTTATATACAGGTGAAACTGCGAATGGCTCATTAAATCAGGCATAGTTTATCTGATAGTACCTTACTACTTGGATAACCGTGGTAATTCTAGAGCTAATACATGCTAAAAATCCCGACTTCTGGAAGGGATGTATTTATTAGATAAAAAACCAACAGTTGGGCAACCAACTAAACCTTGGTGATTCATGATAACTTTTCGAATCGTATGGCCTCGTGCCGACGATGAATCATTCAAATTTCTGCCCTATCAACTTTCGATGGTAGGATAGAGGCCTACCATGGTGGTAACGGGTAACGGGGAATTAGGGTTCGATTCCGGAGAGGGAGCCTGAGAGACGGCTACCACATCCAAGGAAGGCAGCAGGCGCGCAAATTACCCAATCCCGACACGGGGAGGTAGTGACAATAAATAACAATACGGGGCTCTTTCGGGTCTCGTAATTGGAATGAGTACAATTTAAATCCCTTAACGAGGAACAATTGGAGGGCAAGTCTGGTGCCAGCAGCCGCGGTAATTCCAGCTCCAATAGCGTATATTAAAGTTGTTGCAGTTAAAAAGCTCGTAGTTGAATTTCGGGATTGACACATCGGTCGTGCCTTAAGGGGTATGAACTGGTGTAGTCAATTTCTCACCTTCTGGAGAACCGCGATGCCCTTAATTGGGTGTCACGGGGAACCAGGACCTTTACTTTGAAAAAATTAGAGTGTTTAAAGCAGGCATTTTGCTTGAATACATTAGCATGGAATAATAAAATAGGACGGCATGATTCTATTTTGTTGGTTTCTAGGATCACCGTAATGATTAATAGGGATAGTTGGGGGCATTAGTATTCAATTGTCAGAGGTGAAATTCTTGGATTTATTGAAGACTAACTACTGCGAAAGCATTTGCCAAGGATGTTTTCATTAATCAAGAACGAAAGTTAGGGGATCGAAGACGATCAGATACCGTCGTAGTCTTAACCATAAACTATGCCGACTAGGAATCAGACGATGTTAATTTTTTAATGACTCGTTTGGCACCTTACGGGAAACCAAAGTGTTTGGGTTCCGGGGGGAGTATGGTCGCAAGGCTGAAACTTAAAGGAATTGACGGAAGGGCACCACCAGGGGTGGAGCCTGCGGCTTAATTTGACTCAACACGGGAAAACTTACCAGGTCCAGACATAGTAAGGATTGACAGATTGAGAGCTCTTTCTTGATTCTATGGGTGGTGGTGCATGGCCGTTCTTAGTTGGTGGAGTGATTTGTCTGGTTAATTCCGTTAACGAACGAGACCTTAACCTGCTAAATAGTTAAACCTGATTTTTTATCAGGTTGACAACTTCTTAGAGGGACTATCGGTGTTTAACCGATGGAAGTTTGAGGCAATAACAGGTCTGTGATGCCCTTAGATGTTCTGGGCCGCACGCGCGCTACACTGATAAAGTCAACAAGTAACTAACCTTTGCCGGAAGGCATGGGTAATCTTTTGAAACTTTATCGTGCTGGGGATAGAGCATTGCAATTATCGCTCTTCAACGAGGAATCCCTAGTAAGCGTAAGTCATCAGCTTGCGTTGATTACGTCCCTGCCCTTTGTACACACCGCCCGTCGCTACTACCGATTGAATGGCTTAGTGAGGTCTTCGGATCGGCGATCGGTGAGTAGCAATATTCGCTGGTTGCTGAGAAGTTGATCAAACTTGGTCATTTAGAGGAAGTAAAAGTCGTAACAAGGTNNNNNNNNNNNNNNNNNNNNNNNNNNNNNN
>Claroideoglomus.lamellosum.SSUcons67_K
NNNNNNNNNNNCCAGTAGTCATATGCTTGTCTCAAAGATTAAGCCATGCATGTCTAAGTATAAATCTTATATACAGGTGAAACTGCGAATGGCTCATTAAATCAGTTATAGTTTATTTGATAGTACCTTACTACTTGGATAACCGTGGTAATTCTAGAGCTAATACATGCTAAAAATCCCGACTTCTGGAAGGGATGTATTTATTAGATAAAAAACCAACAGTYGGGCAACCAACTAAACCTTGGTGATTCATGATAACTWTTCGAATCGTATGGCCTCGTGCCGRCGATGAATCATTCAAATTTCTGCCCTATCAACTTTCGATGGTAGGATAGAGGCCTACCATGGTGGTAACGGGTAACGGRGAATTAGGGTTCGATTCCGGAGAGGGAGCCTGAGAAACGGCTACCACATCCAAGGAAGGCAGCAGGCGCGCAAATTACCCAATCCCGACACGGGGAGGTAGYGACAATAAATAACAATACGGGGCTCTTTCGGGTCTCGTAATTGGAATGAGTACAATTTAAATCCCTTAACGAGGAACAATTGGAGGGCAAGTCTGGTGCCAGCAGCCGCGGTAATTCCAGCTCCAATAGCGTATATTAAAGTTGYTGCAGTTAAAAAGCTCGTAGTTGAATTTCGGGATTGACACATCGGTCGTGCCTTAAGGGGTATGAACTGGTGTAGTCAATTTCTCACCTTCTGGAGAACCGCGATGCCCTTAATTGGGTGTCRCGGGGAACCAGGACCTTTACTTTGAAAAAATTAGAGTGTTTAAAGCAGGCATTTTGCTTGAATACATTAGCATGGAATAATAAAATAGGACGGCATGATTCTATTTTGTTGGTTTCTAGGATCACCGTAATGATTAATAGGGATAGTTGGGGGCATTAGTATTCAATTGTCAGAGGTGAAATTCTTGGATTTATTGAAGACTAACTACTGCGAAAGCATTTGCCAAGGATGTTTTCATTAATCAAGAACGAAAGTTAGGGGATCGAAGACGATCAGATACCGTCGTAGTCYTAACCATAAACTATGCCGACTAGGAATCAGACGATGTTAATTTTTTAATGACTCGTTTGGCACCTTACGGGAAACCAAAGTGTTTGGGTTCCGGGGGGAGTATRGTCGCAAGGCTGAAACTTAAAGGAATTGACGRAAGGGCACCACCAGGGGTGGAGCCTGCGGCTTAATTTGACTCAACACGGGAAAACTTACCAGGTCCAGACATAGTAAGGATTGACAGATTGAGAGCTCTTTCTTGATTCTATGGGTGGTGGTGCATGGCCGTYCTTAGTTGGTGGAGTGATTTGTCTGGTTAATTCCGTTAACGAACGAGACCTTAACCTGCTAAATRGTTAAACCTGATTTTTTATCAGGTTGACAACTTCTTAGAGGGRCTATCGGTGTTTAACCGATGGAAGTTTGAGGCAATAACAGGTCTGTGATGCCCTTAGATGTTCTGGGCCGCACGCGCGCTACACTGATAAAGTCAACAAGTAACTAACCTTTGCCGGAAGGCATGGGTAATCTTTTGAAACYTTATCGTGCTGGGGATAGAGCATTGCAATTATCGCTCTTCAACGAGGAAYCCCTAGTAAGCGTAAGTCATCAGCTTGCGTTGATTACGTCCCTGCCCTTTGTACACACCGCCCGTCGCTACTACCGATTGAATGGCTTAGTGWGGTCTTCGGRTCGGCGATCGGTGAGTAGCAATATTCGCTGGTTGCTGAGAAGTTGATCAAACTTGGTCATTTAGAGGAAGTAAAAGTCGTAACAAGGTNNNNNNNNNNNNNNNNNNNNNNNNNNNNNN
>Claroideoglomus.luteum.SSUcons71_K
NNNNNNNNNNNCCAGTAGTCATATGCTTGTCTCAAAGATTAAGCCATGCATGTCTAAGTATAAATCTTATATACAGGTGAAACTGCGAATGGCTCATTAAATCAGTTATAGTTTATKTGRTAGTACCTTACTACTTGGATAACCGTGGTAATTCYAGAGCTAATACATGCTAAAAATCCCGACTTCTGGAAGGGATGTATTTATTAGATAAAAAACCAACAGTTGGGCAACCAACTAAACCTTGGTGATTCATGATAACTTTTCGAATCGTWTGGCCTCGTGCCGACGATGAATCATTCAAATTTCTGCCCTATCAACTTTCGATGGTAGGATAGAGGCCTACCATGGTGGTRACGGGTAACGGGGAATTAGGGTTCGATTCCGGAGAGGGAGCCTGAGAAACGGCTACCACATCCAAGGAAGGCAGCAGGCGCGCAAATTACCCAATCCCGACACGGGGAGGTAGTGACAATAAATAACAATACGGGGCTCTTTCGGGTCTCGTAATTGGAATGAGTACAATTTAAATCCCTTAACGAGGAACAATTGGAGGGCAAGTCTGGTGCCAGMRGCCGCGGTAATTCCAGCTCCAATAGCGTATATTAAAGTTGTTGCAGTTAAAAAGCTCGTAGTTGAATTTCGGGATTGACACATCGGTCGTGCCTTAAGGGGTATGAACTGGTGTAGTCAATTTCTCACYTTCTGGAGAACGGCGATGCCCTTAATTGGGTGTCGCGGGGAACCAGGACCTTTACTTTGAAAAAATTAGAGTGTTTAAAGCAGGCATTTTGCTTGAATACATTAGCATGGAATAATAAAATAGGACGGCATGATTCTATTTNGTTGGTTTCTAGGATCACCGTAATGATTRATAGGGATAGWTGGGGGCATTAGTAWTCAATTGTCAGAGGTGAAATTCTTGGATTTATTGAAGACTAACTACTGCGRAAGCAWTTGCCAAGGATGTTTTCATTAATYAAGAACGAAAGTTAGGGGATCGAAGACGATCAGATACCGTCGTAGTCTTAACCATAAACTATGCCGACTAGGAATCAGACGATGTTAATTTTTTAATGACTCGTTTGGCACCTTACGGGAAACCAAAGTGTTTGGGTTCCGGGGGGAGTATGGTCGCAAGGCTGAAACTTAAAGGAATTGACGGAAGGGCACCACCAGGGGTGGAGCCTGCGGCTTARTTTGACTCAACACGGGAAAACTTACCAGGTCCAGACATAGTAAGGATTGACAGATTGAGAGCTCTTTCTTGATTCTATGGGTGGTGGTGCATGGCCGTTCTTAGTTGGYGGAGTGATTTGTCTGGTTAATTCCGTTAACGAACGAGACCTTAACCTGCTAAATAGTTAAACCTGATTTTTTATCAGGTTGACAACTTCTTAGAGGGACTATCGGTGTTTAACCGATGGAAGTTKGAGGCAATAACAGGTYTGTGATGCCCTTAGATGTTCTGGGCCGCACGCGCGCTACACTGATAAAGTCAACAAGTAACTAACCTTTGCCGGAAGGCATGGGTAATCTTTKGAAACTTTATCGTGCTGGGGATAGAGCATTGCAATTATCGCTCTTCAACGAGGAATCCCTAGTAAGCGTAAGTCATCANCTTGCGTTGATTACGTCCCTGCCCTTTGTACACACCGCCCGTCRCTACTACMGATTGAATGGCTTAGTGAGGTCTTCGGATCGGCGATCGGTGAGTAGCAATATTCGCTGGTTGCTGAGAAGTTGATCAAACTTGGTCATTTAGAGGAAGTAAAAGTCGTAACAAGGTTTCCGTAGGTGAACCTGCGGAAGGATCATT
>Claroideoglomus.species.AJ301855_K
NNNNNNNNNNNCCAGTAGTCATATGCTTGTCTCAAAGATTAAGCCATGCATGTCTAAGTATAAATCTTATATACAGGTGAAACTGCGAATGGCTCATTAAATCAGTTATAGTTTATTTGATAGTACCTTACTACTTGGATAACCGTGGTAATTCTAGAGCTAATACATGCTAAAAATCCCGACTTCCGGAAGGGATGTATTTATTAGATAAAAAACCAACAGTTGGGCAACCAACTAAACCTTGGTGATTCATGATAACTTTTCGAATCGTATGGCCTTGTGCCGACGATGAATCATTCAAATTTCTGCCCTATCAACTTTCGATGGTAGGATAGAGGCCTACCATGGTGGTAACGGGTAACGGGGAATTAGGGTTCGATTCCGGAGAGGGAGCCTGAGAAACGGCTACCACATCCAAGGAAGGCAGCAGGCGCGCAAATTACCCAATCCCGACACGGGGAGGTAGTGACAATAAATAACAATACGGGGCTCTTTCGGGTCTCGTAATTGGAATGAGTACAATTTAAATCCCTTAACGAGGAACAATAGGAGGGCAAGTCTGGTGCCAGCAGCCGCGGTAATTCCAGCTCCAATAGCGTATATTAAAGTTGTTGCAGTTAAAAGCTCGTAGTTGAATTTCGGGATTGACACATCGGTCGTGCCTTAAGGGGCATGAACTGGTGTAGTCAATTTCTCACCTTCTGGAGAACCGCAATGCCCTTAATTGGGTGTCACGGGGAACCAGGACCTTTACTTTGAAAAAATTAGAGTGTTTAAAGCAGGCATTTTGCTTGAATACATTAGCATGGAATAATAAAATAGGACGGCATGATTCTATTTTGTTGGTTTCTAGGATCACCGTAATGATTAATAGGGATAGTTGGGGGCATTAGTATTCAATTGTCAGAGGTGAAATTCTTGGATTTATTGAAGACTAACTACTGCGAAAGCATTTGCCAAGGATGTTTTCATTAATCAAGAACGAAAGTTAGGGGATCGAAGACGATCAGATACCGTCGTAGTCTTAACCATAAACTATGCCGACTAGGAATCAGACGATGTCAATTTTTTAATGACTCGTTTGGCACCTTACGGGAAACCAAAGTGTTTGGGTTCCGGGGGGAGTATGGTCGCAAGGCTGAAACTTAAAGGAATTGACGGAAGGGCACCACCAGGGGTGGAGCCTGCGGCTTAATTTGACTCAACACGGGAAAACTTACCAGGTCCAGACATAGTAAGGATTGACAGATTGAGAGCTCTTTCTTGATTCTATGGGTGGTGGTGCATGGCCGTTCTTAGTTGGTGGAGTGATTTGTCTGGTTAATTCCGTTAACGAACGAGACCTTAACCTGGTAAATAGTTAAACCTGATTTTTTATCAGGYTGACAACTTCTTAGAGGGACTATCGGTGTTTAACCGATGGAAGTTTGAGGCAATAACAGGTCTGTGATGCCCTTAGATGTTCTGGGCCGCACGCGCGCTACACTGATAAAGTCAACAAGTAACTAACCTTTGCCGGAAGGCATGGGTAATCTTTTGAAACTTTATCGTGCTGGGGATAGAGCATTGCAATTATCGCTCTTCAACGAGGAATCCCTAGTAAGCGTAAGTCATCAGCTTGCGTTGATTACGTCCCTGCCCTTTGTACACACCGCCCGTCGCTACTACCGATTGAATGGCTTAGTGAGGTCTTCGGATCGGCGATCGGTGAGTAGCAATATTCGCTGGTTGCTGAGAAGTTGATCAAACTTGGTCATTTAGAGGAAGTAAAAGTCGTAACAAGGTNNNNNNNNNNNNNNNNNNNNNNNNNNNNNN
>Claroideoglomus.species.U36592_K
NNNNNNNNNNNNNNNNNNNNNNNNNNNNNNNNNNNNNNNNNNNNNNNNNNNNNNNNNNNNNNNNNNNNNNNNNNNNNNNNNNNNNNNNNNNNNNNATTAAATCAGTTATAGTTTATTGATAGTACCTTACTACTTGGATAACCGTGGTAATTCTAGAGCTAATACATGCTAAAAATCCCGACTTCTGGAAGGGATGTATTTATTAGATAAAAAACCAACAGTTGGGCAACCAACTAAACCTTGGTGATTCATGATAACTTTTCGAATCGTATGGCCTCGTGCCGACGATGAATCATTCAAATTTCTGCCCTATCAACTTTCGATGGTAGGATAGAGGCCTACCATGGTGGTAACGGGTAACGGGGAATTAGGGTTCGATTCCGGAGAGGGAGCCTGAGAAACGGCTACCACATCCAAGGAAGGCAGCAGGCGCGCAAATTACCCAATCCCGACACGGGGAGGTAGTGACAATAAATAACAATACGGGGCTCTTTCGGGTCTCGTAATTGGAATGAGTACAATTTAAATCCCTTAACGAGGAACAATTGGAGGGCAAGTCTGGTGCCANNNNNNNNNNNNNNNNNNNNNNNNNNNNNNNNNNNNNNNNNNNNNNNNNNNNNNNNNNNNNNNNNNNNNNNNNNNNNNNNNNNNNNNNNNNNNNNNNNNNNNNNTATGAACTGGTGTAGTCAATTTCTCACCTTCTGGAGAACCGCGATGCCCTTAATTGGGTGTCCGGGGAACCAGGACCTTTACTTTGAAAAAATTAGAGTGTTTAAAGCAGGCATTGGTTGAATACATTAGCATGGAATAATAAAATAGGACGGCATGATTCTATTTGGTTGGTTTCTAGGATCACCGTAATGATTAATAGGGATAGTTGGGGGCATTAGTAATCAATTGTCAGAGGTGAAATTCTTGGATTTATTGAAGACTAACTACTGCGAAAGCATTTGCCAAGGATGTTTTCATTAATCAAGAACGAAAGTTAGGGGATCGAAGACGATCAGATACCGTCGTAGTCTTAACCATAAACTATCCCGACTAGGAATCAGACGATGTTAATTTTTTAATGACTCGTTTGGCACCTTACGGGAAACCAAAGTGTTTGGGTTCCGGGGGGAGTATGGTCGCAAGGCTGAAACTTAAAGGAATTGACGGAAGGGCACCACCAGGGGTGGAGCCTGCGGCTTARTTTGACTCAACACGGGAAAACTTACCAGGTCCAGACATAGTWAGGATTGACAGATTGAGAGCTCTTTCTTGATTCTATGGGTGGKGGTGCATGGCCGTWCTTAGTTGGTGGAGTGATTTGTCTGGTTARTTCCGWTAACGAACGAGACCTTAACCTGYTAAATAGTTAAACCTGATTTTTTATCAGGTTGACAACTTCTTAGAGGGACTATCGGTGTTTAACCGATGGAAGTTTGAGGCAATAACAGGTCTGTGATGCCCTTAGATGTTCTGGGCCGCACGGGCGCTACACTGATAAGTCACAAGTATTATCCTGGCGGAAGGCATGGTAATCTTGGAACTTTTCGCCTGGGGATAGGATTGAATTATCGCTCTTCAACGAGGAATCCCTAGTAAGGTAAGTCACAGCTTGGGTGATTACGTCCCTGNNNNNNNNNNNNNNNNNNNNNNNNNNNNNNNNNNNNNNNNNNNNNNNNNNNNNNNNNNNNNNNNNNNNNNNNNNNNNNNNNNNNNNNNNNNNNNNNNNNNNNNNNNNNNNNNNNNNNNNNNNNNNNNNNNNNNNNNNNNNNNNNNNNNNNNNNNNNNNNNNNNNNNNNNNNNNNNNN
>Claroideoglomus.species.U96144_K
NNNNNNNNNNNNNNNNNNNNNNNNNNNNNNNNNNNNNNNNNNNNNNNNNNNNNNNNNNNNNNNNNNNNNNNNNNNNNNNNNNNNNNNNNNNNNNNNNNNNNNNNNNNNNNNNNNNNNNNNNNNNNNNNNNNNNNNNNNNNNNNNNNNNNNNNNNNNNNNNNNNNNNNNNNNNNNNNNNNNNNNNNNNNNNNNNNNNNNNNNNNNNNNNNNNNNNNNNNNNNNNNNNNNNNNNNNNNNNNNNNNNNNNNNNNNNNNNNNNNNNNNNNNNNNNNNNNNNNNNNNNNNNNNNNNNNNNNNNNNNNNNNNNNNNNNNNNNNNNNNNNNNNNNNNNNNNNNNNNNNNNNNNNNNNNTAACCGGGCCCGGGGAAAATTATGGTTCGANTCAGGAAAAGGAGCCTGAGAAACGGCNACCACNTCCAAGGAAAGCAGCAGGCGCCACAATTACCCAATCCCGACACGGGGAGGTACTGACAATAAATAACAATACGGGGCTCTTTCGGGTCTCGTAATTGGAATGAGTACAATTTAAATCCCTTAACGAGGAACAATTGGAGGGCAAGTCTGGTGCCAGCAGCCGCGGTAATTCCAGCTCCAATAGCGTATATTAAAGTTGTTGCAGTTAAAAAGCTCGTAGTTGAATTTCGGGATTGACACATCGGTCGTGCCTTAAGGGGTATGAACTGGTGTAGTCAATTTCTCACCTTCTGGAGAACCGCGATGCCCTTAATTGGGTGTCGCGGGGAACCAGGACCTTTACTTTGAAAAAATTAGAGTGTTTAAAGCAGGCATTTTGCTTGAATACATTAGCATGGAATAATAAAATAGGACGGCATGATTCTATTTTGTTGGTTTCTAGGATCACCGTAATGATTAATAGGGATAGTTGGGGGCATTAGTATTCAATTGTCAGAGGTGAAATTCTTGGATTTATTGAAGACTAACTACTGCGAAAGCATTTGCCAAGGATGTTTTCATTAATCAAGAACGAAAGTTAGGGGATCGAAGACGATCAGATACCGTCGTAGTCTTAACCATAAACTATGCCGACTAGGAATCAGACGATGTTAATTTTTTAATGACTCGTTTGGCACCTTACGGGAAACCAAAGTGTTTGGGTTCCGGGGGGAGTATGGTCGCAAGGCTGAAACTTAAAGGAATTGACGGAAGGGCACCACCAGGGGTGGAGCCTGCGGCTTAATTTGACTCAACACGGGAAAACTTACCAGTTCCAGACATAGTTAAGGATTGACAGATTGAGAGCTCTTTCTTGATTTCTATGGGTGGTGGTGCATGGCCGTTCTTAGTTGGTGGAGTGATTTGTCTGGTTAATTCCGTTAACGAACGAGACCTTAACCTGCTAAATAGTTAAACCTGATTTTTTATCAGGTTGACAACTTCTTAGAGGGACTATCGGTGTTTAACCGATGGAAGTTTGAGGCAATAACAGGTCTGTGATGCCCTTAGATGTTCTGGGCCGCACGCGCGCTACACTGATAAAGTCAACAAGTAACTAACCTTTGCCGGAAGGCATGGGTAATCTTTTGAAACTTTATCGTGCTGGGGATAGAGCATTCCAATTATCGCTCTTCAACGAGGAATCCCTAGTAAGCGTAAGTCATCAGCTTGCGTNGATTACGTCCCNACCCTTTGTACNGCCCGCCCGTNNNNNNNNNNNNNNNNNNNNNNNNNNNNNNNNNNNNNNNNNNNNNNNNNNNNNNNNNNNNNNNNNNNNNNNNNNNNNNNNNNNNNNNNNNNNNNNNNNNNNNNNNNNNNNNNNNNNNNNNNNNNNNNNNNNNNNNNNNNNNNNNNNNNNNNNNNNN
>Claroideoglomus.species.SSUcons72_K
NNNNNNNNNNNCCAGTAGTCATATGCTTGTCTCAAAGATTAAGCCATGCATGTCTAAGTATAAATCGATTATACAGGTGAAACTGCGAATGGCTCATTAAATCAGTTATAGTTTATTTGATAGTACCTTACTACTTGGATAACCGTGGTAATTCTAGAGCTAATACATGCTAAAAATCCCGACTTCTGGAAGGGATGTATTTATTAGATAAAAAACCAACAGCTGGGAAACCGACTAAACCTTGGTGAATCATGATAACTTTTCGAATCGTATGGCCTCGTGCCGACGATGAATCATTCAAATTTCTGCCCTATCAACTTTCGATGGTAGGATAGAGGCCTACCATGGTGGTAACGGGTAACGGGGAATTAGGGTTCGATTCCGGAGAGGGAGCCTGAGAAACGGCTACCACATCCAAGGAAGGCAGCAGGCGCGCAAATTACCCAATCCCGACACGGGGAGGTAGTGACAATAAATAACAATACGGGGCTCTTTAGGGTCTCGTAATTGGAATGAGTACAATTTAAATCCCTTAACGAGGAACAATTGGAGGGCAAGTCTGGTGCCAGCAGCCGCGGTAATTCCAGCTCCAACAGCGTATATTAAAGTTGTTGCAGTTAAAAAGCTCGTAGTTGAATTTCGGGATTTGCACATCGGTCGTGCCTTAAGGGGTATGAACTGGTGTAGTGAATTTCTCACCTTCTGGAGAACCGTGATGTCCTTAATTGGGTGCCGCGAGGAACCAGGACCTTTACTTTGAAAAAACTAGAGTGTTTAAAGCAGGCATTTTTGCTTGAATACATTAGCATGGAATAATAAAATAGGACGGCATGATTCTATTTTGTTGGTTTCTAGGATCACCGTAATGATTAATAGGGATAGTTGGGGGCATTAGTATTCAATTGTCAGAGGTGAAATTCTTGGATTTATTGAAGACTAACTACTGCGTAAGCATTTGCCAAGGATGTTTTCATTAATCAAGAACGAAAGTTAGGGGATCGAAGACGATCAGATACCGTCGTAGTCTTAACCATAAACTATGCCGACTAGGAATCAGACGATGTTAATTTTTTAATGACTCGTTTGGCACCTTACGGGAAACCAAAGTGTTTGGGTTCCGGGGGGAGTATGGTCGCAAGGCTGAAACTTAAAGGAATTGACGGAAGGGCACCACCAGGGGTGGAGCCTGCGGCTTAATTTGACTCAACACGGGAAAACTTACCAGGTCCAGACATAGTAAGGATTGACAGATTGAGAGCTCTTTCTTGATTCTACGGGTGGTGGTGCATGGCCGTTCTTAGTTGGTGGAGTGATTTGTCTGGTTAATTCCGTTAACGAACGAGACCTTAACCTGCTAAATAGTTAAACCTGATTTTTTATCAGGTTGACAACTTCTTAGAGGGACTATCGGTGTTTAACCGATGGGAGTTTGAGGCAATAACAGGTCTGTGATGCCCTTAGATGTTCTGGGCCGCACGCGCGCTACACTGATAAAGTCAACAAGTAATTAACCTTTGCCGGAAGGCATGGGTAATCTTTTGAAACTTTATCGTGCTGGGGATAGAGCATTGCAATTATTGCTCTTCAACGAGGAATCCCTAGTAAGCGTAAGTCATCAGCTTGCGTTGATTACGTCCCTGCCCTTTGTACACACCGCCCGTCGCTACTACCGATTGAATGGCTTAGTGAGGCCTTCGGATCGGCGATTGATGAGTAGCAATATTCGTCGATTGCTGAAAAGTTGAACAAACTTGGTCATTTAGAGGAAGTAAAAGTCGTAACAAGGTTTCCGTAGGTGAACCTGCGGAAGGATCATT
>Viscospora.viscosa.Y17652_K
NNNNNNNNNNNNNNGTAGTCATATGCTTGTCTCAAAGATTAAGCCATGCATGTCTAAGTATAAATCGATTATACAGGTGAAACTGCGAATGGCTCATTAAATCAGTTATAGTTTATTTGATAGTACCTTACTACTTGGATAACCGTGGTAATTCTAGAGCTAATACATGCTAAAAACCCCGACTTCTGGAAGGGATGTATTTATTAGATAAAAAACCAACAGTTGGGAAACCGACCAAACCTTGGTGAATCATGATAACTTTTCGAATCGTATGGCCTTGTGCCGACGATGAATCATTCAAATTTCTGCCCTATCAACTTTCGATGGTAGGATAGAGGCCTACCATGGTGGTAACGGGTAACGGGGAATTAGGGTTCGATTCCGGAGAGGGAGCCTGAGAAACGGCTACCACATCCAAGGAAGGCAGCAGGCGCGCAAATTACCCAATCCCGACACGGGGAGGTAGTGACAATAAATAACAATWCGGGCTCTTTAGGTCTCGTAATTGGAATGAGTACAATTTAAATCCCTTAACGAGGAACAATTGGAGGGCAAGTCTGGTGCCAGCAGCCGYGGTAATTCCAGCTCCAATAGCGTATTTAAAGTTGTTGCAGTTAAAAAGCTCGTAGTTGAATTTCGGGATTTGCACATCGGTCGTGCCTTAAGGGGTATGAACTGGTGTAGTGAATTTCTCACCTTCTGGAGAACCGTGATGTCCTTTATTGGGTGCCACGAGGAACCAGGACCTTTACTTTGAAAAAATTAGAGTGTTTAAAGCAGGCATTTTGCTTGAATACATTAGCATGGAATAATAAAACAGGACGGCATGATTCTATTTTGTTGGTTTCTAGGATCACCGTAATGATTAATAGGGATAGTTGGGGGCATTAGTATTCAATTGTCAGAGGTGAAATTCTTGGATTTATTGAAGACTAACTACTGCGAAAGCATTTGCCAAGGATGTTTTCATTAATCAAGAACGAAAGTTAGGGGATCGAAGACGATCAGATACCGTCGTAGTCTTAACCATAAACTATGCCGACTAGGAATCAGACGATGTTAATTTTTTAATGACTCGTTTGGCACCTTACGGGAAACCAAAGTGTTTGGGTTCCGGGGGGAGTATGGTCGCAAGGCTGAAACTTAAAGGAATTGACGGAAGGGCACCACCAGGGGTGGAGCCTGCGGCTTAATTTGACTCAACACGGGAAAACTTACCAGGTCCAGACATAGTAAGGATTGACAGATTGAGAGCTCTTTCTTGATTCTATGGGTGGTGGTGCATGGCCGTTCTTAGTTGGTGGAGTGATTTGTCTGGTTAATTCCGTTAACGAACGAGACCTTAACCTGCTAAATAGTTAAGCCTGATTTTTTATCAGGTTGACAACTTCTTAGAGGGACTATCGGTGTTTAACCGATGGAAGTTTGAGGCAATAACAGGTCTGTGATGCCCTTAGATGTTCTGGGCCGCACGCGCGCTACACTGATAAAGTCAACAAGTAATTAACCTTTGCCGGAAGGCATGGGTAATCTTTTGAAACTTTATCGTGCTGGGGATAGAGCATTGCAATTATTGCTCTTCAACGAGGAATCCCTAGTAAGCGTAAGTCATCAGCTTGCGTTGATTACGTCCCTGCCCTTTGTACACACCGCCCGTCGCTACTACCGATTGAATGGCTTAGTGAGGCCTTCGGATCGGCGATTGATGAGTAGCAATATTCGTCGATTGCTGAAAAGTTGAACAAACTTGGTCATTTAGAGGAAGTAAAAGTCGTAACAAGGTNNNNNNNNNNNNNNNNNNNNNNNNNNNNNN
>Funneliformis.caledonius.SSUcons48_K
NNNNNNNNNNNCCAGTAGTCATATGCTTGTCTCAAAGATTAAGCCATGCATGTCTAAGTATAAATCGTTTATACAGGTGAAACTGCGAATGGCTCATTAAATCAGTTATAATTTATTTGATAGTACAATTACTACTTGGATAACCGTGGTAATTCTAGAGCTAATACATGCTAAAATTCCCGACTTCTGGAAGGGATGTATTTATTAGATAAAAAACCAATATCGGGCAACCGATTCCCTTGGTGATTCATGATAACTTTTCGAATCGTATGACTTTAACGTCGACGATGAATCATTCAAATTTCTGCCCTATCAACTTTCGATGGTAGGATAGAGGCCTACCATGGTGGTAACGGGTAACGGGGTGTTAGGGCACGACACCGGAGAGGGAGCCTGAGAAACGGCTACCACATCCAAGGAAGGCAGCAGGCGCGCAAATTACCCAATCCCGACACGGGGAGGTAGTGACAATAAATAACAATACAGGGTTCTTTTGGATCTTGTAATTGGAATGAGTACAATTTAAATCTCTTAACGAGGAACAATTGGAGGGCAAGTCTGGTGCCAGCAGCCGCGGTAATTCCAGCTCCAATAGCGTATATTAAAGTTGTTGCAGTTAAAAAGCTCGTAGTTGAATTTCGGGATYAATGKTTCGGTCATGCCGTTGGTATGTACTGATATTATTGATTTCTCACCTTCTAAAGAACCGTAATGCCATTAATTTGGTGTCACGGGGAATTAGGACTGTTACCTTGAAAAAATTAGAGTGTTTAAAGCAGGCTCACGCTTGAATACATTAGCATGGAATAATGAAATAGGACATCCGATTCTATTTTGTTGGTTTCTAGGATCGATGTAATGATTAATAGGGATAGTTGGGGGCATTAGTATTCAATTGTCAGAGGTGAAATTCTTGGATTTATTGAAGACTAACTACTGCGAAAGCATTTGCCAAGGATGTTTTCATTAATCAAGAACGAAAGTTAGGGGATCGAAGACGATCAGATACCGTCGTAGTCTTAACCATAAACTATGCCGACTAGGGATCGGATGATGTTAATTTTTTAATGACTCATTCGGCGCCTTACGGGAAACCAAAGTGTTTGGGTTCCGGGGGGAGTATGGTCGCAAGGCTGAAACTTAAAGGAATTGACGGAAGGGCACCACCAGGGGTGGAGCCTGCGGCTTAATTTGACTCAACACGGGRAAACTCACCAGGTCCAGACATAGTAAGGATTGACAGATTGAGAGCTCTTTCTTGATTCTATGGGTGGTGGTGCATGGCCGTTCTTAGTTGGTGGAGTGATTTGTCTGGTTAATTCCGTTAACGAACGAGACCTTAACCTGCTAAATAGCTAGGCYTAACATTGTTAGGTCGTCAGCTTCTTAGAGGGACTATCGGTGYTTAACCGATGGAAGTTTGAGGCAATAACAGGTCTGTGATGCCCTTAGATGTTCTGGGCCGCACGCGCGCTACACTGATGAAGTCAACGAGTTCAKAKCCTTTATCGAAAGATATRGGTAATCTTTTGAAACTTCATCGTGATGGGGATAGAGCATTGCAATTATTGCTCTTCAACGAGGAATCCCTAGTAAGCACAAGTCATCAGCTTGTGTTGATTACGTCCCTGCCCTTTGTACACACCGCCCGTCGCTACTACCGATTGAATGGCTTAGTGAGACCCTCGGATCGGTGATCAGAAGCTTTAACCGGCATCTGTTTGCTGAGAAGTTGGTCAAACTTGGTCATTTAGAGGAAGTAAAAGTCGTAACAAGGTTTCCGTAGGTGAACCTGCGGAAGGATCATT
>Funneliformis.caledonius.SSUcons49_K
NNNNNNNNNNNNNNGTAGTCATATGCTTGTCTCAAAGATTAAGCCATGCATGTCTAAGTATAAATCRTTTATACAGGTGAAACTGCGAATGGCTCATTAAATCAGTTATAATTTATTTGATAGTACAATTACTACTTGGATAACCGTGGTAATTCTAGAGCTAATACATGCTAAAATTCCCGACTTCTGGAAGGGATGTATTTATTAGATAAAAAACCAATATCGGGCAACCGATTCCCTTGGTGATTCATGATAACTTTTCGAATCGTATGACTTTAACGTCGACGATGAATCATTCAAATTTCTGCCCTATCAACTTTCGATGGTAGGATAGAGGCCTACCATGGTGGTAACGGGTAACGGGGTGTTAGGGCACGACACCGGAGAGGGAGCCTGAGAAACGGCTACCACATCCAAGGAAGGCAGCAGGCGCGCAAATTACCCAATCCCGACACGGGGAGGTAGTGACAATAAATAACAATACAGGGTTCTTTTGGRTCTTGTAATTGGAATGAGTACAATTTAAATCYCTTAACGAGGAACAATTGGAGGGCAAGTCTGGTGCCAGCAGCCGCGGTAATTCCAGCTCCAATAGCGTATATTAAAGTTGTTGCAGTTAAAAAGCTCGTAGTTGAATTTCGGGATTAATGKTTCGGTCATGCCGTTGGTATGTACTGATATTATTGATTTCTCACCTTCTAAAGAACCGTAATGCCATTAATTTGGTGTCACGGGGAATTAGGACTGTTACCTTGAAAAAATTAGAGTGTTTAAAGCAGGCTCACGCTTGAATACATTAGCATGGAATAATGAAATAGGACATCCGATTCTATTTTGTTGGTTTCTAGGATCGATGTAATGATTAATAGGGATAGTTGGGGGCATTAGTATTCAATTGTCAGAGGTGAAATTCTTGGATTTATTGAAGACTAACTACTGCGAAAGCATTTGCCAAGGATGTTTTCATTAATCAAGAACGAAAGTTAGGGGATCGAAGACGATCAGATACCGTCGTAGTCTTAACCATAAACTATGCCGACTAGGGATCGGATGATGTTAATTTTTTAATGACTCATTCGGCGCCTTACGGGAAACCAAAGTGTTTGGGTTCCGGGGGGAGTATGGTCGCAAGGCTGAAACTTAAAGGAATTGACGGAAGGGCACCACCAGGGGTGGAGCCTGCGGCTTAATTTGACTCAACACGGGGAAACTCACCAGGTCCAGACATAGTAAGGATTGACAGATTGAGAGCTCTTTCTTGATTCTATGGGTGGTGGTGCATGGCCGTTCTTAGTTGGTGGAGTGATTTGTCTGGTTAATTCCGTTAACGAACGAGACCTTAACCTGCTAAATAGCTAGGCTTAACATTGTTAGGTCGTCAGCTTCTTAGAGGGACTATCGGTGTTTAACCGATGGAAGTTTGAGGCAATAACAGGTCTGTGATGCCCTTAGATGTTCTGGGCCGCACGCGCGCTACACTGATGAAGTCAACGAGTTCATATCCTTTATCGAAAGATATGGGTAATCTTTTGAAACTTCATCGTGATGGGGATAGAGCATTGCAATTATTGCTCTTCAACGAGGAATCCCTAGTAAGCACAAGTCATCAGCTTGTGTTGATTACGTCCCTGCCCTTTGTACACACCGCCCGTCGCTACTACCGATTGAATGGCTTAGTGAGACCCTCGGATCGGTGATCAGAAGCTTTAACCGGCATCTGTTTGCTGAGAAGTTGGTCAAACTTGGTCATTTAGAGGAAGTAAAAGTCGTAACAAGGTNNNNNNNNNNNNNNNNNNNNNNNNNNNNNN
>Funneliformis.species.SSUcons47_K
NNNNNNNNNNNCCAGTAGTCATATGCTTGTCTCAAAGATTAAGCCATGCATGTCTAAGTATAAATCGTTTATACAGGTGAAACTGCGAATGGCTCRTTAAATCAGTTATAATTTATTTGATAGTACAATTACTACTTGGATAACCGTGGTAATTCTAGAGCTAATACATGCTAAAATTCCCGACTTCTGGAAGGGATGTATTTATTAGATAAAAAACCAATATCGGGCAACCGATTCCCTTGGTGATTCATGATRACTTTTCGAATCGTATGACTTTAATGTCGACGATGAATCATTCAAATTTCTGCCCTATCAACTTTCGATGGTAGGATAGAGGCCTACCATGGTGGTAACGGGTAACGGGGTGTTAGGGCACGACACCGGAGAGGGAGCCTGAGAAACGGCTACCACATCCAAGGAAGGCAGCAGGCGCGCAAATTACCCAATCCCGACACGGGGAGGYAGTGACARTAAATAACAATACAGGGTTCTTTTGGATCTTGTAATTGGAATGAGTACAATTTAAATCTCTTAACGAGGAACAATTGGAGGGCAAGTCTGGTGCCAGCAGCCGCGGTAATTYCAGCTCCAATRGCGTATATTAAAGTTGTTGCAGTTAAAAAGCTCGTAGTTGAATTTCGGGATCAATGKTTCGGTCATGCCGTTGGTATGTACTGATATTATTGGTTTCTCACCTTCTAAAGAACCGTAATGCCATTAATTTGGTGTCACGGGGAATTAGGACTGTTACCTTGAAAAAATTAGRGTGTTTAAAGCAGGCTCACGCTTGAATACATTAGCATGGAATAATGAAATAGGACATCCGATTCTATTTTGTTGGTTTCTAGGATCGATGTAATGATTAATAGGGATAGTTGGGGGCATTAGTATYCAATTGTCAGAGGTGAAATTCTTGGATTTATTGAAGACTAACTACTGCGAAAGCATTTGCCAAGGATGTTTTCATTAATCAAGAACGAAAGTTAGGGGATCGAAGACGATCAGATACCGTCGTAGTCTTAACCATAAACTATGCCGACTAGGGATCGGATGATGTTAATTTTTTAATGACTCATTCGGCGCCTTACGGGAAACCAAAGTGTTTGGGTTCCGGGGGGAGTATGGTCGCAAGGCTGAAACTTAAAGGAATTGACGGAAGGGCACCACCAGGGGTGGAGCCTGCGGCTTAATTTGACTCAACACGGGGAAACTCACCAGGTCCAGACATAGTAAGGATTGACAGATTGAGAGCTCTTTCTTGATTCYATGGGTGGTGGTGCATGGCCGTTCTTAGTTGGTGGAGTGATTTGTCTGGTTAATTCCGTTAACGAACGAGACCTTAACCTGCTAAATAGCTAGGCTTAAYATTGTTAGGTCGYCAGCTTCTTAGAGGGACTATCGGTGTTTAACCGATGGAAGTTTGAGGCAATAACAGGTCTGTGATGCCCTTAGATGTTCTGGGCCGCACGCGCGCTACACTGRTGAAGTCAACGAGTTCATATCCTTTATCGAAAGATATGGGTAATCTTTTGAAACTTCATCGTGATGGGGATAGAGCATTGCAATTATTGCTCTTCAACGAGGAATCCCTAGTAAGCACAAGTCATCAGCTTGTGTTGATTACGTCCCTGCCCTTTGTACACACCGCCCGTCGCTACTACCGATTGAATGGCTTAGTGAGACCCTCGGATCGGTGATCAGAAGCTTTAACCGGCATCTGTTTGCTGAGAAGTTGGTCAAACTTGGTCATTTAGAGGAAGTAAAAGTCGTAACAAGGTTTCCGTAGGTGAACCTGCGGAAGGATCATT
>Funneliformis.constrictus.FR750212_K
NNNNNNNNNNNCCAGTAGTCATATGCTTGTCTCAAAGATTAAGCCATGCATGTYTAAGTATAAACCAATTTATACAGGTGAAACTGCGAATGGCTCATTAAATCAGTTATAATTTATTTGATAGTACAATTACTACTTGGATAACCGTGGTAATTCTAGAGCTAATACATGCTAAAATTCCCGACTTCTGGAAGGGATGTATTTATTAGATAAAAAACCAATATCGGGCAACCGATTCCATTGGTGATTCATAGTAACTTTTCGAATCGTATGGCTTTACGTCGACGATGAATCATTCAAATTTCTGCCCTATCAACTTTCGATGGTAGGATAGAGGCCTACCATGGTGGTAACGGGTAACGGGGTGTTAGGGCACGACACCGGAGAGGGAGCCTGAGAAACGGCTACCACATCCAAGGAAGGCAGCAGGCGCGCAAATTACCCAATCCCGACATGGGGAGGTAGTGACAATAAATAACAATACAGGGTTCTTTTGGATCTTGTAATTGGAATGAGTACAATTTAAATCTCTTAACGAGGAACAATTGGAGGGCAAGTCTGGTGCCAGCAGCCGCGGTAATTCCAGCTCCAATAGCGTATATTAAAGTTGTTGCAGTTAAAAAGCTCGTAGTTGAATTTCGGGATCAAGGAATCGGTCATGCCTTGGTATGTACTGGTTTTATTGGTTCTCACCTTCTAAAGAACCATAATGTCATTTATTTGATGTTATGGGGAATTAGGACTGTTACCTTGAAAAAATTAGAGTGTTTAAAGCAAGCTTACGCTTGAATACATTAGCATGGAATAATGAAATAGGACATCACGATTCTATTTTGTTGGTTTCTAGGATCGATGTAATGATTAATAGGGATAGTTGGGGGCATTAGTATTCAATTGTCAGAGGTGAAATTCTTGGATTTATTGAAGACTAACTACTGCGAAAGCATTTGCCAAGGATGTTTTCATTAATCAAGAACGAAAGTTAGGGGATCGAAGACGATCAGATACCGTCGTAGTCTTAACCATAAACTATGCCGACTAGGGATCGGATGATGTTAATTTTTTAATGACTCATTCGGCACCTTACGGGAAACCAAAGTGTTTGGGTTCCGGGGGGAGTATGGTCGCAAGGCTGAAACTTAAAGGAATTGACGGAAGGGCACCACCAGGGGTGGAGCCTGCGGCTTAATTTGACTCAACACGGGGAAACTCACCAGGTCCAGACATAGTAAGGATTGACAGATTGAGAGCTCTTTCTTGATTCTATGGGTGGTGGTGCATGGCCGTTCTTAGTTGGTGGAGTGATTTGTCTGGTTAATTCCGTTAACGAACGAGACCTTAACCTGCTAAATAGCTAGGCTTAACATTGTTAGGTCGTCAGCTTCTTAGAGGGACTATCGGTGTTTAACCGATGGAAGTTTGAGGCAATAACAGGTCTGTGATGCCCTTAGATGTTCTGGGCCGCACGCGCGCTACACTGATGAAGTCAACGAGTAANTTTCCTTTNTCGAAAGATATGGGTAATCTTTTGAAACTTCATCGTGCTGGGGATAGAGCATTGCAATTATTGCTCTTCAACGAGGAATCCCTAGTAAGCACAAGTCATCAGCTTGTGTTGATTACGTCCCTGCCCTTTGTACACACCGCCCGTCGCTACTACCGATTGAATGGCTTAGTGAGACCTTCGGATCGGCTTTCAATAGTTGGCAACAACATTTGTTTGCTGAAAAGTTGTTCAAACTTGGTCATTTAGAGGAAGTAAAAGTCGTAACAAGGTNNNNNNNNNNNNNNNNNNNNNNNNNNNNNN
>Funneliformis.coronatus.AJ276086_K
NNNNNNNNNNNNNNGTAGTCATATGCTTGTCTCAAAGATTAAGCCATGCATGTCTAAGTATAAATCGTTTATACAGGTGAAACTGCGAATGGCTCATTAAATCAGTTATAATTTATTTGATAATACAATTACTACTTGGATAACCGTGGTAATTCTAGAGCTAATACATGCTAAAATTCCCGACTTCTGGAAGGGATGTATTTATTAGATAAAAAACCAATATCGGGCAACCGACTCCCTTGGTGATTCATGATAACTTTTCGAATCGTATGACTTAACGTCGACGATGAATCATTCAAATTTCTGCCCTATCAACTTTCGATGGTAGGATAGAGGCCTACCATGGTGGTAACGGGTAACGGGGTGTTAGGGCACGACACCGGAGAGGGAGCCTGAGAAACGGCTACCACATCCAAGGAAGGCAGCAGGCGCGCAAATTACCCAATCCCGACACGAGGAGGTAGTGACAATAAATAACAATACAGGGTTCTTTTGGATCTTGTAATTGGAATGTGTACAATTTAAATCTCTTAACGAGGAACAATTGGAGGGCAAGTCTGGTGCCAGCAGCCGCGGTAATTCCAGCTCCAATAGCGTATATTAAAGTTGTTGCAGTTAAAAAGCTCGTAGTTGAATTTCGGGATCAATATAACGGTCATGCCGTTGGTATGCACTGTTATAATTGGTTTCTCACCTTCTGAAGAACCGTAATGCCATTAATTTGGTGTCACGGGGAATTAGGACTGTTACCTTGAAAAAATTAGAGTGTTTAAAGCAGGCTCACGCTTGAATACATTAGCATGGAATAATGAAATAGGACATCCGATTCTATTTTGTTGGTTTCTAGGATCGATGTAATGATTAATAGGGATAGTTGGGGGCATTAGTATTCAATTGTCAGAGGTGAAATTCTTGGATTTATTGAAGACTAACTACTGCGAAAGCATTTGCCAAGGATGTTTTCATTAATCAAGAACGAAAGTTAGGGGATCGAAGACGATCAGATACCGTCGTAGTCTTAACCATAAACTATGCCGACTAGGGATCGGMTGATGTTAATTTTTTAATGACTCATTCGGCGCCTTACGGGAAACCAAAGTGTTTGGGTTCCGGGGGGAGTATGGTCGCAAGGCTGAAACCTAAAGGAATTGACGGAAGGGCACCACCAGGGGTGGAGCCTGCGGCTTAATTTGACTCAACACGGGGAAACTCACCAGGTCCAGACATAGTAAGGATTGACAGATTGAGAGCTCTTTCTTGATTCTATGGGTGGTGGTGCATGGCCGTTCTTAGTTGGTGGAGTGATTTGTCTGGTTAATTCCGTTAACGAACGAGCCCTTAACCTGCTAAATAGCTAGGCTTAACATTGTTAGGTCGTCAGCTTCTTAGAGGGACTATCGGTGTTTAACCGATGGAAGTTTGAGGCAATAACAGGTCTGTGATGCCCTTAGATGTTCTGGGCCGCACGCGCGCTACACTGATGAAGTCAACGAGTTCATATCCTTTATCGAAAGATATGGGTAATCTTTTGAAACTTCATCGTGATGGGGATAGAGCATTGCAATTATTGCTCTTCAACGAGGAATCCCTAGTAAGCACAAGTCATCAGCTTGTGTTGATTACGTCCCTGCCCTTTGTACACACCGCCCGTCGCTACTACCGATTGAATGGCTTAGTGAGACCCTCGGATTGGTATTCAGAAGCCTTAACCGGCATCTGTTTGCTGAGAAGTTGGTCAAACTTGGTCATTTAGAGGAAGTAAAAGTCGTAACAAGGTNNNNNNNNNNNNNNNNNNNNNNNNNNNNNN
>Funneliformis.coronatus.SSUcons50_K
NNNNNNNNNNNCCAGTAGTCATATGCTTGTCTCAAAGATTAAGCCATGCATGTCTAAGTATAAATCGTTTATACAGGTGAAACTGCGAATGGCTCATTAAATCAGTTATAATTTATTTGATAGTACAATTACTACTTGGATAACCGTGGTAATTCTAGAGCTAATACATGCTAAAATTCCCGACTTCYGGAAGGGATGTATTTATTAGATAAAAAACCAATATCGGGCAACCGATTCCCTTGGTGATTCATGATAACTTTTCGAATCGTATGACTTAACGTCGACGATGAATCATTCAAATTTCTGCCCTATCAACTTTCGATGGTAGGATAGAGGCCTACCATGGTGGTAACGGGTAACGGGGTGTTAGGGCACGACACCGGAGAGGGAGCCTGAGAAACGRCTACCACATCCAAGGARGGCAGCAGGCGCGCAAATTACCCAATCCCGACACGGGGAGGTAGTGACAATAAATAACAATACAGGGTTCTTTTGGATCTTGTAATTGGAATGAGTACAATTTAAATCTCTTAACGAGGAACAATTGGAGGGCAAGTCTGGTGCCAGCAGCCGCGGTAATTCCAGCTCCAATAGCGTATATTAAAGTTGTTGCAGTTAAAAAGCTCGTAGTTGAATTTCGGGATCAATATAACGGTCATGCCGTTGGTATGCACTGTTATAATTGATTTCTCACCTTCTAAAGAACCGTAATGCCATTAATTTGGTGTCACGGGGAATTAGGACTGTTACCTTGAAAAAATTAGAGTGTTTAAAGCAGGCTCACGCTTGAATACATTAGCATGGAATAATGAAATAGGACATCCGATTCTATTTTGTTGGTTTCTAGGATCGATGTAATGATTAATAGGGATAGTTGGGGGCATTAGTATTCAATTGTCAGAGGTGAAATTCTTGGATTTATTGAAGACTAACTACTGCGAAAGCATTTGCCAAGGATGTTTTCATTAATCAAGAACGAAAGTTAGGGGATCGAAGACGATCAGATACCGTCGTAGTCTTAACCATAAACTATGCCGACTAGGGATCGGATGATGTTAATTTTTTAATGACTCATTCGGCGCCTTACGGGAAACCAAAGTGTTTGGGTTCCGGGGGGAGTATGGTCGCAAGGCTGAAACTTAAAGGAATTGACGGAAGGGCACCACCAGGGGTGGAGCCTGCGGCTTARTTTGACTCAACACGGGGAAACTCACCAGGTCCAGACATAGTAAGGATTGACAGATTGAGAGCTCYTTCTTGATTCTATGGGTGGTGGTGCATGGCCGTTCTTAGTTGGTGGAGTGATTTGTCTGGTTAATTCCGTTAACGAACGAGACCTTAACCTGCTAAATAGCTAGGCTTAACATTGTTAGGTCGTCAGCTTCTTAGAGGGACTATCGGTGTTTAACCGATGGAAGTTTGAGGCAATAACAGGTCTGTGATGCCCTTAGATGTTCTGGGCCGCACGCGCGCTACACTGATGAAGTCAACGAGTTCATATCCTTTATCGAAAGATATGGGTAATCTTTTGAAACTTCATCGTGATGGGGATAGAGCRTTGCAATTATTGCTCTTCAACGAGGAATCCCTAGTAAGCACAAGTCATCAGCTTGTGTTGATWACGTCCCTGCCCTTTGTACACACCGCCCGTCGCTACTACCGATTGAATGGCTTAGTGAGACCCTCGGATTGGTAATCAGAAGCCTTAACCGGCATCTGTTTGCTGAGAAGTTGGTCAAACTTGGTCATTTAGRGGAAGTAAAAGTCGTAACAAGGTTTCCGTAGGTGAACCTGCGGAAGGATCATT
>Funneliformis.fragilistratus.AJ276085_K
NNNNNNNNNNNNNNGTAGTCATATGCTTGTCTCAAAGATTAAGCCATGCATGTCTAAGTATAAATCGTTTATACAGGTGAAACTGCGAATGGCTCATTAAATCAGTTATAATTTATTTGATAGTACAATTACTACTTGGATAACCGTGGTAATTCTAGAGCTAATACATGCTAAAATTCCCGACTTCTGGAAGGGATGTATTTATTAGATAAAAAACCAATATCGGGCAACCGATTCCCTTGGTGATTCATGATAACTTTTCGAATCGTATGACTTTAACGTCGACGATGAATCATTCAAATTTCTGCCCTATCAACTTTCGATGGTAGGATAGAGGCCTACCATGGTGGTAACGGGTAACGGGGTGTTAGGGCACGACACCGGAGAGGGAGCCTGAGAAACGGCTACCACATCCAAGGAAGGCAGCAGGCGCGCAAATTACCCAATCCCGACACGGGGAGGTAGTGACAATAAATAACAATACAGGGTTCTTTTGGATCTTGTAATTGGAATGAGTACAATTTAAATCTCTTAACGAGGAACAATTGGAGGGCAAGTCTGGTGCCAGCAGCCGCGGTAATTCCAGCTCCAATAGCGTATATTAAAGTTGTTGCAGTTAAAAAGCTCGTAGTTGAATTTCGGGATCAATGTTTCGGTCATGCCGTTGGTATGTACTGATATTATTGATTTCTCACCTTCTAAAGAACCGTAATGCCATTAATTTGGTGTCACCGGGAATTAGGACTGTTACCTTGAAAAAATTAGAGTGTTTAAAGCAGGCTCACGCTTGAATACATTAGCATGGAATAATGAAATAGGACATCCGATTCTATTTTGTTGGTTTCTAGGATCGATGTAATGATTAATAGGGATAGTTGGGGGCATTAGTATTCAATTGTCAGAGGTGAAATTCTTGGATTTATTGAAGACTAACTACTGCGAAAGCATTTGCCAAGGATGTTTTCATTAATCAAGAACGAAAGTTAGGGGATCGAAGACGATCAGATACCGTCGTAGTCTTAACCATAAACTATGCCGACTAGGGATCGGATGATGTTAATTTTTTAATGACTCATTCGGCGCCTTACGGGAAACCAAAGTGTTTGGGTTCCGGGGGGAGTATGGTCGCAAGGCTGAAACTTAAAGGAATTGACGGAAGGGCACCACCAGGGGTGGAGCCTGCGGCTTAATTTGACTCAACACGGGGAAACTCACCAGGTCCAGACATAGTAAGGATTGACAGATTGAGAGCTCTTTCTTGATTCTATGGGTGGTGGTGCATGGCCGTTCTTAGTTGGTGGAGTGATTTGTCTGGTTAATTCCGTTAACGAACGAGACCTTAACCTGCTAAATAGCTAGGCTTAACATTGTTAGGTCGTCAGCTTCTTAGAGGGACTATCGGTGTTTAACCGATGGAAGTTTGAGGCAATAACAGGTCTGTGATGCCCTTAGATGTTCTGGGCCGCACGCGCGCTACACTGATGAAGTCAACGAGTCCATATCCTTTATCGAAAGATATGGGTAATCTTTTGAAACTTCATCGTGATGGGGATAGAGCATTGCAATTATTGCTCTTCAACGAGGAATCCCTAGTAAGCACAAGTCATCAGCTTGTGTTGATTACGTCCCTGCCCTTTGTACACACCGCCCGCCGCTACTACCGATTGAATGGCTTAGTGAGACCCTCGGATCGGTGATCAGAAGCTTTAACCGGCATCTGTTTGCTGAGAAGTTGGTCAAACTTGGTCATTTAGAGGAAGTAAAAGTCGTAACAAGGTNNNNNNNNNNNNNNNNNNNNNNNNNNNNNN
>Funneliformis.geosporus.FJ009619_K
NNNNNNNNNNNNNNNNNNNNNNNNNNNNNNNNNNNNNNNNNNNNNNNNNNNNNNNNNNNNNNNNNNNNNNNNNNNNNNNNNNNNNNNNNNNNNNNNNNNNNNNNNNNNNNNNNNNNNNNNNNNNNNNNNNNNNNNNNNNNNNNNNNNNNNNNNNNNNNNNNNNNNNNNNNNNNNNNNNNNNNNNNNNNNNNNNNNNNNNNNNNNNNNNNNNNNNNNNNNNNNNNNNNNNNNNNNNNNNNNNNNNNNNNNNNNNNNNNNNNNNNNNNNNNNNNNNNNNNNNNNNNCGAGTTTCATTCAAATTTCTGCCCTATCAACTTTCGATGGTAGGATAGAGGCCTACCATGGTGGTAACGGGTAACGGGGTGTTAAGGCACGACACCGGAGAGGGAGCCTGAGAAACGGCTACCACATCCAAGGAAGGCAGCAGGCGCGCAAATTACCCAATCCCGACACGGGGAGGTAGTGACAATAAATAACAATACAGGGTTCTTTTGGATCTTGTAATTGGAATGAGTACAATTTAAATCTCTTAACGAGGAACAATTGGAGGGCAAGTCTGGTGCCAGCAGCCGCGGTAATTCCAGCTCCAATAGCGTATATTAAAGTTGTTGCAGTTAAAAAGCTCGTAGTTGAATTCCGGGATCAATGTTTCGGTCATGCCGTTGGTATGTACTGATACTATTGATTTCTCACCTTCTAAAGAACCGTAATGCCATTAATTTGGTGTCGCGGGGAATTAGGACTGTTACCTTGAAAAAATTAGAGTGCTTAAAGCAGGCTCACGCTTGAATACATTAGCATGGAATAATGAAATAGGACATCCGATTCTATTTTGTTGGTTTCTAGGATCGATGTAATGATTAATAGGGATAGTTGGGGGCATTAGTATTCAATTGTCAGAGGTGAAATTCTTGGATTTATTGAAGACTAACTACTGCGAAAGCATTTGCCAAGGATGTTTTCATTAATCAAGAACGAAAGTTAGGGGATCGAAGACGATCAGATACCGTCGTAGTCTTAACCATAAACTATGCCGACTAGGGATCGGATGATGTTAATTTTTTAATGACTCATTCGGCGCCTTACGGGAAACCAAAGTGTTTGGGTTCCGGGGGGAGTATGGTCGCAAGGCTGAAACTTAAAGGAATTGACGGAAGGGCACCACCAGGGGTGGAGCCTGCGGCTTAATTTGACACAACACGGGGAAACTCACCAGGTCCAGACATAGTAAGGATTGACAGATTGAGAGCTCTTTCTTGATTCTATGGGTGGTGGTGCATGGCCGTTCTTAGTTGGTGGAGTGATTTGTCTGGTTAATTCCGTTAACGAACGAGACCTTAACCTGCTAAATAGCTAGGCTTAACATTGTTAGGTCGTCAGCTTCTTAGAGGGACTATCGGCGTTTAGCCGATGGAAGTTTGAGGCAATAACAGGTCTGTGATGCCCTTAGATGTTCTGGGCCGCACGCGCGCTACACTGATGAAGTCAACGAGTTCATATCCTTTATCGAAAGATATGGGTAATCTTTTGAAACTTCATCGTGATGGGGATAGAGCATTGCAATTATTGCTCTTCAACGAGGAATCCCTAGTAAGCACAAGTCATCAGCTTGTGTTGATTACGTCCCTGCCCTTTGTACACACCGCCCGTCGCTACTACCGATTGAATGGCTTAGTGAGACCCTCGGATCGGTGATCAGAAGCTTTAACCGGCATCTGTTCGCTGAGAAGTTGGTCAAACTTGGTCATTTAGAGGAAGTAAAAGTCGTAACAAGGTTTCCGTAGGTGAACCTGCGGAAGGATCATT
>Funneliformis.geosporus.FJ009620_K
NNNNNNNNNNNNNNNNNNNNNNNNNNNNNNNNNNNNNNNNNNNNNNNNNNNNNNNNNNNNNNNNNNNNNNNNNNNNNNNNNNNNNNNNNNNNNNNNNNNNNNNNNNNNNNNNNNNNNNNNNNNNNNNNNNNNNNNNNNNNNNNNNNNNNNNNNNNNNNNNNNNNNNNNNNNNNNNNNNNNNNNNNNNNNNNNNNNNNNNNNNNNNNNNNNNNNNNNNNNNNNNNNNNNNNNNNNNNNNNNNNNNNNNNNNNNNNNNNNNNNNNNNNNNNNNNNNNNNNNNNNNNCGAGGATCATTCAATTTCTGCCCTATCAACTTTCGATGGTAGGATAGAGGCCTACCATGGTGGTAACGGGTAACGGGGTGTTAGGGCACGACACCGGAGAGGGAGCCTGAGAAACGGCTACCACATCCATGGAAGGCAGCAGGCGCGCAAATTACCCAATCCCGACACGGGGAGGTAGTGACAATAAATAACAATACAGGGTTCTTTTGGATCTTGTAATTGGAATGAGTACAATTTAAATCTCTTAACGAGGAACAATTGGAGGGCAAGTCTGGTGCCAGCAGCCGCGGTAATTCCAGCTCCAATAGCGTATATTAAAGTTGTTGCAGTTAAAAAGCTCGTAGTTGAATTTCGGGATCAATGTTTCGGTCATGCCGTTGGTATGTACTGATACTATTGATTTCTCACCTTCTAAAGAACCGTAATGCCATTAATTTGGTGTCACGGGGAATTAGGACTGTTACCTTGAAAAAATTAGAGTGTTTAAAGCAGGCTCACGCTTGAATACATTAGCATGGAATAATGAAATAGGACATCCGATTCTATTTTGTTGGTTTCTAGGATCGATGTAATGATTAATAGGGATAGTTGGGGGCATTAGTATTCAATTGTCAGAGGTGAAATTCTTGGATTTATTGAAGACTAACTACTGCGAAAGCATTTGCCAAGGATGTTTTCATTAATCAAGAACGAAAGTTAGGGGATCGAAGACGATCAGATACCGTCGTAGTCTTAACCATAAACTATGCCGACTAGGGATCGGATGATGTTAATTTTTTAATGACTCATTCGGCGCCTTACGGGAAACCAAAGTGTTTGGGTTCCGGGGGGAGTATGGTCGCAAGGTTGAAACTTAAAGGAATTGACGGAAGGGCACCACCAGGGGTGGAGCCTGCGGCTTAATTTGACTCAACACGGGGAAACTCACCAGGTCCAGACATAGTAAGGATTGACAGATTGAGAGCTCTTTCTTGATTCTATGGGTGGTGGTGCATGGCCGTTCTTAGTTGGTGGAGTGATTTGTCTGGTTAATTCCGTTAACGAACGAGACCTTAACCTGCTAAATAGCTAGGCTTAACATTGTTAGGTCGTCAGCTTCTTAGAGGGACTATCGGCGTTTAGCCGATGGAAGTTTGAGGCAATAACAGGTCTGTGATGCCCTTAGATGTTCTGGGCCGCACGCGCGCTACACTGATGAAGTCAACGAGTTCATATCCTTTATCGAAAGATATGGGTAATCTTTTGAAACTTCATCGTGATGGGGATAGAGCATTGCAATTATTGCTCTTCAACGAGGAATCCCTAGTAAGCACAAGTCATCAGCTTGTGTTGATTACGTCCCTGCCCTTTGTACACACCGCCCGTCGCTACTACCGATTGAATGGCTTAGTGAGACCCTCGGATCGGTGATCAGAAGCTTTAACCGGCATCTGTTCGCTGAGAAGTTGGTCAAACTTGGTCATTTAGAGGAAGTAAAAGTCGTAACAAGGTTTCCGTAGGTGAACCTGCGGAAGGATCATT
>Funneliformis.geosporus.FJ009621_K
NNNNNNNNNNNNNNNNNNNNNNNNNNNNNNNNNNNNNNNNNNNNNNNNNNNNNNNNNNNNNNNNNNNNNNNNNNNNNNNNNNNNNNNNNNNNNNNNNNNNNNNNNNNNNNNNNNNNNNNNNNNNNNNNNNNNNNNNNNNNNNNNNNNNNNNNNNNNNNNNNNNNNNNNNNNNNNNNNNNNNNNNNNNNNNNNNNNNNNNNNNNNNNNNNNNNNNNNNNNNNNNNNNNNNNNNNNNNNNNNNNNNNNNNNNNNNNNNNNNNNNNNNNNNNNNNNNNNNNNNNNNNCGAGGTTCATTCAAATTTCTGCCCTATCAACTTTCGATGGTAGGATAGAGGCCTACCATGGTGGTAACGGGTAACGGGGTGTTAGGGCACGACACCGGAGAGGGAGCCTGAGAAACGGCTACCACATCCAAGGAAGGCAGCAGGCGCGCAAATTACCCAATCCCGACACGGGGAGGTAGTGACAATAAATAACAATACAGGGTTCTTTTGGATCTTGTAATTGGAATGAGTACAATTTAAATCTCTTAACGAGGAACAATTGGAGGGCAAGTCTGGTGCCAGCAGCCGCGGTAATTCCAGCTCCAATAGCGTATATTAAAGTTGTTGCAGTTAAAAAGCTCGTAGTTGAATTTCGGGATCAATGTTTCGGTCATGCCGTTGGTATGTACTGATACTATTGATTTCTCACCTTCTAAAGAACCGTAATGCCATTAATTTGGTGTCACGGGGAATTAGGACTGTTACCTTGAAAAAATTAGAGTGTTTAAAGCAGGCTCACGCTTGAATACATTAGCATGGAATAATGAAATAGGACATCCGATTCTATTTTGTTGGTTTCTAGGATCGATGTAATGATTAATAGGGATAGTTGGGGGCGTTAGTATTCAATTGTCAGAGGTGAAATTCTTGGATTTATTGAAGACTAACTACTGCGAAAGCATTTGCCAAGGATGTTTTCATTAATCAAGAACGAAAGTTAGGGGATCGAAGACGATCAGATACCGTCGTAGTCTTAACCATAAACTATGCCGACTAGGGATCGGATGATGTTAATTTTTTAATGACTCATTCGGCGCCTTACGGGAAACCAAAGTGTTTGGGTTCCGGGGGGAGTATGGTCGCAAGGCTGAAACTTAAAGGAATTGACGGAAGGGCACCACCAGGGGTGGAGCCTGCGGCTTAATTTGACTCAACACGGGGAAACTCACCAGGTCCAGACATAGTAAGGATTGACAGATTGAGAGCTCTTTCTTGATTCTATGGGTGGTGGTGCATGGCCGTTCTTAGTTGGTGGAGTGATTTGTCTGGTTAATTCCGTTAACGAACGAGACCTTAACCTGCTAAATAGCTAGGCTTAACATTGTTAGGTCGTCAGCTTCTTAGAGGGACTATCGGCGTTTAGCCGATGGAAGTTTGAGGCAATAACAGGTCTGTGATGCCCTTAGATGTTCTGGGCCGCACGCGCGCTACACTGATGAAGTCAACGAGTTCATATCCTTTATCGAAAGATATGGGTAATCTTTTGAAACTTCATCGTGATGGGGATAGAGCATTGCAATTATTGCTCTTCAACGAGGAATCCCTAGTAAGCACAAGTCATCAGCTTGTGTTGATTACGTCCCTGCCCTTTGTACACACCGCCCGTCGCTACTACCGATTGAATGGCTTAGTGAGACCCTCGGATCGGTGATCAGAAGCTTTAACCGGCATCTGTTCGCTGAGAAGTTGGTCAAACTTGGTCATTTAGAGGAAGTAAAAGTCGTAACAAGGTTTCCGTAGGTGAACCTGCGGAAGGATCATT
>Funneliformis.geosporus.FJ009622_K
NNNNNNNNNNNNNNNNNNNNNNNNNNNNNNNNNNNNNNNNNNNNNNNNNNNNNNNNNNNNNNNNNNNNNNNNNNNNNNNNNNNNNNNNNNNNNNNNNNNNNNNNNNNNNNNNNNNNNNNNNNNNNNNNNNNNNNNNNNNNNNNNNNNNNNNNNNNNNNNNNNNNNNNNNNNNNNNNNNNNNNNNNNNNNNNNNNNNNNNNNNNNNNNNNNNNNNNNNNNNNNNNNNNNNNNNNNNNNNNNNNNNNNNNNNNNNNNNNNNNNNNNNNNNNNNNNNNNNNNNNNNNCGAGGTTCATTCAAATTTCTGCCCTATCAACTTTCGATGGTAGGATAGAGGCCTACCATGGTGGTAACGGGTAACGGGGTGTTAGGGCACGACACCGGAGAGGGAGCCTGAGAAACGGCTACCACATCCAAGGAAGGCAGCAGGCGCGCAAATTACCCAATCCCGACACGGGGAGGTAGTGACAATAAATAACAATACAGGGTTCTTTTGGATCTTGTAATTGGAATGAGTACAATTTAAATCTCTTAACGAGGAACAATTGGAGGGCAAGTCTGGTGCCAGCAGCCGCGGTAATTCCAGCTCCAATAGCGTATATTAAAGTTGTTGCAGTTAAAAAGCTCGCAGTTGAATTTCGGGATCAATGTTTCGGTCATGCCGTTGGTATGTACTGATATTATTGATTTCTCACCTTCTAAAGAACCGTAATGCCATTAATTTGGTGTCACGGGGAATTAGGACTGTTACCTTGAAAAAATTAGAGTGTTTAAAGCAGGCTCACGCTTGAATACATTAGCATGGAATAATGAAATAGGACATCCGATTCTATTTTGTTGGTTCCTAGGATCGATGTAATGATTAATAGGGATAGTTGGGGGCATTAGTATTCAATTGTCAGAGGTGAAATTCTTGGATTTATTGAAGACTAACTACTGCGAAAGCATTTGCCAAGGATGTTTTCATTAATCAAGAACGAAAGTTAGGGGATCGAAGACGATCAGATACCGTCGTAGTCTTAACCATAAACTATGCCGACTAGGGATCGGATGATGTTAATTTTTTAATGACTCATTCGGCGCCTTACGGGAAACCAAAGTGTTTGGGTTCCGGGGGGAGTATGGTCGCAAGGCTGAAACTTAAAGGAATTGACGGAAGGGCACCACCAGGGGTGGAGCCTGCGGCTTAATTTGACTCAACACGGGGAAACTCACCAGGTCCAGACATAGTAAGGATTGACAGATTGAGAGCTCTTTCTTGATTCTATGGGTGGTGGTGCATGGCCGTTCTTAGTTGGTGGAGTGATTTGTCTGGTTAATTCCGTTAACGAACGAGACCTTAACCTGCTAAATAGCTAGGCTTAACATTGTTAGGTCGTCAGCTTCTTAGAGGGACTATCGGCGTTTAGCCGATGGAAGTTTGAGGCAATAACAGGTCTGTGATGCCCTTAGATGTTCTGGGCCGCACGCGCGCTACACTGATGAAGTCAACGAGTTCATATCCTTTATCGAAAGATATGGGTAATCTTTTGAAACTTCATCGTGATGGGGATAGAGCATTGCAATTATTGCTCTTCAACGAGGAATCCCTAGTAAGCACAAGTCATCAGCTTGTGTTGATTACGTCCCTGCCCTTTGTACACACCGCCCGTCGCTACTACCGATTGAATGGCTTAGTGAGACCCTCGGATCGGTGATCAGAAGCTTTAACCGGCATCTGTTCGCTGGGAAGTTGGTCAAACTTGGTCATTTAGAGGAAGTAAAAGTCGTAACAAGGTTTCCGTAGGTGAACCTGCGGAAGGATCATT
>Funneliformis.geosporus.SSUcons46_K
NNNNNNNNNNNNNNGTAGTCATATGCTTGTCTCAAAGATTAAGCCATGCATGTCTAAGTATAAATCGTTTATACAGGTGAAACTGCGAATGGCTCATTAAATCAGTTATAATTTATTTGATAGTACAATTACTACTTGGATAACCGTGGTAATTCTAGAGCTAATACATGCTAAAATTCCCGACTTCTGGAAGGGATGTATTTATTAGATAAAAAACCAATATCGGGCAACCGATTCCCTTGGTGATTCATGATAACTTTTCGAATCGTATGACTTTAATGTCGACGATGAATCATTCAAATTTCTGCCCTATCAACTTTCGATGGTAGGATAGAGGCCTACCATGGTGGTAACGGGTAACGGGGTGTTAGGGCACGACACCGGAGAGGGAGCCTGAGAAACGGCTACCACATCCAAGGAAGGCAGCAGGCGCGCAAATTACCCAATCCCGACACGGGGAGGTAGTGACAATAARTAACAATACAGGGTTCTTTTGGATCTTGTAATTGGAATGAGTACAATTTAAATCTCTTAACGAGGAACAATTGGAGGGCAAGTCTGGTGCCAGCAGCCGCGGTAATTCCAGCTCCAATAGCGTATATTAAAGTTGTTGCAGTTAAAAAGCTCGTAGTTGAATTTCGGGATCAATGTTTCGGTCATGCCGTTGGTATGTACTGATACTATTGATTTCTCACCTTCTAAAGAACCGTAATGCCATTAATTTGGTGTCACGGGGAATTAGGACTGTTACCTTGAAAAAATTAGAGTGTTTAAAGCAGGCTCACGCTTGAATACATTAGCATGGAATAATGAAATAGGACATCCGATTCTATTTTGTTGGTTTCTAGGATCGATGTAATGATTAATAGGGATAGTTGGGGGCATTAGTATTCAATTGTCAGAGGTGAAATTCTTGGATTTATTGAAGACTAACTACTGCGAAAGCATTTGCCAAGGATGTTTTCATTAATCAAGAACGAAAGTTAGGGGATCGAAGACGATCAGATACCGTCGTAGTCTTAACCATAAACTATGCCGACTAGGGATCGGATGATGTTAATTTTTTAATGACTCATTCGGCGCCTTACGGGAAACCAAAGTGTTTGGGTTCCGGGGGGAGTATGGTCGCAAGGCTGAAACTTAAAGGAATTGACGGAAGGGCACCACCAGGGGTGGAGCCTGCGGCTTAATTTGACTCAACACGGGGAAACTCACCAGGTCCAGACATAGTAAGGATTGACAGATTGAGAGCTCTTTCTTGATTCTATGGGTGGTGGTGCATGGCCGTTCTTAGTTGGTGGAGTGATTTGTCTGGTTAATTCCGTTAACGAACGAGACCTTAACCTGCTAAATAGCTAGGCTTAACATTGTTAGGTCGTCAGCTTCTTAGAGGGACTATCGGTGTTTAACCGATGGAAGTTTGAGGCAATAACAGGTCTGTGATGCCCTTAGATGTTCTGGGCCGCACGCGCGCTACACTGATGAAGTCAACGAGTTCATATCCTTTATCGAAAGATATGGGTAATCTTTTGAAACTTCATCGTGATGGGGATAGAGCATTGCAATTATTGCTCTTCAACGAGGAATCCCTAGTAAGCACAAGTCATCAGCTTGTGTTGATTACGTCCCTGCCCTTTGTACACACCGCCCGTCGCTACTACCGATTGAATGGCTTAGTGAGACCCTCGGATCGGTGATCAGAAGCTTTAACCGGCATCTGTTCGCTGAGAAGTTGGTCAAACTTGGTCATTTAGAGGAAGTAAAAGTCGTAACAAGGTNNNNNNNNNNNNNNNNNNNNNNNNNNNNNN
>Funneliformis.sp..AF139733_K
NNNNNNNNNNNNNNNNNNNNNNNNNNNNNNNNNNNNNNNNNNNNNNNNNNNNNNNNNNNNNNNNNNNNNNNNNNNNNNNNNNNNNNNNNNNNNNNNNNNNNNNNNNNNNNNNNNNNNNNNNNNNNNNNNNNNNNNNNNNNNNNNNNNNNNNNNNNNNNNNNNNNNNNNNNNNNNNNNNNNNNNNNNNNNNNNNNNNNNNNNNNNNNNNNNNNNNNNNNNNNNNNNNNNNNNNNNNNNNNNNNNNNNNNNNNNNNNNNNNNNNNNNNNNNNNNNNNNNNNNNNNNNNNNNNNNNNNNNNNNNNNNNNNNNNNNNNNNNNNNNNNNNNNNNNNNNNNNNNNNNNNNNATGGTAACGGCCAACGGGGTGTTAGGGCACGACACCGGAGAGGGAGCCTGAGAAACGGCTACCACATCCAAGGGAAGGCAGCAGGCGCGCAAATTACCCAATCCCGACACGGGGGAGGTAGTGACAATAAATAACAATACAGGGTTCTTTTGGATCTTGTAATTGGAATGAGTACAATTTAAATCTCTTAACGAGGAACAATTGGAGGGCAAGTCTGGTGCCAGCAGCCGCGGTAATTCCAGCTCCAATAGCGTATATTAAAGTTGTTGCAGTTAAAAAGCTCGTAGTTGAATTTCGGGATCAATGTTTCGGTCATGCCGTTGGTATGTACTGATATTATTGATTTCTCACCTTCTAAAGAACGTAATGCCATTAATTTGGTGTCCCGGGAATTAGGACTTTACCTTGAAAAAATTAGAGTGTTTAAAGCAGGCTAACGCTTGAAACACATTAGCATGGAATTAATGAAATAGGACATCCGATTCTATTTTGTTGGTTTCTAGGATCGATGTAATGATTAATAGGGATAGTTGGGGGCATTAGTATTCAATTGTCAGAGGTGAAATTCTTGGATTTATTGAAGACTAACTACTGCGAAAGCATTTGCCAAGGATGTTTTCATTAATCAAGAACGAAAGTTAGGGGATCGAAGACGATCAGATACCGTCGTAGTCTTAACCATAAACTATGCCGACTAGGGATCGGATGATGTTAATTTTTTAATGACTCATTCGGCGCCTTACGGGAAACCAAAGTGTTTGGGTTCCGGGGGGAGTATGGTCGCAAGGCTGAAACTTAAAGGAATTGACGGAAGGGCACCACCAGGGGTGGAGCCTGCGGCTTAATTTGACTCAACACGGGGAAATTCCCCGGTCCAAAAGTTAGGGTTGACCAGATGGGGTTTTTTTGGATTTAGGGGGGGGGGGCATGCCCGTTCTTAGTTGGTGGAGTGATTTGTCTGGTTAATTCCGTTAACGAACGAGACCTTAACCTGCTAAATAGCTAGGCTTAACATTGTTAGTTCGTCAGCTTCTTAGAGGGACTATCGGTGTTTAACCGATGGAAGTTTGAGGCAATAACAGGTCTGTGATGCCCTTAGATGTTTGGGCCGCACGCGCGCTACACTGATGAAGTCAACGAGTTCATATCCTTTATCGAAAGATATGGGTAATCTTTTGAAACTTCATCGTGATGGGGATAGAGCATTGCAATTATTGCTTTCAACGAGGAACCCCTAGTAAGCACAAGTCATCAGCTTGTGTTGATTACGTCCCCTGCCCTTTGTACACGCCGCCCGTCGNNNNNNNNNNNNNNNNNNNNNNNNNNNNNNNNNNNNNNNNNNNNNNNNNNNNNNNNNNNNNNNNNNNNNNNNNNNNNNNNNNNNNNNNNNNNNNNNNNNNNNNNNNNNNNNNNNNNNNNNNNNNNNNNNNNNNNNNNNNNNNNNNNNNNNNNNN
>Funneliformis.mosseae.AJ306438_K
NNNNNNNNNNNCCAGTAGTCATATGCTTGTCTCAAAGATTAAGCCATGCATGTCTAAGTATAAATCGCTTATACAGGTGAAACTGCGAATGGCTCATTAAATCAGTTATAATTTATTTGATAGTACAATTACTACTTGGATAACCGTGGTAATTCTAGAGCTAATACATGCTAAAATTCCCGACCTCTGGAAGGGATGTATTTATTAGATAAAAAACCAATATCGGGCAACCGATTTCCTTGGTGATTCATGACAACTTTTCGAATCGTATGACTTAACGTCGACGATGAATCATTCAAATTTCTGCCCTATCAACTTTCGATGGTAGGATAGAGGCCTACCATGGTGGTAACGGGTAACGGGGTGTTAGGGCACGACACCGGAGAGGGAGCCTGAGAAACGGCTACCACATCCAAGGAAGGCAGCAGGCGCGCAAATTACCCAATCCCGACACGGGGAGGTAGTGACAATAAATAACAATACAGGGTTCTTTTGGATCTTGTAATTGGAATGAGTACAATTTAAATCTCTTAACGAGGAACAATTGGAGGGCAAGTCTGGTGCCAGCAGCCGCGGTAATTCCAGCTCCAATAGCGTATATTAAAGTTGTTGCAGTTAAAAAGCTCGTAGTTGAATTTCGGGATCAATATTTCGGTCATGCCGTTGGTATGCACTGTTATCATTGATTTCTCACCTTCTAAAGAACCGTAATGCCATTAATTTGGTGTTACGGGGAATTAGGACCGTTACCTTGAAAAAATTAGAGTGTTTAAAGCAGGCTCACGCTTGAATACATTAGCATGGAATAATGGAATAGGACATCCGATTCTATTTTGTTGGTTTCTAGGATCGATGTAATGATTAATAGGGATAGTTGGGGGCATTAGTATTCAATTGTCAGAGGTGAAATTCTTGGATTTATTGAAGACTAACTACTGCGAAAGCATTTGCCAAGGATGTTTTCATTAATCAAGAACGAAAGTTAGGGGATCGAAGACGATCAGATACCGTCGTAGTCTTAACCATAAACTATGCCGACTAGGGATCGGGTGATGTTAATTTTTTAATGACTCATTCGGCGCCTTACGGGAAACCAAAGTGTTTGGGTTCCGGGGGGAGTATGGTCGCAAGGCTGAAACTTAAAGGAATTGACGGAAGGGCACCACCAGGGGTGGAGCCTGCGGCTTAATTTGACTCAACACGGGGAAACTCACCAGGTCCAGACATAGTAAGGATTGACAGATTGAGAGCTCTTTCTTGATTCTATGGGTGGTGGTGCATGGCCGTTCTTAGTTGGTGGAGTGATTTGTCTGATTAATTCCGTTAACGAACGAGACCTTAACCTGCTAAATAGCTAGGCTTAACATTGCTAGGTCGTCAGCTTCTTAGAGGGACTATCGGTGTTTAACCGATGGAAGTTTGAGGCAATAACAGGTCTGTGATGCCCTTAGATGTTCTGGGCCGCACGCGCGCTACACTGATGAAGTCAACGAGTTCATATCCTTTATCGAAAGATATGGGTAATCTTTTGAAACTTCATCGTGATGGGGATAGAGCATTGCAATTATTGCTCTTCAACGAGGAATCCCTAGTAAGCACAAGTCATCAGCTTGTGTTGATTACGTCCCTGCCCTTTGTACACACCGCCCGTCGCTACTACCGATTGAATGGCTTAGTGAGACCCTCGGATTTGGTATTCAGAAGCTTTAACCGGCATCTGTTTGCTGAGAAGTTGGTCAAACTTGGTCATTTAGAGGAAGTAAAAGTCGTAACAAGGTNNNNNNNNNNNNNNNNNNNNNNNNNNNNNN
>Funneliformis.mosseae.SSUcons42_K
NNNNNNNNNNNNNNNNNNNNNNNNNNNNNNNNNNNNNNNNNNNNNNNNNNNNNNNNNNNNNNNNNNNNNNNNNNNNNNNNNNNNNNNNNNNNNNNNNNNNNNNNNNNNNNNNNNNNNNNNNNNNNNNNNNNNNNNNNNNNNNNNNNNNNNNNNNNNNNNNNNNNNNNNNNNNNNNNNNNNNNNNNNNNNNNNNNNNNNNNNNNNNNNNNNNNNNNNNNNNNNNNNNNNNNNNNNNNNNNNNNNNNNNNNNNNNNNNNNNNNNNNNNNNNNNNNNNNNNNNNNNNNNNNNNNNNNNNNNNNNNNNNNNNNNNNNNNNNNNNNNNNNNNNNNNNNNNNNNNNNNNNNNNGGTAACGGGTGCCGGGGTGTTAGGGCACGACACCGGAGAGGGAGCCTGAGGAAACGGCTACCACATCCAAGGNAAGGCAGCAGGCGCGCAAATTACCCAATCCCGACACGGGGGAGGTAGTGACAATAAATAACAATACAGGGTTCTTTTGGATCTTGTAATTGGAATGAGTACAATTTAAATCTCTTAACGAGGAACAATTGGATGGCAAGTCTGGTGCCAGCAGCCGCGGTAATTCCAGCTCCAATAGCGTATATTAAAGTTGTTGCAGTTAAAAAGCTCGTAGTTGAATTTCGGGATCAATATTTCGGTCATGCCGTTGGTATGCACTGTTATCATTGATTTCTCACCTTCTAAAGAACCGTAATGCCATTAATTTGGTGTTACGGGGAATTAAGACGTTTACCCTTGAAAAAATTAGGAGTGTTTAAAGCAGGCTTCACGCTGGAATAACATTAGCATGGAATAATGAAATAGGAACATCCGATTCTATTTTGTTGGTTTCTAGGATCGATGTAATGATTAATAGGGATAGTTGGGGGCATTAGTATTCAATTGTCAGAGGTGAAATTCTTGGATTTATTGAAGACTAACTACTGCGAAAGCATTTGCCAAGGATGTTTTCATTAATCAAGAACGAAAGTTAGGGGATCGAAGACGATCAGATACCGTCGTAGTCTTAACCATAAACTATGCCGACTAGGGATCGGATGATGTTAATTTTTTAATGACTCATTCGGCGCCTTACGGGAAACCAAAGTGTTTGGGTTCCGGGGGGAGTATGGTCGCAAGGCTGAAACTTAAAGGAATTGACGGAAGGGCACCACCAGGGGTGGAGCCTGCGGCTTAATTTGACTCAACACGGGGAAACTCACCAGGTCCAGAACATAGTAAGGATTGACAGATTGAGAGCTCTTTCTTGATTCTATGGGTGGTGGTGCATGGCCGTTTCTTAGTTGGTGGAGTGATTTGTCTGGTTAATTCCGTTAACGAACGAGACCTTAACCTGCTAAATAGCTAGGCTTAACATTGTTAGGTCGTCAGCTTCTTAGAGGGACTATCGGTGTTTAACCGATGGAAGTTTGAGGCAATAACAGGTCTGTGATGCCCTTAGATGTTCTGGGCCGCACGCGCGCTACACTGATGAAGTCAACGAGTTCATATCCTTTATCGAAAGATATGGGTAATCTTTTGAAACTTCATCGTGATGGGGATAGAGCATTGCAATTATTGCTCTTCAACGAGGAATCCCTAGTAAGCACAAGTCATCAGCTTGTGTTGATTACGTCCCTGCCCTTTGTACACACCGCCCGTCGCTACTACCGATTGAATGGCTTAGTGAGACCCTCGGATTGGTATTCAGAAGCTTTAACCGGCATCTGTTTGCTGAGAAGTTGGTCAAACTTGGTCATTTAGAGGAAGTAAAAGTCGTAACAAGGTTTCCGTAGGTGAACCTGCGGAAGGATCATT
>Funneliformis.mosseae.SSUcons43_K
NNNNNNNNNNNNNNNNAGTCATATGCTTGTCTCAAAGATTAAGCCATGCATGTCTAAGTATAAATCGTTTATACAGGTGAAACTGCGAATGGCTCATTAAATCAGTTATAATTTATTTGATAGTACAATTACTACTTGGATAACCGTGGTAATTCTAGAGCTAATACATGCTAAAATTCCCGACTTCTGGAAGGGATGTATTTATTAGATAAAAAACCAATATCGGGCAACCGATTCCCTTGGTGATTCATGATAACTTTTCGAATCGTAAGACTTAACGTCGACGATGAATCATTCAAATTTCTGCCCTATCAACTTTCGATGGTAGGATAGAGGCCTACCATGGTGGTAACGGGTAACGGGGTGTTAGGGCACGACACCGGAGAGGGAGCCTGAGAAACGGCTACCACATCCAAGGAAGGCAGCAGGCGCGCAAATTACCCAATCCCGACACGGGGAGGTAGTGACAATAAATAACAATACAGGGTTCTTTTGGATCTTGTAATTGGAATGAGTACAATTTAAATCTCTTAACGAGGAACAATTGGAGGGCAAGTCTGGTGCCAGCAGCCGCGGTAATTCCAGCTCCAATAGCGTATATTAAAGTTGTTGCAGTTAAAAAGCTCGTAGTTGAATTTCGGGATCAATATTTCGGTCATGCCGTTGGTATGCACTGTTATCATTGATTTCTCACCTTCTAAAGAACCGTAATGCCATTAATTTGGTGTTACGGGGAATTAGGACTGTTACCTTGAAAAAATTAGAGTGTTTAAAGCAGGCTCACGCTTGAATACATTAGCATGGAATAATGAAATAGGACATCCGATTCTATTTTGTTGGTTTCTAGGATCGATGTAATGATTAATAGGGATAGTTGGGGGCATTAGTATTCAATTGTCAGAGGTGAAATTCTTGGATTTATTGAAGACTAACTACTGCGAAAGCATTTGCCAAGGATGTTTTCATTAATCAAGAACGAAAGTTAGGGGATCGAAGACGATCAGATACCGTCGTAGTCTTAACCATAAACTATGCCGACTAGGGATCGGATGATGTTAATTTTTTAATGACTCATTCGGCGCCTTACGGGAAACCAAAGTGTTTGGGTTCCGGGGGGAGTATGGTCGCAAGGCTGAAACTTAAAGGAATTGACGGAAGGGCACCACCAGGGGTGGAGCCTGCGGCTTAATTTGACTCAACACGGGGAAACTCACCAGGTCCAGACATAGTAAGGATTGACAGATTGAGAGCTCTTTCTTGATTCTATGGGTGGTGGTGCATGGCCGTTCTTAGTTGGTGGAGTGATTTGTCTGGTTAATTCCGTTAACGAACGAGACCTTAACCTGCTAAATAGCTAGGCTTAACATTGTTAGGTCGTCAGCTTCTTAGAGGGACTATCGGTGTTTAACCGATGGAAGTTTGAGGCAATAACAGGTCTGTGATGCCCTTAGATGTTCTGGGCCGCACGCGCGCTACACTGATGAAGTCAACGAGTTCATATCCTTTATCGAAAGATATGGGTAATCTTTTGAAACTTCATCGTGATGGGGATAGAGCATTGCAATTATTGCTCTTCAACGAGGAATCCCTAGTAAGCACAAGTCATCAGCTTGTGTTGATTACGTCCMTGCCCTTTGTACACACCGCCCGTCGCTACTACCGATTGAATGGCTTAGTGAGACCCTCGGATTGGTATTCAGAAGCTTTAACCGGCATCTGTTTGCTGAGAAGTTGGTCAAACTTGGTCATTTAGAGGAAGTAAAAGTCGTAACAAGGTTTCCGTAGGTGAACCTGCGGAAGGATCATT
>Funneliformis.mosseae.SSUcons44_K
NNNNNNNNNNNNNNNNNNNNNNNNNNNNNNNNNNNNNNNNNNNNNNNNNNNNNNNNNNNNNNNNNNNNNNNNNNNNNNNNNNNNNNNNNNNNNNNNNNNNNNNNNNNNNNNNNNNNNNNNNNNNNNNNNNNNNNNNNNNNNNNCCGTGGTAATTCTAGAGCTAATACATGCTAAAATTCCCGACTTCTGGAAGGGATGTATTTATTAGATAAAAAACCAATATCGGGCAACCGATTCCCTTGGTGATTCATGATAACTTTTCGAATCGTATGACTTAACGTCGACGATGAATCATTCAAATTTCTGCCCTATCAACTTTCGATGGTAGGATAGAGGCCTACCATGGTGGTAACGGGTAACGGGGTGTKAGGGCACGACACCGGAGAGGGAGCCTGAGAAACGGCTACCACATCCAAGGAAGGCAGCAGGCGCGCAAATTACCCAATCCCGACACGGGGGAGGTAGTGACAATAAATAACAATACAGGGTTCTTTTGGATCTTGTAATTGGAATGAGTACAATTTAAATCTCTTAACGAGGAACAATTGGAGGGCAAGTCTGGTGCCAGCAGCCGCGGTAATTCCAGCTCCAATAGCGTATATTAAAGTTGTTGCAGTTAAAAAGCTCGTAGTTGAATTTCGGGATCAATATTTCGGTCATGCCGTTGGTATGCACTGTTTATCATTGATTTCTCACCTTCTAAAGAACCGTAATGCCATTAATTTGGTGTTACGGGGAATTAGGACTGTTACCTTGAAAAAATTAGAGTGTTTAAAGTTTAAAGCAGGCTCACGCTTGAATACATTAGCATGGAATAATGAAATAGGACATCCGATTCTATTTTGTTGGTTTCTAGGATCGATGTAATGATTAATAGGGATAGTTGGGGGCATTAGTATTCAATTGTCAGAGGTGAAATTCTTGGATTTATTGAAGACTAACTACTGCGAAAGCATTTGCCAAGGATGTTTTCATTAATCAAGAACGAAAGTTAGGGGATCGAAGACGATCAGATACCGTCGTAGTCTTAACCATAAACTATGCCGACTAGGGATCGGATGATGTTAATTTTTTAATGACTCATTCGGCGCCTTACGGGAAACCAAAGTGTTTGGGTTCCGGGGGGAGTATGGTCGCAAGGCTGAAACTTAAAGGAATTGACGGAAGGGCACCACCAGGGGTGGAGCCTGCGGCTTAATTTGACTCAACACGGGGAAACTCACCAGGTCCAGAACATAGTAAGGATTGACAGATTGAGAGCTCTTTCTTGATTCTATGGGTGGTGGTGCATGGCCGTTCTTAGTTGGTGGAGTGATTTGTCTGGTTAATTCCGTTAACGAACGAGACCTTAACCTGCTAAATAGCTAGGCTTAACATTGTTAGGTCGTCAGCTTCTTAGAGGGACTATCGGTGTTTAACCGATGGAAGTTTGAGGCAATAACRGGTCTGTGATGCCCTTAGATGTTCTGGGCCGCACGCGCGCTACWCTGATGAAGTCAACGAGTTCATATCCTTTATCGARAGATATGGGTAATCTTTTGAAACTTCATCRTGATGGGGATAGAGCATTGCAATTATTGYTCTTCAAYGAGGAATCCCTAGTAAGCACAAGTCATCAGCTTGTGTTGATTACRTCCCTGCCCTTTGTACACMMCCGCCCGTCGCTACTACCGATTGAATRGCTTAGTGAGACCCTCRGATTGGTATTCAGAAGCTTTAACYGGCATCTGTTTGCTRAGAAAGTTGGTCAAACTTGGTCATTTAGAGGAAGTAAAAGTCGTAACAAGGTWKCCGTAGRTGAACCTGYRGAAGGATCATT
>Funneliformis.mosseae.SSUcons45_K
NNNNNNNNNNNNNNNNNNNNNNNNNNNNNNNNNNNNNNNNNNNNNNNNNNNNNNNNNNNNNNNNNNNNNNNNNNNNNNNNNNNNNNNAATGGCTCATTAAATCAGTTATAATTTATTTGATAGTACAATTACTACTTGGATAACCGTGGTAATTCTAGAGCTAATACATGCTAAAATTCCCGACTTCTGGAAGGGATGTATTTATTAGATAAAAAACCAATATCGGGCAACCGATTCCCTTGGTGATTCATGATAACTTTTCGAATCGTATGACTTAACGTCGACGATGAATCATTCAAATTTCTGCCCTATCAACTTTCGATGGTAGGATAGAGGCCTACCATGGTGGTAACGGGTAACGGGGTGTTAGGGCACGACACCGGAGAGGGAGCCTGAGAAACGGCTACCACATCCAAGGAAGGCAGCAGGCGCGCAAATTACCCAATCCCGACACGGGGAGGTAGTGACAATAAATAACAATACAGGGTTCTTTTGGATCTTGTAATTGGAATGAGTACAATTTAAATCTCTTAACGAGGAACAATTGGAGGGCAAGTCTGGTGCCAGCAGCCGCGGTAATTCCAGCTCCAATAGCGTATATTAAAGTTGTTGCAGTTAAAAAGCTCGTAGTTGAATTTCGGGGATCAATATTTCGGTCATGCCGTTGGTATGCACTGTTATCATTGATTCTCACCTTCTAAAGAACCGTAATGCCATTAATTTGGTGTTACGGGGAATTAGGACTGTTACCTTGAAAAAATTAGAGTGTTTAAAGCAGGCTCACGCTTGAATACATTAGCATGGAATAATGAAATAGGACATCCGATTCTATTTTGTTGGTTTCTAGGATCGATGTAATGATTAATAGGGATAGTTGGGGGCATTAGTATTCAATTGTCAGAGGTGAAATTCTTGGATTTATTGAAGACTAACTACTGCGAAAGCATTTGCCAAGGATGTTTTCATTAATCAAGAACGAAAGTTAGGGGATCGAAGACGATCAGATACCGTCGTAGTCTTAACCATAAACTATGCCGACTAGGGATCGGATGATGTTAATTTTTTAATGACTCATTCGGCGCCTTACGGGAAACCAAAGTGTTTGGGTTCCGGGGGGAGTATGGTCGCAAGGCTGAAACTTAAAGGAATTGACGGAAGGGCACCACCAGGGGTGGACCGTGCGGCTTAATTTGACTCAACACGGGGAAACTCACCAGGTCCAGACATAGTAAGGATTGACAGATTGAGAGCTCTTTCTTGATTCTATGGGTGGTGGTGCATGGCCGTTCTTAGTTGGTGGAGTGATTTGTCTGGTTAATTCCGTTAACGAACGAGACCTTAACCTGCTAAATAGCTAGGCTTAACATTGTTAGGTCGTCAGCTTCTTAGAGGGACTATCGGTGTTTAACCGATGGAAGTTTGAGGCAATAACAGGTCTGTGATGCCCTTAGATGTTCTGGGCCGCACGCGCGCTACACTGATGAAGTCAACGAGTTCATATCCTTTATCGAAAGATATGGGTAATCTTTTGAAACTTCATCGTGATNNGGATAGAGCATTGCAATTATTGCTCTTCAACGAGGAATCCCTAGTAAGCACAAGTCATCAGCTTGTGTTGATTACGTCCCTGCCCTTTGTACACACCGGCCCGTGCTACTACCGATTGAATGGCTTAGTGAGACCCTCGGATTGGTATTCTGAAGCTTTAACCGGCATCTGTTTGCTGAGAAGTTGGTCAAACTTGGTCATTTAGAGGAAGTAAAAGNNNNNNNNNNNNNTCCGTAGGTGAACCTGCGGAAGGATCATT
>Funneliformis.mosseae.U96141_K
NNNNNNNNNNNNNNNNNNNNNNNNNNNNNNNNNNNNNNNNNNNNNNNNNNNNNNNNNNNNNNNNNNNNNNNNNNNNNNNNNNNNNNNNNNNNNNNNNNNNNNNNNNNNNNNNNNNNNNNNNNNNNNNNNNNNNNNNNNNNNNNNNNNNNNNNNNNNNNNNNNNNNNNNNNNNNNNNNNNNNNNNNNNNNNNNNNNNNNNNNNNNNNNNNNNNNNNNNNNNNNNNNNNNNNNNNNNNNNNNNNNNNNNNNNNNNNNNNNNNNNNNNNNNNNNNNNNNNNNNNNNNNNNNNNNNNNNNNNNNNNNNNNNNNNNNNNNNNNNNNNNNNNNNNNNNNNNNNNNNNNNNNNNGGTACCGGGTACCGGGGTGTCATGGCACGACACCGGAGAGGGAGCCTGAGAAACGGCTACCACATCCAAGGAAGGCACCAGGCGCGCAAATTACCCAATCCCGACACGGGGAGGTAATGACAATAAATAACAATACAGGGTTCTTTTGGATCTTGTAATTGGAATGAGTACAATTTAAATCTCTTAACNAGGCAACAATTGGAGGGCAAGTCTGGTGCCAGCAGCCGCGGTAATTCCAGCTCCAATAGCGTATATTAAAGTTGTTGCAGTTAAAAAGCTCGTAGTTGAATTTCGGGATCAATATTTCGGTCATGCCGTTGGTATGCACTGTTATCATTGATTTCTCACCTTCTAAAGAACCGTGATGCCATTAATTTGGTGTTACGGGGAATTAGGACTGTTACCTTGAAAAAATTAGAGTGTTTAAAGCAGGCTCACGCTTGAATACATTAGCATGGAATAATGAAATAGGACATCCGATTCTATTTTGTTGGTTTCTAGGATCGATGTAATGATTAATAGGGATAGTTGGGGGCATTAGTATTCAATTGTCAGAGGTGAAATTCTTGGATTTATTGAAGACTAACTACTGCGAAAGCATTTGCCAAGGATGTTTTCATTAATCAAGAACGAAAGTTAGGGGATCGAAGACGATCAGATACCGTCGTAGTCTTAACCATAAACTATGCCGACTAGGGATCGGATGATGTTAATTTTTTAATGACTCATTCGGCGCCTTACGGGAAACCAAAGTGTTTGGGTTCCGGGGGGAGTATGGTCGCAAGGCTGAAACTTAAAGGAATTGACGGAAGGGCACCACCAGGGGTGGAGCCTGCGGCTTAATTTGACTCAACACGGGGAAACTCACCAGGTCCAGACATAGTAAGGATTGACAGATTGAGAGCTCTTTCTTGATTCTATGGGTGGTGGTGCATGGCCGTTCTTAGTTGGTGGAGTGATTTGTCTGGTTAATTCCGTTAACGAACGAGACCTTAACCTGCTAAATAGCTAGGCTTAACATTGTTAGGTCGTCAGCTTCTTAGAGGGACTATCGGTGTTTAACCGATGGAAGTTTGAGGCAATAACAGGTCTGTGATGCCCTTAGATGTTCTGGGCCGCACGCGCGCTACACTGATGAAGTCAACGAGTTCATATCCTTTATCGAAAGATATGGGTAATCTTTTGAAACTTCATCGTGATGGGGATAGAGCATTGCAATTATTGCTCTTCAACGAGGAATCCCTAGTAAGCACAAGTCATCAGCTTGTGTTGATTACGTNCCCTGCCCTTTNTACAGGCCGCCCGTNNNNNNNNNNNNNNNNNNNNNNNNNNNNNNNNNNNNNNNNNNNNNNNNNNNNNNNNNNNNNNNNNNNNNNNNNNNNNNNNNNNNNNNNNNNNNNNNNNNNNNNNNNNNNNNNNNNNNNNNNNNNNNNNNNNNNNNNNNNNNNNNNNNNNNNNNNNN
>Funneliformis.mosseae.U96142_K
NNNNNNNNNNNNNNNNNNNNNNNNNNNNNNNNNNNNNNNNNNNNNNNNNNNNNNNNNNNNNNNNNNNNNNNNNNNNNNNNNNNNNNNNNNNNNNNNNNNNNNNNNNNNNNNNNNNNNNNNNNNNNNNNNNNNNNNNNNNNNNNNNNNNNNNNNNNNNNNNNNNNNNNNNNNNNNNNNNNNNNNNNNNNNNNNNNNNNNNNNNNNNNNNNNNNNNNNNNNNNNNNNNNNNNNNNNNNNNNNNNNNNNNNNNNNNNNNNNNNNNNNNNNNNNNNNNNNNNNNNNNNNNNNNNNNNNNNNNNNNNNNNNNNNNNNNNNNNNNNNNNNNNNNNNNNNNNNNNNNNNNNNNNGGTGACGGGTCCCCGGGGTGTTATGGCACGACACCGGAGAGGGAGCCTGAGCAAACGGCTACCACATCCAANGAAGGCAGCAGGCGCGCAAATTACCCAATCCCGACACGGGGAGGTAGTGACAATAAATAACAATACAGGGTTCTTTTGGATCTTGTAATTGGAATGAGTACAATTTAAATCTCTTAACGAGGAACAATTGGAGGGCAAGTCTGGTGCCAGCAGCCGCGGTAATTCCAGCTCCAATAGCGTATATTAAAGTTGTTGCAGTTAAAAAGCTCGTAGTTGAATTTCGGGATCAATATTTCGGTCATGCCGTTGGTATGCACTGTTATCATTGATTTCTCACCTTCTAAAGAACCGTAATGCCATTAATTTGGTGTTACGGGGAATTAGGACTGTTACCTTGAAAAAATTTAGAGTGTTTAAAGCAGGCTCACGCTTGAATACATTAGCATGGAATAATGAAATAGGACATCCCGATTCTATTTTGTTGGTTTCTAGGATCGATGTAATGATTAATAGGGATAGTTGGGGGCATTAGTATTCAATTGTCAGAGGTGAAATTCTTGGATTTATTGAAGACTAACTACTGCGAAAGCATTTGCCAAGGATGTTTTCATTAATCAAGAACGAAAGTTAGGGGATCGAAGACGATCAGATACCGTCGTAGTCTTAACCATAAACTATGCCGACTAGGGATCGGATGATGTTAATTTTTTAATGACTCATTCGGCGCCTTACGGGAAACCAAAGTGTTTGGGTTCCGGGGGGAGTATGGTCGCAAGGCTGAAACTTAAAGGAATTGACGGAAGGGCACCACCAGGGGTGGAGCCTGCGGCTTAATTTGACTCAACACGGGGAAACTCACCAGGTCCAGAACATAGTAAGGATTGACAGATTGAGAGCTCTTTCTTGATTTCTATGGGTGGTGGTGCATGGCCGTTCTTAGTTGGTGGAGTGATTTGTCTGGTTAATTCCGTTAACGAACGAGACCTTAACCTGCTAAATAGCTAGGCTTAACATTGTTAGGTCGTCAGCTTCTTAGAGGGACTATCGGTGTTTAACCGATGGAAGTTTGAGGCAATAACAGGTCTGTGATGCCCTTAGATGTTNTGGGCCGCACGCGCGCTACACTGATGAAGTCAACGAGTTCATATCCTTTATCGAAAGATATGGGTAATCTTTTGAAACTTCATCGTGATGGGGATAGAGCATTGCAATTATTGCTCTTCAACGAGGAATCCCTAGTAAGCACAAGTCATCAGCTTGTGTTGATTACGTCCCTGCCCTTTGTACNCCCCGCCCGTNNNNNNNNNNNNNNNNNNNNNNNNNNNNNNNNNNNNNNNNNNNNNNNNNNNNNNNNNNNNNNNNNNNNNNNNNNNNNNNNNNNNNNNNNNNNNNNNNNNNNNNNNNNNNNNNNNNNNNNNNNNNNNNNNNNNNNNNNNNNNNNNNNNNNNNNNNNN
>Funneliformis.mosseae.U96143_K
NNNNNNNNNNNNNNNNNNNNNNNNNNNNNNNNNNNNNNNNNNNNNNNNNNNNNNNNNNNNNNNNNNNNNNNNNNNNNNNNNNNNNNNNNNNNNNNNNNNNNNNNNNNNNNNNNNNNNNNNNNNNNNNNNNNNNNNNNNNNNNNNNNNNNNNNNNNNNNNNNNNNNNNNNNNNNNNNNNNNNNNNNNNNNNNNNNNNNNNNNNNNNNNNNNNNNNNNNNNNNNNNNNNNNNNNNNNNNNNNNNNNNNNNNNNNNNNNNNNNNNNNNNNNNNNNNNNNNNNNNNNNNNNNNNNNNNNNNNNNNNNNNNNNNNNNNNNNNNNNNNNNNNNNNNNNNNNNNNNNNNNNNNNGGTAACGGGTCCCGGGGTGTTAGGGCACGACACCGGAGAGGGAGCCTGAGAAACGGCTACCACATCCAAGGTAAGGCAGCAGGCGCGCAAATTACCCAATCCCGACACGGGGAGGTAGTGACAATAAATAACAATACAGGGTTCTTTTGGATCTTGTAATTGGAATGAGTACAATTTAAATCTCTTAACGAGGAACAATTGGAGGGCAAGTCTGGTGCCAGCAGCCGCGGTAATTCCAGCTCCAATAGCGTATATTAAAGTTGTTGCAGTTAAAAAGCTCGTAGTTGAATTTCGGGATCAATATTTCGGTCATGCCGTTGGTATGCACTGTTATCATTGATTTCTCACCTTCTAAAGAACCGTAATGCCATTAATTTGGTGTTACGGGGAATTAGGACGTTTACCTTGAAAAAATTAGAGTGTTTAAAGCAGGCTCACGCTTGAATACATTAGCATGGAATAATGAAATAGGACATCCGATTCTATTTTGTTGGTTTCTAGGATCGATGTAATGATTAATAGGGATAGTTGGGGGCATTAGTATTCAATTGTCAGAGGTGAAATTCTTGGATTTATTGAAGACTAACTACTGCGAAAGCATTTGCCAAGGATGTTTTCATTAATCAAGAACGAAAGTTAGGGGATCGAAGACGATCAGATACCGTTGTAGTCTTAACCATAAACTATGCCGACTAGGGATCGGATGATGTTAATTTTTTAATGACTCATTCGGCGCCTTACGGGAAACCAAAGTGTTTGGGTTCCGGGGGGAGTATGGTCGCAAGGCTGAAACTTAAAGGAATTGACGGAAGGGCACCACCAGGGGTGGAGCCTGCGGCTTAATTTGACTCAACACGGGGAAACTCACCAGGTCCAGAACATAGTAAGGATTGACAGATTGAGAGCTCTTTCTTGATTCTATGGGTGGTGGTGCATGCCCGTTCTTAGTTGGTGGAGTGATTTGTCTGGTTAATTCCGTTAACGAACGAGACCTTAACCTGCTAAATAGCTAGGCTTAACATTGTTAGGTCGTCAGCTTCTTAGAGGGACTATCGGTGTTTAACCGATGGAAGTTTGAGGCAATAACAGGTCTGTGATGCCCTTAGATGTTCTGGGCCGCACGCGCGCTACACTGATGAAGTCAACGAGTTCATATCCTTTATCGAAAGATATGGGTAATCTTTTGAAACTTCATCGTGATGGGGATAGAGCATTGCAATTATTGCTCTTCAACGAGGAATCCCTAGTAAGCACAAGTCATCAGCTTGTGTTGATTACGTNCCCTGCCCTTTGTACACACCGCCCGTNNNNNNNNNNNNNNNNNNNNNNNNNNNNNNNNNNNNNNNNNNNNNNNNNNNNNNNNNNNNNNNNNNNNNNNNNNNNNNNNNNNNNNNNNNNNNNNNNNNNNNNNNNNNNNNNNNNNNNNNNNNNNNNNNNNNNNNNNNNNNNNNNNNNNNNNNNNN
>Funneliformis.mosseae.U96145_K
NNNNNNNNNNNNNNNNNNNNNNNNNNNNNNNNNNNNNNNNNNNNNNNNNNNNNNNNNNNNNNNNNNNNNNNNNNNNNNNNNNNNNNNNNNNNNNNNNNNNNNNNNNNNNNNNNNNNNNNNNNNNNNNNNNNNNNNNNNNNNNNNNNNNNNNNNNNNNNNNNNNNNNNNNNNNNNNNNNNNNNNNNNNNNNNNNNNNNNNNNNNNNNNNNNNNNNNNNNNNNNNNNNNNNNNNNNNNNNNNNNNNNNNNNNNNNNNNNNNNNNNNNNNNNNNNNNNNNNNNNNNNNNNNNNNNNNNNNNNNNNNNNNNNNNNNNNNNNNNNNNNNNNNNNNNNNNNNNNNNNNNNNNNGGTNCCGGGTCCCGGNGTGTTAGGGCACGACACCGGAGAGGGAGCCTGAGAAACGGCTACCACATCCAAGGNAAGGCAGCAGGCGCGCAAATTACCCAATCCCGACACGGGGGAGGTAGTGACAATAAATAACAATACAGGGTTCTTTTGGATCTTGTAATTGGAATGAGTACAATTTAAATCTCTTAACGAGGAACAATTGGAGGGCAAGTCTGGTGCCAGCAGCCGCGGTAATTCCAGCTCCAATAGCGTATATTAAAGTTGTTGCAGTTAAAAAGCTCGTAGTTGAATTTCGGGATCAATATTTCGGTCATGCCGTTGGTATGCACTGTTATCATTGATTTCTCACCTTCTAAAGAACCGTAATGCCATTAATTTGGTGTTACCGGGAATTAGGATGTTTACCTTGAAAAAATTAGAGTGTTTAAAGCAGGCTCACGCTTGAATACATTAGCATGGAATAATGAAATAGGAACATCCGATTCTATTTTGTTGGTTTCTAGGATCGATGTAATGATTAATAGGGATAGTTGGGGGCATTAGTATTCAATTGTCAGAGGTGAAATTCTTGGATTTATTGAAGACTAACTACTGCGAAAGCATTTGCCAAGGATGTTTTCATTAATCAAGAACGAAAGTTAGGGGATCGAAGACGATCAGATACCGTCGTAGTCTTAACCATAAACTATGCCGACTAGGGATCGGATGATGTTAATTTTTTAATGACTCATTCGGCGCCTTACGGGAAACCAAAGTGTTTGGGTTCCGGGGGGAGTATGGTCGCAAGGCTGAAACTTAAAGGAATTGACGGAAGGGCACCACCAGGGGTGGAGCCTGCGGCTTAATTTGACTCAACACGGGGAAACTCACCAGGTCCAGAACATAGTAAGGATTGACAGATTGAGAGCTCTTTCTTGATTCTATGGGTGGTGGTGCATGCCCGTTCTTAGTTGGTGGAGTGATTTGTCTGGTTAATTCCGTTAACGAACGAGACCTTAACCTGCTAAATAGCTAGGCTTAACATTGTTAGGTCGTCAGCTTCTTAGAGGGACTATCGGTGTTTAACCGATGGAAGTTTGAGGCAATAACAGGTCTGTGATGCCCTTAGATGTTCTGGGCCGCACGCGCGCTACACTGATGAAGTCAACGAGTTCATATCCTTTATCGAAAGATATGGGTAATCTTTTGAAACTTCATCGTGATGGGGATAGAGCATTGCAATTATTGCTCTTCAACGAGGAATCCCTAGTAAGCACAAGTCATCAGCTTGTGTTGATTACGTNCCCTGCCCTTTGTACANACCGCCCGTNNNNNNNNNNNNNNNNNNNNNNNNNNNNNNNNNNNNNNNNNNNNNNNNNNNNNNNNNNNNNNNNNNNNNNNNNNNNNNNNNNNNNNNNNNNNNNNNNNNNNNNNNNNNNNNNNNNNNNNNNNNNNNNNNNNNNNNNNNNNNNNNNNNNNNNNNNNN
>Funneliformis.verruculosus.AJ301858_K
NNNNNNNNNNNCCAGTAGTCATATGCTTGTCTCAAAGATTAAGCCATGCATGTCTAAGTATAAATCGTTTATACAGGTGAAACTGCGAATGGCTCATTAAATCAGTTATAATTTATTTGATAGTACAATTACTACTTGGATAACCGTGGTAATTCTAGAGCTAATACATGCTAAAATTCCCGACTTCTGGAAGGGATGTATTTATTAGATAAAAAACCAATATCGGGCAACCGATTCCCTTGGTGATTCATGATAACTTTTCGAATCGTATGACTTTAATGTCGACGATGAATCATTCAAATTTCTGCCCTATCAACTTTCGATGGTAGGATAGAGGCCTACCATGGTGGTAACGGGTAACGGGGTGTTAGGGCACGACACCGGAGAGGGAGCCTGAGAAACGGCTACCACATCCAAGGAAGGCAGCAGGCGCGCAAATTACCCAATCCCGACACGGGGAGGTAGTGACAATAAATAACAGTACAGGGTTCTTTTGGATCTTGTAATTGGAATGAGTACAATTTAAATCTCTTAACGAGGAACAATTGGAGGGCAAGTCTGGTGCCAGCAGCCGCGGTAATTCCAGCTCCAATAGCGTATATTAAAGTTGTTGCAGTTAAAAAGCTCGTAGTTGAATTTCGGGATCAATGTTTCGGTCATGCCGTTGGTATGTACTGATACTATTGATTTCTCACCTTCTAAAAAACCGTAATGCCATTAATTTGGTGTCACGGGGAATTAGGACTGTTACCTTGAAAAATTAGAGTGTTTAAAGCAGGCTCACGCTTGAATACATTAGCATGGAATAATGAAATAGGACATCCGATTCTATTTTGTTGGTTTCTAGGATCGATGTAATGATTAATAGGGATAGTTGGGGGCATTAGCATTCAATTGTCAGAGGTGAAATTCTTGGATTTATTGAAGACTAACTACTGCGAAAGCATTTGCCAAGGATGTTTTCATTAATCAAGAACGAAAGTTAGGGGATCGAAGACGATCAGATACCGTCGTAGTCTTAACCATAAACTATGCCGACTAGGGATCGGATGATGTTAATTTTTTAATGACTCATTCGGCGCCTTACGGGAAACCAAAGTGTTTGGGTTCCGGGGGGAGTATGGTCGCAAGGCTGAAACTTAAAGGAATTGACGGAAGGGCACCACCAGGGGTGGAGCCCGCGGCTTAATTTGACTCAACACGGGGAAACTCACCAGGTCCAGACATAGTAAGGATTGACAGATTGAGAGCTCTTTCTTGATTCTATGGGTGGTGGTGCATGGCCGTTCTTAGTTGGTGGAGTGATTTGTCTGGTTAATTCCGTTAACGAACGAGACCTTAACCTGCTAAATAGCTAGGCTTAACATTGTTAGGTCGTCAGCTTCTTAGAGGGACTATCGGTGTTTAACCGATGGAAGTTTGAGGCAATAACAGGTCTGTGATGCCCTTAGATGTTCTGGGCCGCACGCGCGCTACACTGATGAAGTCAACGAGTTCATATCCTTTATCGAAAGATATGGGTAATCTTTTGAAACTTCATCGTGATGGGGATAGAGCATTGCAGTTATTGCTCTTCAACGAGGAATCCCTAGTAAGCACAAGTCATCAGCTTGTGTTGATTACGTCCCTGCCCTTTGTACACACCGCCCGTCGCTACTACCGATTGAATGGCTTAGTGAGACCCTCGGATCGGTGATCAGAAGCTTTAACCGGCATCTGTTCGCTGAGAAGTTGGTCAAACTTGGTCATTTAGAGGAAGTAAAAGTCGTAACAAGGTNNNNNNNNNNNNNNNNNNNNNNNNNNNNNN
>Glomus.indicum.SSUcons64_K
NNNNNNNNNNNNNNNNNNNNNNNNNNNNNNNNNNNNNNNNNNNNNNNNNNNNNNNNNNNNNNNNNNNNNNNNNNNNNNNNNNNNNNNNNNNNNNNNNNNNNNNNNNNNNNNNNNNNNNNNNNNNNNNNNNNNNNNNNNNNNNNNNNNNNNNNNNNNNNNNNNNNNNNNNNNNNNNNNNNNNNNNNNNNNNNNNNNNNNNNNNNNNNNNNNNNNNNNNNNNNNNNNNNNNNNNNNNNNNNNNNNNNNNNNNNNNNNNNNNNNNNNNNNNNNNNNNNNNNNNNNNNNNNNNNNNNATTCAAATTTCTGCCCTATCAACTTTCGATGGTAGGATAGAGGCCTACCATGGTGGTAACGGGTAACGGGGTGTTAGGGCACGACACCGGAGAGGGAGCCTGAGAAACGGCTACCACATCCAAGGATGGCAGCAGGCGCGCAAATTACCCAATCCCGACACGGGGAGGTAGTGACAATAAATAACAATACGGGGTTCTTTAGGATCTCGTAATTGGAATGAGTACAATTTAAATCTCTTAACGAGGAACAATTGGAGGGCAAGTCTGGTGCCAGCAGCCGCGGTAATTCCAGCTCCAATAGCGTATATTAAAGTTGTTGCAGTTAAAAAGCTCGTAGTTGAATTTCGAGAYCGGYYTACTGGTCGTGCTTTTGTRCGTACTGGTWTWATYGGTTTCTCCTTTCTGACGAACTWTAATGCCATTAATTTGGTGTTWTAGGGAATCAGGACTGTTACTTTGAAAAAATTAGAGTGTTTAAAGCAGGCTCACGCTTGAATACATTAGCATGGAATAACGRAATAGGACGTTTGATTYTATTTTGTTGGTTTCTAGGATCGACGTAATGATTAATAGGGATAGTTGGGGGCATTAGTATTCAATTGTCAGAGGTGAAATTCTTGGATTTATTGAAGACTAACTACTGCGAAAGCATTTGCCAAGGATGTTTTCATTAATCAAGAACGAAAGTTAGGGGATCGAAGACGATCAGATACCGTCGTAGTCTTAACCATAAACTATGCCGACTAGGGATCGGATGATGTTAATTTTTTAATGACTCATTCGGCRCCTTACGGGAAACCAAAGTGTTTGGGTTCCGGGGGGAGTATGGTCGCAAGGCTGAAACTTAAAGGAATTGACGGAAGGGCACCACCAGGGGTGGAGCCTGCGGCTTAATTTGACTCAACACGGGGAAACTCACCAGGTCCAGACATAGTAAGGATTGACAGATTGAGAGCTCTTTCTTGATTCTATGGGTGGTGGTGCATGGCCGTTCTTAGTTGGTGGAGTGATTTGTCTGGTTAATTCCGTTAACGAACGAGACCTTAACCTGCTAAATAGCTAGGCTTAAYTTTRTTAGGYCGTCAGCTTCTTAGAGGGACTATYGGCGTTTAGCCGANNNNNNNNNNNNNNNNNNNNNNNNNNNNNNNNNNNNNNNNNNNNNNNNNNNNNNNNNNNNNNNNNNNNNNNNNNNNNNNNNNNNNNNNNNNNNNNNNNNNNNNNNNNNNNNNNNNNNNNNNNNNNNNNNNNNNNNNNNNNNNNNNNNNNNNNNNNNNNNNNNNNNNNNNNNNNNNNNNNNNNNNNNNNNNNNNNNNNNNNNNNNNNNNNNNNNNNNNNNNNNNNNNNNNNNNNNNNNNNNNNNNNNNNNNNNNNNNNNNNNNNNNNNNNNNNNNNNNNNNNNNNNNNNNNNNNNNNNNNNNNNNNNNNNNNNNNNNNNNNNNNNNNNNNNNNNNNNNNNNNNNNNNNNNNNNNNNNNNNNNNNNNNNNNNNNNNNNNNNNNNNNNNNNNNNNNNN
>Glomus.iranicum.SSUcons65_K
NNNNNNNNNNNNNNNNNNNNNNNNNNNNNNNNNNNNNNNNNNNNNNNNNNNNNNNNNNNNNNNNNNNNNNNNNNNNNNNNNNNNNNNNNNNNNNNNNNNNNNNNNNNNNNNNNNNNNNNNNNNNNNNNNNNNNNNNNNNNNNNNNNNNNNNNNNNNNNNNNNNNNNNNNNNNNNNNNNNNNNNNNNNNNNNNNNNNNNNNNNNNNNNNNNNNNNNNNNNNNNNNNNNNNNNNNNNNNNNNNNNNNNNNNNNNNNNNNNNNNNNNNNNNNNNNNNNNNNNNNNNNNNNNNNNNNNNNNNNNNNNNNNNNNNATCAACTTTCGATGGTAGGATAGAGGCCTACCATGGTGGTAACGGGTAACGGGGTGTTAGGGCACGACACCGGAGAGGGAGCCTGAGAAACGGCTACCACATCCAAGGATGGCAGCAGGCGCGCAAATTACCCAATCCCGACACGGGGAGGTAGTGACAATAAATAACAATACRGGGTTCTTTCGGATCTTGTAATTGGAATGAGTACAATTTAAATCTCTTAACGAGGAACAATTGGAGGGCAAGTCTGGTGCCAGCAGYCGCGGTAATTCCAGCTCCAATAGCGTATATTAAAGTTGCTGCAGTTAAAAAGCTCGTAGTTGAATTTCGGGASCAATATGTCGGTCGTGCTTYTGTACGTACTGGCATAATTGGTTTCTCCCTTCTGAAGAACCTTGATGTCATTAATTTGGTGTCTTGGGGAATCAGGACTGTTACTTTGAAAAAATTAGAGTGTTTAAAGCAGGCTCGCGCTTGAATACATTAGCATGGAATAATGAAATAGGACGTTTGATTCTATTTTGTTGGTTTCTAGGATCGACGTAATGATTAATAGGGATAGTTGGGGGCATTAGTATTCAATTGTCAGAGGTGAAATTCTTGGATTTATTGAAGACTAACTACTGCGAAAGCATTTGCCAAGGATGTTTTCATTAATCAAGAACGAAAGTTAGGGGATCGAAGACGATCAGATACCGTCGTAGTCTTAACCATAAACTATGCCGACTAGGGATCGGATGATGTTAATTTTTTAATGACWCATTCGGCGCCTTACGGGAAACCAAAGTGTTTGGGTTCNNNNNNNNNNNNNNNNNNNNNNNNNNNNNNNNNNNNNNNNNNNNNNNNNNNNNNNNNNNNNNNNNNNNNNNNNNNNNNNNNNNNNNNNNNNNNNNNNNNNNNNNNNNNNNNNNNNNNNNNNNNNNNNNNNNNNNNNNNNNNNNNNNNNNNNNNNNNNNNNNNNNNNNNNNNNNNNNNNNNNNNNNNNNNNNNNNNNNNNNNNNNNNNNNNNNNNNNNNNNNNNNNNNNNNNNNNNNNNNNNNNNNNNNNNNNNNNNNNNNNNNNNNNNNNNNNNNNNNNNNNNNNNNNNNNNNNNNNNNNNNNNNNNNNNNNNNNNNNNNNNNNNNNNNNNNNNNNNNNNNNNNNNNNNNNNNNNNNNNNNNNNNNNNNNNNNNNNNNNNNNNNNNNNNNNNNNNNNNNNNNNNNNNNNNNNNNNNNNNNNNNNNNNNNNNNNNNNNNNNNNNNNNNNNNNNNNNNNNNNNNNNNNNNNNNNNNNNNNNNNNNNNNNNNNNNNNNNNNNNNNNNNNNNNNNNNNNNNNNNNNNNNNNNNNNNNNNNNNNNNNNNNNNNNNNNNNNNNNNNNNNNNNNNNNNNNNNNNNNNNNNNNNNNNNNNNNNNNNNNNNNNNNNNNNNNNNNNNNNNNNNNNNNNNNNNNNNNNNNNNNNNNNNNNNNNNNNNNNNNNNNNNNNNNNNNNNNNNNNNNNNNNNNNNNNNNNNNN
>Septoglomus.africanum.SSUcons51_K
NNNNNNNNNNNNNNNNNNNNNNNNNNNNNNNNNNNNNNNNNNNNNNNNNNNNNNNNNNNNNNNNNNNNNNNNNNNNNNNNNNNNNNNNNNNNNNNNNNNNNNNNNNNNNNNNNNNNNNNNNNNNNNNNNNNNNNNNNNNNNNNNNNNNNNNNNNNNNNNNNNNNNNNNNNNNNNNNNNNNNNNNNNNNNNNNNNNNNNNNNNNNNNNNNNNNNNNNNNNNNNNNNNNNNNNNNNNNNNNNNNNNNNNNNNNNNNNNNNNNNNNNNNNNNNNNNNNNNNNNNNNNNNNNNNNNNNNNNNNNNNNNNNNNNNNNNNNNNNNNNNNNNNNNNNNNNNNNNNNNNNNNNNNGGTAACGGGTAACGGGGTGTTAGGGCACGACACYGGAGRGGGAGCCTGAGAAACGGCTACCACATCCAAGGAAGGCAGCAGGCGCGCAAATTACCCAATCCCGACATGGGGAGGTAGTGACAATAAATAACAATACAGGGTTCTTTTGGATCTTGTAATTGGAATGAGTACAATTTAAATCTCTTAACGAGGAACAATTGGAGGGCAAGTCTGGTGCCAGCAGCCGCGGTARTTCCAGCTCCAATAGCGTATATTAAAGTTGTTGCAGTTAAAAAGCTCGTAGTTGAATTTCGGGATCAAGGGATCGGTCATGCCTTGGTAYGTACTGGTTTTATTGGTTCTCACCTTCTAAAGAACCATAATGTCATTTATTTGATGTTATGGGGAATTAGGACTGTTACCTTGAAAAAATTAGAGTGTTTAAAGCAAGCTTACGCTTGAATACATTAGCATGGAATAATGAAATAGGACATCAGATTCTATTTTGTTGGTTTCTAGGATCGATGTAATGATTAATAGGGATAGTTGGGGGCATTAGTATTCAATYGTCAGAGGTGAAAYTCTTGGATTTATTGAAGACTAACTACTGCGAAAGCATTTGCCAAGGATGTTTTCATTAATCAAGAACGAAAGTTAGGGGATCGAAGACGATCAGATACCGTCGTAGTCTTAACCATAAACTATGCCGACTAGGGATCGGATGATGTTANNNNNNNNNNNNNNNNNNNNNNNNNNNNNNNNNNNNNNNNNNNNNNNNNNNNNNNNNNNNNNNNNNNNNNNNNNNNNNNNNNNNNNNNNNNNNNNNNNNNNNNNNNNNNNNNNNNNNNNNNNNNNNNNNNNNNNNNNNNNNNNNNNNNNNNNNNNNNNNNNNNNNNNNNNNNNNNNNNNNNNNNNNNNNNNNNNNNNNNNNNNNNNNNNNNNNNNNNNNNNNNNNNNNNNNNNNNNNNNNNNNNNNNNNNNNNNNNNNNNNNNNNNNNNNNNNNNNNNNNNNNNNNNNNNNNNNNNNNNNNNNNNNNNNNNNNNNNNNNNNNNNNNNNNNNNNNNNNNNNNNNNNNNNNNNNNNNNNNNNNNNNNNNNNNNNNNNNNNNNNNNNNNNNNNNNNNNNNNNNNNNNNNNNNNNNNNNNNNNNNNNNNNNNNNNNNNNNNNNNNNNNNNNNNNNNNNNNNNNNNNNNNNNNNNNNNNNNNNNNNNNNNNNNNNNNNNNNNNNNNNNNNNNNNNNNNNNNNNNNNNNNNNNNNNNNNNNNNNNNNNNNNNNNNNNNNNNNNNNNNNNNNNNNNNNNNNNNNNNNNNNNNNNNNNNNNNNNNNNNNNNNNNNNNNNNNNNNNNNNNNNNNNNNNNNNNNNNNNNNNNNNNNNNNNNNNNNNNNNNNNNNNNNNNNNNNNNNNNNNNNNNNNNNNNNNNNNNNNNNNNNNNNNNNNNNNNNNNNNNNNNNNNNNNNNNNNNNNNNNNNNNNNNNN
>Glomus.macrocarpum.SSUcons52_K
GGTTGATCCTGCCAGTAGTCATATGCTTGTCTCAAAGATTAAGCCATGCATGTCTAAGTATAAACCGCTTTATACAGGTGAAACTGCGAATGGCTCATTAAATCAGTTATAATTTATTTGATAGTACAATTACTACTTGGATAACCGTGGTAATTCTAGAGCTAATACATGCTAAAATTCCCGACTTCTGGAAGGGATGTATTTATTAGATAAAAAACCAATATCGGGCAACCGATTCCACTGGTGATTCATGATAACTTTTCGAATCGTACGGCTTCAAGCTGACGATGAATCATTCAAATTTCTGCCCTATCAACTTTCGATGGTAGGATAGAGGCCTACCATGGTGGTAACGGGTAACGGGGTGTTAGGGCACGACACCGGAGAGGGAGCCTGAGAAACGGCTACCACATCCAAGGAAGGCAGCAGGCGCGCAAATTACCCAATCCCGACACGGGGAGGTAGTGACAATAAATAACAATACAGGGTTCTTTTGGATCTTGTAATTGGAATGAGTACAATTTAAATCTCTTAACGAGGAACAATTGGAGGGCAAGTCTGGTGCCAGCAGCCGCGGTAATTCCAGCTCCAATAGCGTATATTAAAGTTGTTGCAGTTAAAAAGCTCGTAGTTGAATTTCGGGATCAATATATCGGTCGTGCCTTGGTACGTACTGGTATCATTGGTTTCTCCTTTCTGACGAACCATGATGTCATTAATTTGGTGTTATGGGAAGTTAGGACTGTTACTTTGAAAAAATTAGAGTGTTTAAAGCAGGCTTTAGCTTGAATACATTAGCATGGAATAATGAAATAGGACGTTCGAACCTATTTGTTGGTTTCTAGGATCAACGTAATGATTAATAGGGATAGTTGGGGGCATTAGTATTCAATTGTCAGAGGTGAAATTCTTGGATTTATTGAAGACTAACTACTGCGAAAGCATTTGCCAAGGATGTTTTCATTAATCAAGAACGAAAGTTAGGGGATCGAAGACGATCAGATACCGTCGTAGTCTTAACCATAAACTATGCCGACTAGGGATCGGATGATGTTAATTTTTTAATGACTCATTCGGCGCCTTACGGGAAACCAAAGTGTTTGGGTTCCGGGGGGAGTATGGTCGCAAGGCTGAAACTTAAAGGAATTGACGGAAGGGCACCACCAGGGGTGGAGCCTGCGGCTTAATTTGACTCAACACGGGGAAACTCACCAGGTCCAGACATAGTAAGGATTGACAGATTGAGAGCTCTTTCTTGATTCTATGGGTGGTGGTGCATGGCCGTTCTTAGTTGGTGGAGTGATTTGTCTGGTTAATTCCGTTAACGAACGAGACCTTAACCTGCTAAATAGCTAGGCTTAACTTTGTTAGGTCGTCAGCTTCTTAGAGGGACTATCGGTGTTTAACCGATGGAAGTTTGAGGCAATAACAGGTCTGTGATGCCCTTAGATGTTCTGGGCCGCACGCGCGCTACACTGATGAAGTCAACGAGTTCATTTCCTTTATCGGAAGATATGGGTAATCTTTTGAAACTTCATCGTGCTGGGGATAGAGCATTGCAATTATTGCTCTTCAACGAGGAATCCCTAGTAAGYACAAGTCATCAGCTTGTGCTGATTACGTCCCTGCCCTTTGTACACACCGCCCGTCGCTACTACCGATTGAATGGCTTARTGAGACCCTCGGATTGACGTTCATCGGCTGTAAAAGGCTCTTGYCTGTTGAAAAGTTGGTCAAACTTGGTCATTTAGAGGAAGTAAAAGTCGTAACAAGGTTTCCGTAGGTGAACCTGCGGAAGGATCATT
>Glomus.macrocarpum.SSUcons53_K
GGTTGATCCTGCCAGTAGTCATATGCTTGTCTCAAAGATTAAGCCATGCATGTCTAAGTATAAACCGCTTTATACAGGTGAAACTGCGAATGGCTCATTAAATCAGTTATAATTTATTTGATAGTACAATTACTACTTGGATAACCGTGGTAATTCTAGAGCTAATACATGCTAAAATTCCCGACTTCTGGAAGGGATGTATTTATTAGATAAAAAACCAATATCGGGCAACCGATTCCACTGGTGATTCATGATAACTTTTCGAATCGTACGGCTTCAAGCTGACGATGAATCATTCAAATTTCTGCCCTATCAACTTTCGATGGTAGGATAGAGGCCTACCATGGTGGTAACGGGTAACGGGGTGTTAGGGCACGACACCGGAGAGGGAGCCTGAGAAACGGCTACCACATCCAAGGAAGGCAGCAGGCGCGCAAATTACCCAATCCCGACACGGGGAGGTAGTGACAATAAATAACAATACAGGGTTCTTTTGGATCTTGTAATTGGAATGAGTACAATTTAAATCTCTTAACGAGGAACAATTGGAGGGCAAGTCTGGTGCCAGCAGCCGCGGTAATTCCAGCTCCAATAGCGTATATTAAAGTTGTTGCAGTTAAAAAGCTCGTAGTTGAATTTCGGAATCAATATATCGGTCGTGCCTTGGTACGTACTGGTATCATTGGTTTCTCCTTTCTGACGAACCATGATGTCATTAATTTGGTGTTATGGGAAGTTAGGACTGTTACTTTGAAAAAATTAGAGTGTTTAAAGCAGCTTTAGCTTGAATACATTAGCATGGAATAATGAAATAGGACGTTCGAACCTATTTTGTTGGTTTCTAGGATCAACGTAATGATTAATAGGGATAGTTGGGGGCATTAGTATTCAATTGTCAGAGGTGAAATTCTTGGATTTATTGAAGACTAACTACTGCGAAAGCATTTGCCAAGGATGTTTTCATTAATCAAGAACGAAAGTTAGGGGATCGAAGACGATCAGATACCGTCGTAGTCTTAACCATAAACTATGCCGACTAGGGATCGGATGATGTTAATTTTTTAATGACTCATTCGGCGCCTTACGGGAAACCAAAGTGTTTGGGTTCCGGGGGGAGTATGGTCGCAAGGCTGAAACTTAAAGGAATTGACGGAAGGGCACCACCAGGGGTGGAGCCTGCGGCTTAATTTGACTCAACACGGGGAAACTCACCAGGTCCAGACATAGTAAGGATTGACAGATTGAGAGCTCTTTCTTGATTCTATGGGTGGTGGTGCATGGCCGTTCTTAGTTGGTGGAGTGATTTGTCTGGTTAATTCCGTTAACGAACGAGACCTTAACCTGCTAAATAGCTAGGCTTAACTTTGTTAGGTCGTCAGCTTCTTAGAGGGACTATCGGTGTTTAACCGATGGAAGTTTGAGGCAATAACAGGTCTGTGATGCCCTTAGATGTTCTGGGCCGCACGCGCGCTACACTGATGAAGTCAACGAGTTCATTTCCTTTATCGGAAGATATGGGTAATCTTWTGAAACTTCATCGTGCTGGGGATAGAGCATTGCAATTATTGCTCTTCAACGAGGAATCCCTAGTAAGCACAAGTCATCAGCTTGTGCTGATTACGTCCCTGCCCTTTGTACACACCGCCCGTCGCTACTACCGATTGAATGGCTTAGTGAGACCCTCGGATTGACGTTCATCGGCTGTAAAAGGCTCTTGTYTGTTGAAAAGTTGGTCAAACTTGGTCATTTAGAGGAAGTAAAAGTMGTAACAAGGTTTCCGTAGGTGAACCTGCGGAAGGATCATT
>Glomus.species.SSUcons54_K
NNNNNNNNNNNCCAGTAGTCATATGCTTGTCTCAAAGATTAAGCCATGCATGTCTAAGTATAAACCGCTTTATACAGGTGAAACTGCGAATGGCTCATTAAATCAGTTATAATTTATTTGATAGTACAATTACTACTTGGATAACCGTGGTAATTCTAGAGCTAATACATGCTAAAATTCCCGACTTCTGGAAGGGATGTATTTATTAGATAAAAAACCAATATCGGGCAACCGATTCCACTGGTGATTCATGATAACTTTTCGAATCGTACGGCTTCATGCTGACGATGAATCATTCAAATTTCTGCCCTATCAACTTTCGATGGTAGGATAGAGGCCTACCATGGTGGTAACGGGTAACGGGGTGTTAGGGCACGACACCGGAGAGGGAGCCTGAGAAACGGCTACCACATCCAAGGAAGGCAGCAGGCGCGCAAATTACCCAATCCCGACACGGGGAGGTAGTGACAATAAATAACAATACAGGGCTCTTTTGGGTCTTGTAATTGGAATGAGTACAATTTAAATCTCTTAACGAGGAACAATTGGAGGGCAAGTCTGGTGCCAGCAGCCGCGGTAATTCCAGCTCCAATAGCGTATATTAAAGTTGTTGCAGTTAAAAAGCTCGTAGTCGAATTTCGGGATCAATATGTCGGTCGTGCCTTCGGTACGCACTGGTATCATTGGTCTCTCCTTTCTGACGAACCATGATGTCATTAATTTGGTGTTATGGGGAGTTAGGACTGTTACTTTGAAAAAATTAGAGTGTTTAAAGCAGGCTTTAGCTTGAATACATTAGCATGGAATAATGAAATAGGACGTTCGAACCTATTTTGTTGGTTTCTAGGATCAACGTAATGATTAATAGGGATAGTTGGGGGCATTAGTATTCAATTGTCAGAGGTGAAATTCTTGGATTTATTGAAGACTAACTACTGCGAAAGCATTTGCCAAGGATGTTTTCATTAATCAAGAACGAAAGTTAGGGGATCGAAGACGATCAGATACCGTCGTAGTCTTAACCATAAACTATGCCGACTAGGGATCGGATGATGTTAATTTTTTAATGACTCATTCGGCGCCTTACGGGAAACCAAAGTGTTTGGGTTCCGGGGGGAGTATGGTCGCAAGGCTGAAACTTAAAGGAATTGACGGAAGGGCACCACCAGGGGTGGAGCCTGCGGCTTAATTTGACTCAACACGGGGAAACTCACCAGGTCCAGACATAGTAAGGATTGACAGATTGAGAGCTCTTTCTTGATTCTATGGGTGGTGGTGCATGGCCGTTCTTAGTTGGTGGAGTGATTTGTCTGGTTAATTCCGTTAACGAACGAGACCTTAACCTGCTAAATAGCTAGGCCTAATTTATTAAGTCGTCAGCTTCTTAGAGGGACTATCGGTGTCTAACCGATGGAAGTTTGAGGCAATAACAGGTCTGTGATGCCCTTAGATGTTCTGGGCCGCACGCGCGCTACACTGATGAAGTCAACGAGTTCATTTCCTTTATCGGAAGATATGGGTAATCTTTTGAAACTTCATCGTGATGGGGATAGAGCATTGCAATTATTGCTCTTCAACGAGGAATCCCTAGTAAGCACAAGTCATCAGCTTGTGCTGATTACGTCCCTGCCCTTTGTACACACCGCCCGTCGCTACTACCGATTGAATGGCTTAGTGAGACCCTCGGATTGACTTTYATCGGCTGTAAAAGGCCTTTGATTGTTGAAAAGTTGGTCAAACTTGGTCATTTAGAGGAAGTAAAAGTCGTAACAAGGTTTCCGTAGGTGAACCTGCGGAAGGATCATT
>Rhizophagus.clarus.SSUcons61_K
NNNNNNNNNNNCCAGTAGTCATATGCTTGTCTCRAAGATTAAGCCATGCATGTCTAAGTATAAATCGTTTATACAGGTGAAACTGCGAATGGCTCATTAAATCAGTTATAATTTATTTGATAGTACCTTACTACTTGGATAACCGTGGTAATTCTAGAGCTAATACATGCTAAAGCCTCCGACTTCYGGAAGGGGGTGTATTTATTAGATAAAAAACCAATATCGGGAAACCGATTCCATTGGTGATTCATAATAACYTTTCGAATCGTATGACTTTATGTCGACGATGAATCATTCAAATTTCTGCCCTATCAACTTTCGATGGTAGGATAGAGGCCTACCATGGTGGTAACGGGTAACGGGGTGTTAGGGCACGACACCGGAGAGGGAGCCTGAGAAACGGCTACCACATCCAAGGAYGGCAGCAGGCGCGCAAATTACCCAATCCCGACACGGGGAGGTAGTGACAATAAATAACAATACGGGGTTCTTTAGGATCTCGTAATTGGWATGAGTACAATTTAAATCTCTTAACGAGGAACAATTGGAGGGCAAGTCTGGTGCCAGCRGCCGCGGTAATTCCWGCTCCAATRGCGTATATTAAAGTTGTTGCAGTTAAAAAGCTCGTAGTTGARTTTCGGGGTCAGTAGGTTGGTCGTGCCACCGGTACGTACTGRTCTCACTGATTCCTCCTTCCTGAAGAACCGYAATGCCATTAAYTTGGTGTTGCGGGGAAACAGGACTGTTACTTTGAAAAAATTAGAGTGTTTAAAGCAAGCTAACGCTTGAATACATTAGCATGGAATAATGAAATAGGACGATCGATCCTATTTTGTTGGTTTCTAGGATTGACGTAATGATTAATAGGGATAGTTGGGGGCATTAGTATTCAATTGTCAGAGGTGAAATTCTTGGATTTATTGAAGACTAACTACTGCGAAAGCATTTGCCAAGGATGTYTTCATTAATCAAGAACGAAAGTTAGGGGATCGAAGACGATCAGATACCGTCGTAGTCYTAACCATAAACTATGCCGACTAGGGATCGGATGATGTTAATTTTATAATGACTCATTCGGCGCCTTACGGGAAACCAAAGTGYTTGGGTTCCGGGGGGAGTATGGTCGCAAGGCTGAAACTTAAAGGAATTGACGGAAGGGCACCACCAGGGGTGGAGCCTGCGGCTTAATTTGACTCAACACGGGGAAACTCACCAGGYCCAGACATAGTAAGGATTGACAGATTGAGAGCTCTTTCTTGATTCTATGGGTGGTGGTGCATGGCCGTTCTTAGTTGGTGGAGTGATTYGTCTGGTTAATTCCGATAACGAACGAGACCTTAACCTGCTAAATAGCTAGGCCTAGCATTGTTAGGTCGCCAGCTTCTTAGAGGGACTATCGGTGTTTAACCGATGGAAGTTTGAGGCRATAACAGGTCTGTGATGCCCTTAGATGTTCTGGGCCGCACGCGCGCTACACTGATGAAGTCAACGAGTTCATTTCCTTCATCGGAAGATGTGGGTAATCTTTTGAAACTTCATCGTGCTGGGGATAGAGCATTGCAATTATTGCTCTTGAACGAGGAATCCCTAGTAAGCACAAGTCATTAGCTTGTGCTGATTACGTCCCTGCCCTTTGTACACACCGCCCGTCGCTACTACCGATTGAATGGCTTAGTGAGGCCTTCGGATTGAGGTTTGGAGACTGGCAACAGATTCCGGATTTTAAGAAGTTGGTCAAACTTGGTCATTTAGAGGAAGTAAAAGTCGTAACAAGGTNNNNNNNNNNNNNNNNNNNNNNNNNNNNNN
>Rhizophagus.manihotis.SSUcons62_K
NNNNNNNNNNNNNNGTAGTCATATGCTTGTCTCAAAGATTAAGCCATGCATGTCTAAGTATAAATCGTTTTATACAGGTGAAACTGCGAATGGCTCATTAAATCAGTTATAATTTATTTGATAGTACCCTTTACTACTTGGATAACCGTGGTAATTCTAGAGCTAATACATGCTAAAGCCTCCGACTTCTGGAAGGRGGTGTATTTATTAGATAAAAAACCAATATCGGGAAACCGATTCCATTGGTGATTMATAATAACTTTTCGAATCGTATGAYTTTATGTCGACGATGAATCATTCAAATTTCTGCCCTATCAACTTTCGATGGTAGGATAGAGGCCTACCATGGTGGTAACGGGTAACGGGGTGTTAGGGCACGACACCGGAGAGGGAGCCTGAGAAACGGCTACCACATCCAAGGATGGCAGCAGGCGCGCAAATTACCCAATCCCGACACGGGGAGGTAGTGACAATAAATAACAATACGGGGTTCTTTAGGATCTCGTAATTGGAATGAGTACAATTTAAATCTCTTAACGAGGAACAATTGGAGGGCAAGTCTGGTGCCAGCAGCCGCGGTAATTCCAGCTCCAATAGCGTATATTAAAGTTGTTGCAGTTAAAAAGCTCGTAGTTGAATTTCGGGGTCAGTAGGCTGGTCGTGCCACYRGTAYGTACTGGTCTYACTGATTYCTCCTTYCTGAAGAACYGTAATGYCATTAATTTGGTGTTGCGGGGAAWCWGGACTGTTACTTTGAAAAAATTAGAGTGTTTAAAGCAAGCTAACGCTTGAATACATTAGCATGGAATAATGAAATAGGACGATCGATCCTATTTTGTTGGTTTCTAGGATTGACGTAATGATTAATAGGGATAGTTGGGGGCATTAGTATTCAATTGTCAGAGGTGAAATTCTTGGATTTATTGAAGACTAACTACTGCGAAAGCATTTGCCAAGGATGTTTTCATTAATCAAGAACGAAAGTTAGGGGATCGAAGACGATCAGATACCGTCGTAGTCTTAACCATAAACTATGCCGACTAGGGATCGGATGATGTTAATTTTATAATGACTCATTCGGCGCCTTACGGGAAACCAAAGTGTTTGGGTTCCGGGGGGGAGTATGGTCGCAAGGCTGAAACTTAAAGGAATTGACGGAAGGGCACCACCAGGGGTGGAGCCTGCGGCTTAATTTGACTCAACACGGGGAAACTCACCAGGTCCAGACATAGTAAGGATTGACAGATTGAGAGCTCTTTCTTGATTCTATGGGTGGTGGTGCATGGCCGTTCTTAGTTGGTGGAGTGATTTGTCTGGTTAATTCCGATAACGAACGAGACCTTAACCTGCTAAATAGCTAGGCCTAACATTGKTAGGTCGCCAGCTTCTTAGAGGGACTATCGGTGTTTAACCGATGGAAGTTTGAGGCAATAACAGGTCTGTGATGCCCTTAGATGTTCTGGGCCGCACGCGCGCTACACTGATGAAGTCAACGAGTTCATTTCCTTCATCGGAAGATGTGGGTAATCTTTTGAAACTTCATCGTGCTGGGGATAGAGCATTGCAATTATTGCTCTTGAACGAGGAATCCCTAGTAAGCACAAGTCATTAGCTTGTGCTGATTACGTCCCTGCCCTTTGTACACACCGCCCGTCGCTACTACCGATTGAATGGCTTAGTGAGGCCTTCGGATTGAGGTTTGGAGACTGGCAACAGACTCCGGATTTTRARAAGTTGGTCAAACTTGGTCATTTAGAGGAAGTAAAAGTCGTAACAAGGTNNNNNNNNNNNNNNNNNNNNNNNNNNNNNN
>Rhizophagus.fasciculatus.Y17640_K
NNNNNNNNNNNNNNNNNNNNNNNNNNNNNNNNNNNNNNNNNNNNNNNNNNNNNNNNNNNNNNNNNNNNNNNNNNNNNNNNNNNNNNNNATGGCTCATTAAATCAGTTATAATTTATTTGATAGTACCTTACTACTTGGATAACCGTGGTAATTCCAGAGCTAATACATGCTAAAACCTCCGACTTCTGGAAGGGGGCGTATTTATTAGATAAAAAACCAATATCGGGCAACCGATTCCCTTGGTGATTCATAATAACTTTTCGAATCGTATGACTTTACGTCGACGATGAATCATTCAAATTTCTGCCCTATCAACTTTCGATGGTAGGATAGAGGCCTACCATGGTGGTAACGGGTAACGGGGTGTTAGGGCACGACACCGGAGAGGGAGCCTGAGAAACGGCTACCACATCCAAGGATGGCAGCAGGCGCGCAAATTACCCAATCCCGACACGGGGAGGTAGTGACAATAAATAACAATACGGGGTTCTTTCGGATCTCGTAATTGGAATGAGTACAATTTAAATCTCTTAACGAGGAACAATTGGAGGGCAAGTCTGGTGCCAGCAGCCGCGGTAATTCCAGCTCCAATAGCGTATATTAAAGTTGTTGCAGTTAAAAAGCTCGTAGTTKAATTTCGGGGTTAGTAGGTTGGTCATGCCTCTGGTATGTACTGGTCTCACTGATTCCTCCTTCCTGATGAACCGTAATGCCATTAATTTGGTGTTGCGGGGAATTTGGACTGTTACTTTGAAAAAATTAGAGTGTTTAAAGCAAGCTAACGCTTGAATACATTAGCATGGAATAATGAAATAGGACGTTCGATCCTATTTTGTTGGTTTCTAGGATTGACGTAATGATTAATAGGGATAGTTGGGGGCATTAGTATTCAATTGTCAGAGGTGAAATTCTTGGATTTATTGAAGACTAACTACTGCGAAAGCATTTGCCAAGGATGTTTTCATTAATCAAGAACGAAAGTTAGGGGATCGAAGACGATCAGATACCGTCGTAGTCTTAACCATAAACTATGCCGACTAGGGATCGGATGATGTTAATTTTTTAATGACTCATTCGGCGCCTTACGGGAAACCAAAGTGTTTGGGTTCCGGGGGGAGTATGGTCGCAAGGCTGAAACTTAAAGGAATTGACGGAAGGGCACCACCAGGGGTGGAGCCTGCGGCTTAATTTGACTCAACACGGGGAAACTCACCAGGTCCAGACATAGTAAGGATTGACAGATTGAGAGCTCTTTCTTAATTCTATGGGTGGTGGTGCATGGCCGTTCTTAGTTGGTGGAGTGATTTGTCTGGTTAATTCCGTTAACGAACGAGACCTTAACCTGCTAAATAGCTAGGCCTAACATTGTTAGGTCGCCAGCTTCTTAGAGGGACTATCGGTGTTTAACCGATGGAAGTTTGAGGCAATAACAGGTCTGTGATGCCCTTAGATGTTCTGGGCCGCACGCGCGCTACACTGATGAAGTCATCGAGTTCATTTCCTTTATCGGAAGATATGGGTAATCTTTTGAAACTTCATCGTGCTGGGGATAGAGCATTGCAACTATTGCTCTTGAACGAGGAATCCCTAGTAAGTACAAGTCACTAGCTTGTGCTGATTACGTCCCTGCCCTTTGTACACACCGCCCGTCGCTACTACCGATTGAATGGCTTAGTGAGGCCCTCGGATTGAAATTCGGAGACTGGCAACAGACTCTTGGTTTTGAAAAGTTGGTCAAACTTGGTCATTTAGAGGAAGTAAAAGTCGTAACAAGGTNNNNNNNNNNNNNNNNNNNNNNNNNNNNNN
>Rhizophagus.intraradices.SSUcons59_K
NNNNNNNNNNNCCAGTAGTCATATGCTTGTCTCAAAGATTAAGCCATGCATGTCTAAGTATAAATCGTTTATACAGGTGAAACTGCGAATGGCTCATTAAATCAGTTATAATTTATTTGATAGTACCTTACTACTTGGATAACCGTGGTAATTCTAGAGCTAATACATGCTAAAACCTCYGACTTCTGGAAGGGGGTGTATTTATTAGATAAAAAACCAATATCGGGMAACCGATTCCATTGGTGATTCATRATAACTTTTCGAATCGTAYGACTTTACGTCGACGATGAATCATTCAAATTTCTGCCCTATCAACTTTCGATGGTAGGATAGAGGCCTACCATGGTGGTAACGGGTAACGGGGTGTTAGGGCACGACACCGGAGAGGGAGCCTGAGAAACGGCTACCACAYCCAAGGATGGCAGCAGGCGCGCAAATTACCCAATCCCGACACGGGGAGGTAGTGACAATAAATAACAATACGGGGTTCTTTCGGATCTCGTAATTGGAATGAGTACAATTTAAATCTCTTAACGAGGAACAATTGGAGGGCAAGTCTGGTGCCAGCAGCCGCGGTAATTCCAGCTCCAATAGCGTATATTAAAGTTGTTGCAGTTAAAAAGCTCGTAGTTGAATTTCGGGGTTAGTAGGCTGGTCATGCCACCGGTATGTACTGGTCTTACTGATTCCTCCTTCCTGATGAACTGTAATGCCATTAATTTGGTGTTGCAGGGAATCTGGACTGTTACTTTGAAAAAATTAGAGTGTTTAAAGCAGGCTAACGCTTGAATACATTAGCATGGAATAATGAAATAGGACGTTCGATCCTATTTTGTTGGTTTCTAGGATTGACGTAATGATTAATAGGGATAGTTGGGGGCATTAGTATTCAATTGTCAGAGGTGAAATTCTTGGATTTATTGAAGACTAACTACTGCGAAAGCATTTGCCAAGGATGTTTTCATTAATCAAGAACGAAAGTTAGGGGATCGAAGACGATCAGATACCGTCGTAGTCTTAACCATAAACTATGCCGACTAGGGATCGGATGATGTTAATTTTTTAATGACTCATTCGGCGCCTTAMGGGAAACCAAAGTGTTTGGGTTCCGGGGGGAGTATGGTCGCAAGGCTGAAACTTAAAGGAATTGACGGAAGGGCACCACCAGGGGTGGAGCCTGCGGCTTAATTTGACTCAACACGGGGAAACTCACCAGGTCCAGACATAGTAAGGATTGACAGATTGAGAGCTCTTTCTTGATTCTATGGGTGGTGGTGCATGGCCGTTCTTAGTTGGTGGAGTGATTTGTCTGGTTAATTCCGATAACGAACGAGACCTTAACCTGCTAAATAGCTAGGCTTAACATTGTTAGGTCGYCAGCTTCTTAGAGGGACTATCGGTGTTTAACCGATGGAAGTTTGAGGCAATAACAGGTCTGTGATGCCCTTAGATGTTCTGGGCCGCACGCGCGCTACACTGATGAAGTCAACGAGTTTATTTCCTTTATCGGAAGATATGGGTAATCTTTTGAAACTTCATCGTGCTGGGGATAGAGCATTGCAATTWWYGYTCTTSAACGAGGAATCCCTAGTAAGYACAAGTCATTAGCTTGTGCTGATTACGTCCCTGCCCTTTGTACACACCGCCCGTCGCTACTACCGATTGAATGGCTTAGTGAGGCCYTCGGATCGAGATTCGGAGACTGGCAACAGACTCTGGRTTTTGAAAAGTTGGTCAAACTTGGTCATTTAGAGGAAGTAAAAGTCGTAACAAGGTTTCCGTAGGTGAACCTGCGGAAGGATCATT
>Rhizophagus.irregularis.FR750223_K
NNNNNNNNNNNCCAGTAGTCATATGCTTGTCTCAAAGATTAAGCCATGCATGTCTAAGTATAAATCGTTTATACAGGTGAAACTGCGAATGGCTCATTAAATCAGTTATAATTTATTTGATAGTACCTTACTACTTGGATAACCGTGGTAATTCTAGAGCTAATACATGCTAAAACCTCCGACTTCTGGAAGGAGGTGTATTTATTAGATAAAAAACCAATATCGGGCAACCGATTCCCTTGGTGATTCATAATAACTTTTCGAATCGTATGACTTTACGTCGACGATGAATCATTCAAATTTCTGCCCTATCAACTTTCGATGGTAGGATAGAGGCCTACCATGGTGGTAACGGGTAACGGGGTGTTAGGGCACGACACCGGAGAGGGAGCCTGAGAAACGGCTACCACATCCAAGGATGGCAGCAGGCGCGCAAATTACCCAATCCCGACACGGGGAGGTAGTGACAATAAATAACAATACGGGGTTCTTTAGGATCTCGTAATTGGAATGAGTACAATTTAAATCTCTTAACGAGGAACAATTGGAGGGCAAGTCTGGTGCCAGCAGCCGCGGTAATTCCAGCTCCAATAGCGTATATTAAAGTTGTTGCAGTTAAAAAGCTCGTAGTTGAATTTCGGGGTTAGTAGGTTGGTCATGCCTCTGGTATGTACTGGTCTCACTGATTCCTCCTTCCTTATGAACCGTAATGCCATTAATTTGGTGTTGCGGGGAATTTGGACTGTTACTTTGAAAAAATTAGAGTGTTTAAAGCAAGCTAACGCTTGAATACATTAGCATGGAATAATGAAATAGGACGTTCGATCTTATTTTGTTGGTTTCTAGGATTGACGTAATGATTAATAGGGATAGTTGGGGGCATTAGTATTCAATTGTCAGAGGTGAAATTCTTGGATTTATTGAAGACTAACTACTGCGAAAGCATTTGCCAAGGATGCTTTCATTAATCAAGAACGAAAGTTAGGGGATCGAAGACGATCAGATACCGTCGTAGTCTTAACCATAAACTATGCCGACTAGGGATCGGATGATGTTAATTTTTTAATGACTCATTCGGCGCCTTACGGGAAACCAAAGTGTTTGGGTTCCGGGGGGAGTATGGTCGCAAGGCTGAAACTTAAAGGAATTGACGGAAGGGCACCACCAGGGGTGGAGCCTGCGGCTTAATTTGACTCAACACGGGGAAACTCACCAGGTCCAGACATAGTAAGGATTGACAGATTGAGAGCTCTTTCTTGATTCTATGGGTGGTGGTGCATGGCCGTTCTTAGTTGGTGGAGTGATTTGTCTGGTTAATTCCGTTAACGAACGAGACCTTAACCTGCTAAATAGCTGGGCCTAACATTGTTAGGTCGCCAGCTTCTTAGAGGGACTATCGGTGTTTAACCGATGGAAGTTTGAGGCAATAACAGGTCTGTGATGCCCTTAGATGTTCTGGGCCGCACGCGCGCTACACTGATGAAGTCATCGAGTTCATTTCCTTTATCGGAAGATATGGGTCATCTTTTGAAACTTCATCGTGCTGGGGATAGAGCATTGCAACTATTGCTCTTGAACGAGGAATCCCTAGTAAGTACAAGTCACTAGCTTGTGCTGATTACGTCCCTGCCCTTTGTACACACCGCCCGTCGCTACTACCGATTGAATGGCTTAGTGAGGCCTTCGGATTGAGATTCGGAGAGCTGCAACAGACTCTTGGTTTTGAAAAGTTGGACAAACTTGGTCATTTAGAGGAAGTAAAAGTCGTAACAAGGTNNNNNNNNNNNNNNNNNNNNNNNNNNNNNN
>Rhizophagus.irregularis.SSUcons55_K
NNNNNNNNNNNNNNNNNNNNNNNNNNNNNNNNNNNNNNNNNNNNNNNNNNNNNNNNNNNNNNNNNNNNNNNNNNNNNNNNNNNNNNNNNNNNNNNNNNNNNNNNNNNNNNNNNNNNNNNNNNNNNNNNNNNNNNNNNNNNNNNNNNNNNNNNNNNNNNNNNNNNNNNNNNNNNNNNNTCCGACTTCTGGAAGGGGGTGTATTTATTAGATAAAAAACCAATATCGGGCAACCGATTCCCTTGGTGATTCATAATAACTTTTCGAATCGTATGACTTTACGTCGACGATGAATCATTCAAATTTCTGCCCTATCAACTTTCGATGGTAGGATAGAGGCCTACCATGGTGGTAACGGGTAACGGGGTGTTAGGGCACGACACCGGAGAGGGAGCCTGAGAAACGGCTACCACATCCAAGGATGGCAGCAGGCGCGCAAATTACCCAATCCCGACACGGGGAGGTAGTGACAATAAATAACAATACGGGGTTCTTTAGGATCTCGTAATTGGAATGAGTACAATTTAAATCTCTTAACGAGGAACAATTGGAGGGCAAGTCTGGTGCCAGCAGCCGCGGTAATTCCAGCTCCAATAGCGTATATTAAAGTTGTTGCAGTTAAAAAGCTCGTAGTTGAATTTCGGGGTTAGTAGGTTGGTCATGCCTCTGGTATGTACTGGTCTCACTGATTCCTCCTTCCTTATGAACCGTAATGCCATTAATTTGGTGTTGCGGGGAATTTGGACTGTTACTTTGAAAAAATTAGAGTGTTTAAAGCAAGCTAACGCTTGAATACATTAGCATGGAATAATGAAATAGGACGTTCGATCTTATTTTGTTGGTTTCTAGGATTGACGTAATGATTAATAGGGATAGTTGGGGGCATTAGTATTCAATTGTCAGAGGTGAAATTCTTGGATTTATTGAAGACTAACTACTGCGAAAGCATTTGCCAAGGATGTTTTCATTAATCAAGAACGAAAGTTAGGGGATCGAAGACGATCAGATACCGTCGTAGTCTTAACCATAAACTATGCCGACTAGGGATCGGATGATGTTAATTTTTTAATGACTCATTCGGCGCCTTACGGGAAACCAAAGTGTTTGGGTTCCGGGGGGAGTATGGTCGCAAGGCTGAAACTTAAAGGAATTGACGGAAGGGCACCACCAGGGGTGGAGCCTGCGGCTTAATTTGACTCAACACGGGGAAACTCACCAGGTCCAGACATAGTAAGGATTGACAGATTGAGAGCTCTTTCTTGATTCTATGGGTGGTGGTGCATGGCCGTTCTTAGTTGGTGGAGTGATTTGTCTGGTTAATTCCGTTAACGAACGAGACCTTAACCTGCTAAATAGCTAGGCCTAACATTGTTAGGTCGCCAGCTTCTTAGAGGGACTATCGGTGTTTAACCGATGGAAGTTTGAGGCAATAACAGGTCTGTGATGCCCTTAGATGTTCTGGGCCGCACGCGCGCTACACTGATGAAGTCATCGAGTTCATTTCCTTTATCGGAAGATATGGGTAATCTTTTGAAACTTCATCGTGCTGGGGATAGAGCATTGCAACTATTGCTCTTGAACGAGGAATCCCTAGTAAGTACAAGTCACTAGCTTGTGCTGATTACGTCCCTGCCCTTTGTACACACCGCCCGTCGCTACTACCGATTGAATGGCTTAGTGAGGCCTTCGGATTGAGATTCGGAGACTGGCAACAGACTCTTGGTTTTGAAAAGTTGGACAAACTTGGTCATTTAGAGGAAGTAAAAGTCGTAACAAGGTTTCCGTAGGTGAACCTGCGGAAGGATCATT
>Rhizophagus.irregularis.SSUcons56_K
NNNNNNNNNNNCCAGTAGTCATATGCTTGTCTCAAAGATTAAGCCRTRCRTGTCTAAGTATAAATCGTTTATACAGRTGAAACTGCGAATGGCTCATTAAATCAGTTATAATTTATTTGATAGTACCTTACTACTTGGATAACCGTGGTAATTCTAGAGCTAATACATGCTAAAACCTCCGACTTCTGGAAGGGGGTGTATTTATTAGATAAAAAACCAATATCGGGCAACCGATTCCCTTGGTGATTCATAATAACTTTTCGAATCGTATGACTTTACGTCGACGATGAATCATTCAAATTTCTGCCCTATCAACTTTCGATGGTAGGATAGAGGCCTACCATGGTGGTAACGGGTAACGGGGTGTTAGGGCACGACACCGGAGAGGGAGCCTGAGAAACGGCTACCACATMCAAGGATGGCAGCAGGCGCGCAAATTACCCAATCCCGACACGGGGAGGTAGTGACAATAAATAACAATACGGGGTTCTTTAGGATCTCGTAATTGGAATGAGTACAATTWAAATCTCTTAACGAGGAACAATTGGAGGGCAAGTCTGGTGCCAGCAGCCGCGGTAATTCCAGCTCCAATAGCGTATATTAAAGTTGTTGCAGTTAAAAAGCTCGTAGTTGAATTTCGGGGTTAGTAGGTTGGTCATGCCTCTGGTATGTACTGGTCTCACTGATTCCTCCTTCCTTATGAACCGTAATGCCATTAATTTGGTGTTGCGGGGAATTTGGACYGTTACTYTGARAAAATTAGAGTGTTTAAAGCAAGCTAACGCTTGAATACATTAGCATGGAATAATGAAATAGGACGTTCGATCTTATTTTGTTGGTTTCTAGGATTGACGTAATGRTTAATAGGGATAGTTGGGGGCATTAGTATTCAATTGTCAGAGGTGAAATTCTTGGATTTATTGAAGACTAACTACTGCGAAAGCATTTGCCAAGGATGTTTTCATTAATCAAGAACGAAAGTTAGGGGATCGAAGRCGATCAGATACCGTCGTAGTCTTAACCATAAACTATGCCGACTAGGGATCGGATGATGTTAATTTTTTAATGACTCATTCGGCGCCTTACGGGAAACCAAAGTGTTTGGGTTCCGGGGGGAGTATGGTCGCAAGGCTGAAACTTAAAGGAATTGACGGAAGGGCACCACCAGGGGTGGAGCCTGCGGCTTAATTTGACTCAACACGGGGAAACTCACCAGGTCCAGACATAGTAAGGATTGACAGATTGAGAGCTCTTTCTTGRTTCTATGGGTGGTGGTGCATGGCCGTTCTTAGTTGGTGGAGTGATTTGTCTGGTTAATTCCGTTAACGAACGAGACCTTAACCTGCTAAATAGCTAGGCCTAACATTGTTAGGTCGCCAGCTTCTTAGAGGGACTATCGGTGTTTAACCGATGGAAGTTTGAGGCAATAACAGGTCTGTGATGCCCTTAGATGTTCTGGGCCGCACGCGCGCTACACTGATGAAGTCATCGAGTTCATTTCCTTTATCGGAAGATATGGGTAATCTTTTGAAACTTCATCGTGCTGGGGATAGAGCATTGCAACTATTGCTCTTGAACGAGGAATCCCTAGTAAGTACAAGTCACTAGCTTGTGCTGATTACGTCCCTGCCCTTTGTACACACCGCCCGTCGCTACTACCGATTGAATGGCTTAGTGAGGCCTTCGGATTGARATTCGGAGACTGGCAACAGACTCTTGGTTTTGAAAAGTTGGACAAACTTGGTCATTTAGAGGAAGTAAAAGTCGTAACAAGGTTTCCGTAGGTGAACCTGCGGAAGGATCATT
>Rhizophagus.irregularis.SSUcons57_K
NNNNNNNNNNNNNNNNNNNNNNNNNNNNNNNNNNNNNNNNNNNNNNNNNNNNNNNNNNNNNNNNNNNNNNNNNNNNNNNNNNNNNNNNNNNNNNNNNNNNNNNNNNNNNNNNNNNNNNNNNNNNNNNNNNNNNNNNNNNNNNNNNNNNNNNNNNNNNNNNNNNNNNNNNNNNNNNNNNNNNNNNNNNNNNNNNNNNNNNNNNNNNNNNNNNNNNNNNNNNNNNNNNNNNNNNNNNNNNNNNNNNNNNNNNNNNNNNNNNNNNNNNNNNNNNNNNNNNNNNNNNNCGAGGTTCATTCAAATTTCTGCCCTATCAACTTTCGATGGTAGGATAGAGGCCTACCATGGTGGTAACGGGTAACGGGGTGTTAGGGCACGACACCGGAGAGGGAGCCTGAGAAACGGCTACCACATCCAAGGATGGCAGCAGGCGCGCAAATTACCCAATCCCGACACGGGGAGGTAGTGACAATAAATAACAATACGGGGTTCTTTAGGATCTCGTAATTGGAATGAGTACAATTTAAATCTCTTAACGAGGAACAATTGGAGGGCAAGTCTGGTGCCAGCAGCCGCGGTAATTCCAGCTCCAATAGCGTATATTAAAGTTGTTGCAGTTAAAAAGCTCGTAGTTGAATTTCGGGGTTAGTAGGTTGGTCATGCCTCTGGTATGTACTGGTCTCACTGATTCCTCCTTCCTGATGAACCTTAATGCCATTAATTTGGTGTTKTGGGGAATTTGGACTGTTACTTTGAAAAAATTAGAGTGTTTAAAGCAAGCTAACGCTTGAATACATTAGCATGGAATAATGAAATAGGACGTTCGATCCTATTTTGTTGGTTTCTAGGATTGACGTAATGATTAATAGGGATAGTTGGGGGCATTAGTATTCAATTGTCAGAGGTGAAATTCTTGGATTTATTGAAGACTAACTACTGCGAAAGCATTTGCCAAGGATGTTTTCATTAATCAAGAACGAAAGTTAGGGGATCGAAGACGATCAGATACCGTCGTAGTCTTAACCATAAACTATGCCGACTAGGGATCGGATGATGTTAATTTTTTAATGACTCATTCGGCGCCTTACGGGAAACCAAAGTGTTTGGGTTCCGGGGGGAGTATGGTCGCAAGGCTGAAACTTAAAGGAATTGACGGAAGGGCACCACCAGGGGTGGAGCCTGCGGCTTAATTTGACTCAACACGGGGAAACTCACCAGGTCCAGACATAGTAAGGATTGACAGATTGAGAGCTCTTTCTTGATTCTATGGGTGGTGGTGCATGGCCGTTCTTAGTTGGTGGAGTGATTTGTCTGGTTAATTCCGTTAACGAACGAGACCTTAACCTGCTAAATAGCTAGGCCTAACATTGTTAGGTCGCCAGCTTCTTAGAGGGACTATCGGCGTTTAGCCGATGGAAGTTTGAGGCAATAACAGGTCTGTGATGCCCTTAGATGTTCTGGGCCGCACGCGCGCTACACTGATGAAGTCATCGAGTTCATTTCCTTTATCGGAAGATATGGGTAATCTTTTGAAACTTCATCGTGCTGGGGATAGAGCATTGCAACTATTGCTCTTGAACGAGGAATCCCTAGTAAGTACAAGTCACTAGCTTGTGCTGATTACGTCCCTGCCCTTTGTACACACCGCCCGTCGCTACTACCGATTGAATGGCTTAGTGAGGCCTTCGGATTGAAATTCGGAGACTGGCAACAGACTCTTGGTTTTGAAAAGTTGGACAAACTTGGTCATTTAGAGGAAGTAAAAGTCGTAACAAGGTTTCCGTAGGTGAACCTGCGGAAGGATCATT
>Rhizophagus.irregularis.SSUcons58_K
NNNNNNNNNNNNNNNNAGTCATATGCTTGTCTCAAAGATTAAGCCATGCATGCCTAAGTATAAATCGTTTATACAGGTGAAACTGCGAATGGCTCATTAAATCAGTTATAATTTATTTGATAGTACCTTACTACTTGGATAACCGTGGTAATTCTAGAGCTAATACATGCTAAAACCTCCGACTTCTGGAAGGGGGTGTATTTATTAGATAAAAAACCAATATCGGGCAACCGATTCCCTTGGTGATTCATAATAACTTTTCGAATCGTATGACTTTACGTCGACGATGAATCATTCAAATTTCTGCCCTATCAACTTTCGATGGTAGGATAGAGGCCTACCATGGTGGTAACGGGTAACGGGGTGTTAGGGCACGACACCGGAGAGGGAGCCTGAGAAACGGCTACCACATCCAAGGATGGCAGCAGGCGCGCAAATTACCCAATCCCGACACGGGGAGGTAGTGACAATAAATAACAATACGGGGTTCTTTCGGATCTCGTAATTGGAATGAGTACAATTTAAATCTCTTAACGAGGAACAATTGGAGGGCAAGTCTGGTGCCAGCAGCCGCGGTAATTCCAGCTCCAATAGCGTATATTAAAGTTGTTGCAGTTAAAAAGCTCGTAGTTGAATTTCGGGGTTAGTAGGTTGGTCATGCCTCTGGTATGTACTGGTCTCACTGATTCCTCCTTCCTGATGAACCGTAATGCCATTAATTTGGTGTTTCGGGGAATTTGGACTGTTACTTTGAAAAAATTAGAGTGTTTAAAGCAAGCTAACGCTTGAATACATTAGCATGGAATAATGAAATAGGACGTTCGATCCTATTTTGTTGGTTTCTAGGATTGACGTAATGATTAATAGGGATAGTTGGGGGCATTAGTATTCAATTGTCAGAGGTGAAATTCTTGGATTTATTGAAGACTAACTACTGCGAAAGCATTTGCCAAGGATGTTTTCATTAATCAAGAACGAAAGTTAGGGGATCGAAGACGATCAGATACCGTCGTAGTCTTAACCATAAACTATGCCGACTAGGGATCGGATGATGTTAATTTTTTAATGACTCATTCGGCGCCTTACGGGAAACCAAAGTGTTTGGGTTCCGGGGGGGGTATGGTCGCAAGGCTGAAACTTAAAGGAATTGACGGAAGGGCACCACCAGGGGTGGAGCCTGCGGCTTAATTTGACTCAACACGGGGAAACTCACCAGGTCCAGACATAGTAAGGATTGACAGATTGAGAGCTCTTTCTTGATTCTATGGGTGGTGGTGCATGGCCGTTCTTAGTTGGTGGAGTGATTTGTCTGGTTAATTCCGTTAACGAACGAGACCTTAACCTGCTAAATAGCTAGGCCTAACATTGTTAGGTCGCCAGCTTCTTAGAGGGACTATCGGTGTTTAACCGATGGAAGTTTGAGGCAATAACAGGTCTGTGATGCCCTTAGATGTTCTGGGCCGCACGCGCGCTACACTGATGAAGTCATCGAGTTCATTTCCTTTATCGGAAGATATGGGTAATCTTTTGAAACTTCATCGTGCTGGGGATAGAGCATTGCAACTATTGCTCTTGAACGAGGAATCCCTAGTAAGTACAAGTCACTAGCTTGTGCTGATTACGTCCCTGCCCTTTGTACACACCGCCCGTCGCTACTACCGATTGAATGGCTTAGTGAGGCCTTCGGATTGAAATTCGGAGACTGGCAACAGACTCTTGGTTTTGAAAAGTTGGTCAAACTTGGTCATTTAGAGGAAGTAAAAGTCGTAACAAGGTTTCCGTAGGTGAACCTGCGGAAGGATCATT
>Rhizophagus.manihotis.Y17648_K
NNNNNNNNNNNCCAGTAGTCATATGCTTGTCTCAAAGATTAAGCCATGCATGTCTAAGTATAAATCGTTTATACAGGTGAAACTGCGAATGGCTCATTAAATCAGTTATAATTTATTTGATAGTACCTTACTACTTGGATAACCGTGGTAATTCTAGAGCTAATACATGCTAAAGCCTCCGACTTCTGGAAGGGGGTGTATTTATTAGATAAAAAACCAATATCGGGAAACCGATTCCATTGGTGATTCATAATAACTTTTCGAATCGTATGACTTTACGTCGACGATGAATCATTCAAATTTCTGCCCTATCAACTTTCGATGGTAGGATAGAGGCCTACCATGGTGGTAACGGGTAACGGGGTGTTAGGGCACGACACCGGAGAGGGAGCCTGAGAAACGGCTACCACATCCAAGGATGGCAGCAGGCGCGCAAATTACCCAATCCCGACACGGGGAGGTAGTGACAATAAATAACAATACGGGGTTCTTTAGGATCTCGTAATTGGAATGAGTACAATTTAAATCTCTTAACGAGGAACAATTGGAGGGCAAGTCTGGTGCCAGCAGCCGCGGTAATTCCAGCTCCAATAGCGTATATTAAAGTTGTTGCAGTTAAAAAGCTCGTAGTTGAATTTCGGGGTCAGTAGGCTGGTCGTGCCCCCGGTACGTACTGGTCTAACTGATTCCTCCTTCTGAAGAACCGTAATGCCATTAATTTGGTGTTGCGGGGAAACAGGACTGTTACTTTGAAAAAATTAGAGTGTTTAAAGCAAGCTAACGCTTGAATACATTAGCATGGAATAATGAAATAGGACGATCGATCCTATTTTGTTGGTTTCTAGGATTGACGTAATGATTAATAGGGATAGTTGGGGGCATTAGTATTCAATTGTCAGAGGTGAAATTCTTGGATTTATTGAAGACTAACTACTGCGAAAGCATTTGCCAAGGATGTTTTCATTAATCAAGAACGAAAGTTAGGGGATCGAAGACGATCAGATACCGTCGTAGTCTTAACCATAAACTATGCCGAMTAGGGATCGGATGATGTTAATTTTATAATGACTCATTCGGCGCCTTACGGGAAACCAAAGTGTTTGGGTTCCGGGGGGAGTATGGTCCCAAGGCTTAAACTTAAAGGAATTGACGGAAGGGCACCACCAGGGGTGGAACCTGCGGCTTAATTTGACTCAACACGGGGAAACTCACCAGGTCCAGACATAGTAAGGATTGACAGATTGAGAGCTCTTTCTTGATTCTATGGGTGGTGGTGCATGGCCGTTCTTAGTTGGTGGAGTGATTTGTCTGGTTAATTCCGATAACGAACGAGACCTTAACCTGCTAAATAGCTAGGCCTAGCATTGTTAGGTCGCCAGCTTCTTAGAGGGACTATCGGTGTTTAACCGATGGAAGTTTGAGGCAATAACAGGTCTGTGATGCCCTTAGATGTTCTGGGCCGCACGCGCGCTACACTGATGAAGTCAACGAGTTCATTTCCTTCATCGGAAGATGTGGGTAATCTTTTGAAACTTCATCGTGCTGGGGATAGAGCATTGCAATTATTGCTCTTGAACGAGGAATCCCTAGTAAGCACAAGTCATTAGCTTGTGCTGATTACGTCCCTGCCCTTTGTACACACCGCCCGTCGCTACTACCGATTGAATGGCTTAGTGAGGCCTTCGGATTAAGGTTTGGAGACTGGCAACAGACTCCGGATTTTAAGAAGTTGGTCAAACTTGGTCATTTAGAGGAAGTAAAAGTCGTAACAAGGTNNNNNNNNNNNNNNNNNNNNNNNNNNNNNN
>Rhizophagus.manihotis.AJ276084_K
NNNNNNNNNNNNNNGTAGTCATATGCTTGTCTCAAAGATTAAGCCATGCATGTCTAAGTATAAATCGTTTATACAGGTGAAACTGCGAACGGCTCATTAAATCAGTTATAATTTATTTGATAGTACCTTACTACTTGGATAACCGTGGTAATTCTAGAGCTAATACATGCTAAAGCCTCCGACTTCTGGAAGGGGGTGTATTTATTAGATAAAAAACCAATATCGGGAAACCGATTCCATTGGTGATTCATAATAACTTTTCGAATCGTATGACTTTATGTCGACGATGAATCATTCAAATTTCTGCCCTATCGACTTTCGATGGTAGGATAGAGGCCTACCATGGTGGTAACGGGTAACGGGGTGTTAGGGCACGACACCGGAGAGGGAGCCTGAGAAACGGCTACCACATCCAAGGATGGCAGCAGGCGCGCAAATTACCCAATCCCGACACGGGGAGGTAGTGACAATAAATAACAATACGGGGTTCTTTAGGATCTCGTAATTGGAATGAGTACAATTTAAATCTCTTAACCAGGAACAATTGGAGGGCAAGTCTGGTGCCAGCAGCCGCGGTAATTCCAGCTTCAATAGCGTATATTAAAGTTGTTGCAGTTAAAAAGCTCGTAGTTGAATTTCGGGATTAGTAGTCTGGTCGTGCCACTGGTATGTACTGGTCTTACTGATTTCTCCTTCCTGAAGAACTGTAATGTCATTAATTTGGTGTTGCGGGGAATCTGGACTGTTACTTTGAAAAAATTAGAGTGTTTAAAGCAGGCTAACGCTTGAATACATTAGCATGGAATAATGAAATAGGACGATCGATCCTATTTTGTTGGTTTCTAGGATTGACGTAATGATTAATAGGGATAGTTGGGGGCATTAGTATTCAATTGTTAGAGGTGAAATTCTTGGATTTATTGAAGACTAACTACTGCGAAAGCATTTGCCAAGGATGTTTTCATTAATCAAGAACGAAAGTTAGGGGATCGAAGACGATCAGATACCGTCGTAGTCTTAACCATAAACTATGCCGACTAGGGATCGGATGATGTTAATTTTATAATGACTCATTCGGCGCCTTACGGGAAACCAAAGTGTTTGGGTTCCGGGGGGAGTATGGTCGCAAGGCTGAAACTTAAAGGAATTGACGGAAGGGCACCACCAGGGGTGGAGCCTGCGGCTTAATTTGACTCAACACGGGGAAACTCACCAGGTCCAGACATAGTAAGGATTGACAGATTGAGAGCTCTTTCTTGATTCTATGGGTGGTGGTGCATGGCCGTTCTTAGTTGGTGGAGTGATTTGTCTGGTTAATTCCGATAACGAACGAGACCTTAACCTGCTAAATAGCTAGGCTTAACATTGTTAGGTCGTCAGCTTCTTAGAGGGACTATCGGTGTTTAACCGATGGAAGTTTGAGGCAATAACAGGTCTGTGATGCCCTTAGATGTTCTGGGCCGCACGCGCGCTACACTGATGAAGTCAACGAGTTCATTTCCTTCATCGGAAGATGTGGGTAATCTTTTGAAACTTCATCGTGCTGGGGATAGAGCATTGCAATTATTGCTCTTGAACGAGGAATCCCTAGTAAGCACAAGTCATTAGCTTGTGCTGATTACGTCCCTGCCCTTTGTACACACCGCCCGTCGCTACTACCGATTGAATGGCTTAGTGAGGCCTTCGGATTGAGGTTTGGAGACTGGCAACAGATTCCGGATTTTAAGAAGTTGGTCAAACTTGGTCATTTAGAGGAAGTAAAAGTCGTAACAAGGTNNNNNNNNNNNNNNNNNNNNNNNNNNNNNN
>Rhizophagus.proliferus.SSUcons60_K
NNNNNNNNNNNNNNNNNNNNNNNNNNNNNNNNNNNNNNNNNNNNCATGCATGTCTAAGTATAAATCGTTTATACAGGTGAAACTGCGAATGGCTCATTAAATCAGTTATAATTTATTTGATAGTACCTTACTACTTGGATAACCGTGGTAATTCTAGAGCTAATACATGCTAAAACCTCCGACTTCTGGAAGGAGGTGTATTTATTAGATAAAAAACCAATATCGGGCAACCGATTCCATTGGTGATTCATAATAACTTTTCGAATCGTATGACTTTACGTCGACGATGAATCATTCAAATTTCTGCCCTATCAACTTTCGATGGTAGGATAGAGGCCTACCATGGTGGTAACGGGTAACGGGGTGTTAGGGCACGACACCGGAGAGGGAGCCTGAGAAACGGCTACCACATCCAAGGATGGCAGCAGGCGCGCAAATTACCCAATCCCGACACGGGGAGGTAGTGACAATAAATAACAATACGGGTTCTTTCGGATCTCGTAATTGGAATGAGTACAATTTAAATCTCTTAACGAGGAACAATTGGAGGCAAGTCTGGTGCCAGCAGCCGCGGTAATTCCAGCTCCAATAGCGTATATTAAAGTTGTTGCAGTTAAAAAGCTCGTAGTTGAATTTCGGGGTTAGTAGGCTGGTCGTGCCACTGGTATGTACTGGTCTTACTGACTTCTCCTTTCTGAAGAACTGTAATGCCATTAATTTGGTGTTGCAGGGAATCAGGACTGTTACTTTGAAAAAATTAGAGTGTTTAAAGCAGGCTAACGCTTGAATACATTAGCATGGAATAATGAAATAGGACGTTCGATCCTATTTTGTTGGTTTCTAGGATTGACGTAATGATTAATAGGGATAGTTGGGGGCATTAGTATTCAATTGTCAGAGGTGAAATTCTTGGATTTATTGAAGACTAACTACTGCGAAAGCATTTGCCAAGGATGTTTTCATTAATCAAGAACGAAAGTTAGGGGATCGAAGACGATCAGATACCGTCGTAGTCTTAACCATAAACTATGCCGACTAGGGATCGGATGATGTTAATTTTTTAATGACTCATTCGGCGCCTTACGGGAAACCAAAGTGTTTGGGTTCCGGGGGGAGTATGGTCGCAAGGCTGAAACTTAAAGGAATTGACGGAAGGGCACCACCAGGGGTGGAGCCTGCGGCTTAATTTGACTCAACACGGGGAAACTCACCAGGTCCAGACATAGTAAGGATTGACAGATTGAGAGCTCTTTCTTGATTCTATGGGTGGTGGTGCATGGCCGTTCTTAGTTGGTGGAGTGATTTGTCTGGTTAATTCCGTTAACGAACGAGACCTTAACCTGCTAAATAGCTAGGCTTAACATTGTTAGGTCGTCAGCTTCTTAGAGGGACTATCGGTGTTTAACCGATGGAAGTTTGAGGCAATAACAGGTCTGTGATGCCCTTAGATGTTCTGGGCCGCACGCGCGCTACACTGATGAAGTCAACGAGTTCATCTCCTTTATCGGAAGATATGGGTAATCTTTTGAAACTTCATCGTGCTGGGGATAGAGCTTTGCAATTATTGCTCTTGAACGAGGAATCCCTAGTAAGTACAAGTCATCAGCTYGTGCTGATTACGTCCCTGCCCTTTGTACACACCGCCCGTCGCTACTACCGATTGAATGGCTTAGTGAGGCCCTCGGATTGAGGTTCGRAGACTGGCAACAGACTYTGGATTTTGAAAAGTTGGTCAAACTTGGTCATTTAGAGGAAGTAAAAGTCGTAACAAGGTTTCCGTAGGTGAACCTGCGGAAGGATCATT
>Rhizophagus.sp.FR750373_K
NNNNNNNNNNNCCAGTAGTCATATGCTTGTCTCAAAGATTAAGCCATGCATGTCTAAGTATAAATCGTTTATACAGGTGAAACTGCGAATGGCTCATTAAATCAGTTATAATTTATTTGATAGTACCTTACTACTTGGATAACCGTGGTAATTCTAGAGCTAATACATGCTAAAACCTCCGACTTCTGGAAGGGGGTGTATTTATTAGATAAAAAACCAATATCGGGCAACCGATTCCCTTGGTGATTCATAATAACTTTTCGAATCGTATGACTTTACGTCGACGATGAATCATTCAAATTTCTGCCCTATCAACTTTCGATGGTAGGATAGAGGCCTACCATGGTGGTAACGGGTAACGGGGTGTTAGGGCACGACACCGGAGAGGGAGCCTGAGAAACGGCTACCACATCCAAGGATGGCAGCAGGCGCGCAAATTACCCAATCCCGACACGGGGAGGTAGTGACAATAAATAACAATACGGGGTTCTTTAGGATCTCGTAATTGGAATGAGTACAATTTAAATCTCTTAACGAGGAACAATTGGAGGGCAAGTCTGGTGCCAGCAGCCGCGGTAATTCCAGCTCCAATAGCGTATATTAAAGTTGTTGCAGTTAAAAAGCTCGTAGTTGAATTTCGGGGTTAGTAGGTTGGTCATGCCTCTGGTATGTACTGGTCTCACTAATTCCTCCTTCCTTATGAACCGTAATGCCATTAATTTGGTGTTGCGGGGAATTTGGACTGTCACTTTGAAAAAATTAGAGTGTTTAAAGCAAGCTAACGCTTGAATACATTAGCATGGAATAATGAAATGGGACGTTCGATCTTATTTTGTTGGTCTCTAGGATTGACGTAATGATTAATAGGGATAGTTGGGGGCATTAGTATTCAATTGTCAGAGGTGAAATTCTTGGATTTATTGAAGACTAACTACTGCGAAAGCATTTGCCAAGGATGTTTTCATTAATCAAGAACGAAAGTTAGGGGATCGAAGACGATCAGATACCGTCGTAGTCTTAACCATAAACTATGCCGACTAGGGATCGGATGATGTTAATTTTTTAATGACTCATTCGGCGCCCTACGGGAAACCAAAGTGTTTGGGTTCCGGGGGGAGTATGGTCGCAAGGCTGAAACTTAAAGGAATTGACGGAAGGGCACCACCAGGGGTGGAGCCTGCGGCTTAATTTGACTCAACACGGGGAAACTCACCAGGTCCAGACATAGTAAGGATTGACAGATTGAGAGCTCTTTCTTGATTCTATGGGTGGTGGTGCATGGCCGTTCTTAGTTGGTGGAGTGATTTGTCTGGTTAATTCCGTTAACGAACGAGACCTTAACCTGCTAAATAGCTAGGCCTAACATTGTTAGGTCGCCAGCTTCTTAGAGGGACTATCGGTGTTTAACCGATGGAAGTTTGAGGCAATAACAGGTCTGTGATGCCCTTAGATGTTCTGGGCCGCACGCGCGCTACACTGATGAAGTCATCGAGTTCATTTCCTTTATCGGAAGATATGGGTAATCTTTTGAAACTTCATCGTGCTGGGGATAGAGCATTGCAACTATTGCTCTTGAACGAGGAATCCCTAGTAAGTACAAGTCACTAGCTTGTGCTGATTACGTCCCTGCCCTTTGTACACACCGCCCGTCGCTACTACCGATTGAATGGCTTAGTGAGGCCTTCGGATTGAAATTCGGAGACTGGCAACAGACTCTTGGTTTTGAAAAGTTGGACAAACTTGGTCATTTAGAGGAAGTAAAAGTCGTAACAAGGTNNNNNNNNNNNNNNNNNNNNNNNNNNNNNN
>Rhizophagus.vesiculiferus.FR750374_K
NNNNNNNNNNNCCAGTAGTCATATGCTTGTCTCAAAGATTAAGCCATGCATGTCTAAGTATAAATCGTTTATACAGGTGAAACTGCGAATGGCTCATTAAATCAGTTATAATTTATTTGATAGTACCTTACTACTTGGATAACCGTGGTAATTCTAGAGCTAATACATGCTAAAACCTCCGACTTCTGGAAGAGGGTGTATTTATTAGATAAAAAACCAATATCGGGCAACCGATTCCCTTGGTGATTCATAATAACTTTTCGAATCGTACGACTTTACGTTGACGATGAATCATTCAAATTTCTGCCCTATCAACTTTCGATGGTAGGATAGAGGCCTACCATGGCGGTAACGGGTAACGGGGTGTTAGGGCACGACACCGGAGAGGGAGCCTGAGAAACGGCTACCACATCCAAGGATGGCAGCAGGCGCGCAAATTACCCAATCCCGACACGGGGAGGTAGTGACAATAAATAACAATACGGGGTTCTTTAGGATCTCGTAATTGGAATGAGTACAATTTAAATCTCTTAACGAGGAACAATTGGAGGGCAAGTCTGGTGCCAGCAGCCGCGGTAATTCCAGCTCCAATAGCGTATATTAAAGTTGTTGCAGTTAAAAAGCTCGTAGTTGAATTTCGGGGTTAGTAGGTTGGTCATGCCTCTGGTATGTACTGGTCTCACTGATTCCTCCTTCCTGATGAATCTTAATGCCATTAATTTGGTGTTTTGGGGAATTTGGACTGTTACTTTGAAAAAATTAGAGTGTTTAAAGCAAGCTAACGCTTGAATACATTAGCATGGAATAATGAAATAGGACGTTCGATCCTATTTTGTTGGTTTCTAGGATTGACGTAATGATTAATAGGGATAGTTGGGGGCATTAGTATTCAATTGTCAGAGGTGAAATTCTTGGATTTATTGAAGACTAACTACTGCGAAAGCATTTGCCAAGGATGTTTTCATTAATCAAGAACGAAAGTTAGGGGATCGAAGACGATCAGATACCGTCGTAGTCTTAACCATAAACTATGCCGACTAGGGATCGGATGATGTTAATTTTTTTATGACTCATTCGGCGCCTTACGGGAAACCAAAGTGTTTGGGTTCCGGGGGGAGTATGGTCGCAAGGCTGAAACTTAAAGGAATTGACGGAAGGGCACCACCAGGGGTGGAGCCTGCGGCTTAATTTGACTCAACACGGGGGAACTCACCAGGTCCAGACATAGTAAGGATTGACAGATTGAGAGCTCTTTCTTGATTCTATGGGTGGTGGTGCATGGCCGGTCTTAGTTGGTGGAGTGATTTGTCTGGTTAATTCCGTTACCGAACGAGACCTTAACCTGCTAAATAGCTAGGCCTAACATTGTTAGGTCGCCAGCTTCTTAGAGGGACTATCGGTGTTTAACCGATGGAAGTTTGAGGCAATAACAGGTCTGTGATGCCCTTAGATGTTCTGGGCCGCACGCGCGCCACACTGATGAAGTCATCGAGTTCATTTCCTTTATCGGAAGATATGGGTAATCTTTTGAAACTTCATCGTGCTGGGGATAGAGTATTGCAACTATTGCTCTTGAACGAGGAATCCCTAGTAAGTACAAGTCACTAGCTTGTGCTGATTACGTCCCTGCCCTTTGTACACACCGCCCGTCGCTACTACCGGTTGAATGGCTTAGTGAGGCCCTCGGATTGAGGCTCGGAGACTGGCAACAGACTCTCGGTTTTGAAGAGTTGGTCAAACTTGGTCATTTGGAGGAAGTAAAAGTCGTAACAAGGTNNNNNNNNNNNNNNNNNNNNNNNNNNNNNN
>Sclerocystis.coremioides.AJ249715_K
NNNNNNNNNNNNNNNNNNNNNNNNNNNNNNNNNNNNNNNNNNNNNNNNNNNGTCTAGTATAATCGTTATACAGGTGAAACTGCGAATGGCTCATTAAATCAGTTATAATTTATTTGATAGTACCTTACTACTTGGATAACCGTGGTAATTCTAGAGCTAATACATGCTAAAGCCTCCGACTTCTGGAAGGAGGTGTATTTATTAGATAAAAAACCAATATCGGGCAACCGATTCCTTGGTGATTCATAATAACTTTTCGAATCGTATGACCTTGAGTCGACGATGAATCATTCAAATTTCTGCCCTATCAACTTTCGATGGTAGGATAGAGGCCTACCATGGTGGTAACGGGTAACGGGGTGTTAGGGCACGACACCGGAGAGGGAGCCTGAGAAACGGCTACCACATCCAAGGATGGCAGCAGGCGCGCAAATTACCCAATCCCGACACGGGGAGGTAGTGACAATAAATAACAATACGGGGTTCTTTCGGATTTCGTAATTGGAATGAGTACAATTTAAATCTCTTAACNNNNNNNNNNNNNNNNNNNNNNNNNNNNNNNNNNNNNNNCGGTAATTCCAGCTCCAATAGCGTATATTAAAGTTGTTGCAGTTAAAAAGCTCGTAGTTGAATTTCGGGATCATCAGGTTGGTCGTGCCTCTGGTATGTACTGATTTCGATGGTCCCTCCTTCTTGAAGAGCCGTAATGTCATTAATTTGGTGTTGCGGGGAATCAGGACTGTTACTTTGAAAAAATTAGAGTGTTTAAAGCAGGCAATCGCTTGAATACATTAGCATGGAATAATGAAATAGGACGTTCGATCCTATTTTGTTGGTTTCTAGGATTGACGTAATGATTAATAGGGATAGTTGGGGGCATTAGTATTCAATTGTCAGAGGTGAAATTCTTGGATTTATTGAAGACTAACTACTGCGAAAGCATTTGCCAAGGATGTTTTCATTAATCAAGAACGAAAGTTNGGGGATCGAAGACGATCAGATACCGTCGTAGTCTTAACCANNNNNNNNNNNNNNNNNNNNNNNNNNNNNNNNNNNNNNNNNNNNNNNNNNNNNNNNNNNNNNNNNNNNNNNNNNNNNNNNNNNNNNNNNNNNNNNNNNNNNNNNNNNNNNNNNCTTAAAGGAATTGACGGAAGGGCACCACCAGGGGTGGAGCCTGCGGCTTAATTTGACTCAACACGGGGAAACTCACCAGGTCCAGACATAGTAAGGATTGACAGATTGAGAGCTCTTTCTTGATTCTATGGGTGGTGGTGCATGGCCGTTCTTAGTTGGTGGAGTGATTTGTCTGGTTAATTCCGTTAACGAACGAGACCTTAACCTGCTAAATAGCTAGGCTTAACATTGTTAGGTCGCCAGCTTCTTAGAGGGACTATCGGTGTTTNNNNNNTGGAAGTTTGAGGCAATAACAGGTCTGTGATGCCCTTAGATGTTCTGGGCCGCACGCGCGCTACACTGATGAAGTCAACGAGTTCATTTCCTTTATCGGAAGATATGGGTAATCTTTTGAAACTTCATCGTGCTGGGGATAGAGCATTGCAATTATTGCTCTTGAACGAGGAATCCCTAGTAAGCACAAGTCATTAGCTTGTGCTGATTACGTCCCTGCCCTTTGTACACACCGCCCGTCGCTACTACCGATTGAATGGCTTAGTGAGGCCCTCGGATTGGGTTTCGGGAGCTGGCAACAGTTTCTGATTTTCAAGAAGTTGGTCAAACTTGGTCATTTAGAGGAAGTAAAAGTCGTAACAAGGTNTCCGTAGGTGAACCTGCGGAACGATCATT
>Sclerocystis.sinuosa.SSUcons63_K
NNNNNNNNNNNNNNGTAGTCATATGATTGTCTCNNNNNNNNNNNNNNNNNNNNNNNNNNNNNNNNNNNNNNTACAGGTGAAACTGCGAATGGCTCATTAAATCAGTTATAATTTATTTGATAGTACCTYACTACTTGGATAACCGTGGTAATTCTAGAGCTAATACATGCTAAATCTCCCGACTTCTGGAAGGGAGAGTATTTATTAGATAAAAAACCAATATCGGGGCAACCTGATTCCATTGGTGATTCATAATAACTTYTCGAATCGTACAACTTTACGTTGACGATRAATCATTCAAATTTCTGCCCTATCATCTTTCGATGGTAGGATAGAGGCCTACCATGGTGGTAACGGGTAACGGGGTGTTAGGGCACGACACCGGAGAGGGAGCCTGAGAAACGGCTACCACATCCAAGGATGGCAGCAGGCGCGCAAATTACCCAATCCCGACNCGGGGAGGTAGTGACAATAAATAACAATACGGGGTTCTTTCGGATCTCGTAATTGGAATGAGTACAATTTAAATCTCTTAACGAGGAACAATTGGAGGGCAAGTCTGGTGCCAGCAGCCGCGGTAATTCCAGCTCCAATAGCGTATATTAAAGTTGTTGCAGTTAAAAAGCTCGTAGTTGAATTTCGGGATCAGCAGGTCGGTCGTGCCTAYGGTATGYACTGGCCTTGCTGATTCCTCCCTCTTGATGAGCCGTAATGCCATTAATTTGGTGTTGCGGGGAATCAGGACTGTTACTTTGAAAAAATTAGAGTGTTTAAAGCAGGCAWGCGCTTGAATACATTAGCATGGAATAATGAAATAGGACGTTCGATCCTATTTTGTTGGTTTCTAGGATTGACGTAATGATTAATAGGGATAGTTGGGGGCATTAGTATTCAATTGTCAGAGGTGAAATTCTTGGATTTATTGAAGACTAACTACTGCGAAAGCATTTGCCAAGGATGTTTTCATTAATCAAGAACGAAAGTTAGGGGATCGAAGACGATCAGATACCGTCGTAGTCTTAACCATAAACTATGCCGACTAGGGATCGGATGATGTTAATTTTTTAATGACTCATTCGGCGCCTTACGGGAAACCAAAGTGTTTGGGTTCCGGGGGGAGTATGGTCGCAAGGCTGAACTTAAAGGAATTGACGGAAGGGCACCACCAGGGGTGGAGYCTGCGGCTTAATTTGACTCAACACGGGGAAACTCACCAGGTCCAGACATAGTAAGGATTGACAGATTGAGAGCTCTTTCTTGATTCTATGGGTGGTGGTGCATGGCCGTTCTTAGTTGGTGGAGTGATTTGTCTGGTTAATTCCGTTAACGAACGAGACCTTAACCTGCTAAATAGCTAGGCCTAACATTGTTAGGTCGCCAGCTTCTTAGAGGGACTATCGGTGTTTAACCGATGGAAGTTTGAGGCAATAACAGGTCTGTGATGCCCTTAGATGTTCTGGGCCGCACGCGCGCTACACTGATGAAGTCAACGAGTTCATTTCCTTTATCGGAAGATATGGGTAATCTTTTGAAACTTCATCGTGATGGGGATAGAGCATTGCAATTATTGCTCTTGAACGAGGAATCCCTAGTAAGCACAAGTCACTAGCTTGTGCTGATTACGTCCCTGCCCTTTGTACACACCGCCYGTCGCTACTACCGATTGAATGGCTTAGTGAGGCCTTCGGATTGAGTTTTAGGAACTGGCAACAGATCCTGATTTTTAAGAAGTTGGTCAAACTTNNNNNNNNNNNNNNNNNNNNNNNNNNNNNNNNNNNTCCGTAGGTGAACCTGCGGAACGATCATT
>Paraglomus.brasilianum.AJ301862_K
NNNNNNNNNNNCCAGTAGTCATATGCTTGTCTCAAAGATTAAGCCATGCATGTCTAAGTATAAGCAATCTTACGGTGAAACTGCGAATGGCTCATTAAATCAGTTATAGTTTATTTGATAGTACCTTACTACATGGATAACTGTGGTAATTCTAGAGCTAATACATGCTTAAAGTTCCGACTTCTGGGAGGGATGTATTTATTAGATAAAAAGCCAACCCGGCTTATGCCGGAACTGTGGTGAATCATGATAACTTGTCGAATCGCATGGCCCTCGCGCCGGCGATGTTTCATTCAAATTTCTGCCCTATCAACTTTCGATGGTAGGATAGAGGCCTACCATGGTGGTAACGGGTAACGGGGAATTAGGGTTCGATTCCGGAGAGGGAGCCTGAGAAACGGCTACCACATCCAAGGAAGGCAGCAGGCGCGCAAATTACCCAATCCCGACACGGGGAGGTAGTGACAATAAATAACAACACAGGGCTCTTTCGGGTCTTGTTATTGGAATGAGTACGATTTAAATCTCCTAACGAGGAACAATTGGAGGGCAAGTCTGGTGCCAGCAGCCGCGGTAATTCCAGCTCCAATAGCGTATATTAAAGTTGTTGCAGTTAAAAAGCTCGTAGTTGAACTTCAGGCCTGGCTGGACGGTCCGCCTTCCGGGTGAGTACTGTCTGTGGTCGGGTCCTACCTTCTGGCGAAGCGTCATGGCCTTAACCGGCCGTGGCGGGGAACCAGGACTTTTACTGTGAAAAAATTAGAGTGTTCAAAGCAGGCAATTCGCTTGGATACATTAGCATGGAATAATGGAATAGGACAATTGTTCTATTTGTTGGTTTCTAGGACTGTTGTAATGATTAATAGGGATAGTTGGGGGCATTAGTATTCAATTGTCAGAGGTGAAATTCTTGGATTTATTGAAGACTAACTACTGCGAAAACATTTGCCAAGGATGCTTTCATTAATCTAGAACGAAAGTTAGGGGATCGAAGACGATCAGATACCGTCGTAGTCTTAACCATAAACTATGCCGACTAGGAATCGGGCGATGTTGACAAAATGACGCGCTCGGCACCTCATGGGAAACCAAAGTGTTTGGGTTCCGGGGGGAGTATGGTCGCAAGGCTGAAACTTAAAGGAATTGACGGAAGGGCACCACCAGGGGTGGAGCCTGCGGCTTAATTTGACTCAACACGGGAAAACTCACCAGGTCCAGACATAGTAAGGATTGACAGATTGAGAGCTCTTTCTTGATTCTATGGGTGGTGGTGCATGGCCGTTCTTAGTTGGTGGAGTGATTTGTCTGGTTAATTCCGATAACGAACGAGACCTTAACCTGCTAAATAGCCAGGCTGTTCTCCCGAACGGTCGTCGGCTTCTTAGAGGGACTATTGGCGTTTAGCCGATGGAAGTTTGAGGCAATAACAGGTCTGTGATGCCCTTAGATGTTCTGGGCCGCACGCGCGCTACACTGATGAAGTCAGCGAGTTTTTCCAACCTTGGCCGGAAGGCCTGGGTAATCTTGTGAAACTTCATCGTGCTGGGGATAGAGCATTGCAACTATTGTTCTTCAACGAGGAATCCCTAGTAAGCGCGAGTCATTAGCTCGCGTTGATTACGTCCCTGCCCTTTGTACACACCGCCCGTCGCTACTACCGATTGAATGGCTTAGTGAGACTTTCGGATGTGTTTGGAGCCGCTGGCAACAGTGACACCTTGCGCAGAAGTTATTCAAACTTGGTCATTTAGAGGAAGTAAAAGTCGTAACAAGGTNNNNNNNNNNNNNNNNNNNNNNNNNNNNNN
>Paraglomus.occultum.AJ006799_K
NNNNNNNNNNNNNNNNNNNNNNNNNNNNNNNNNNNNNNNNNNNNNNNNNNNNNNNNNNNNNNNNNNNNNNNNNNNNNNNNNNNNNNNNNNNGCTCATWAAATCAGTTATAGTTTATTTGATAGTATCTTACATGGATAACTGTGGTAATTCTAGAGCTAATACATGCTTAAAGTCCCGACTTCAGGGAGGGATGTATTTATTAGATAAAAAGCCMACACGGAGCAATCCGGAACTTTGGTGAATCATGATAACTTTTCGAATCGCATGGCCCTCGCGCCGGCGATGTTTCATTCAAATTTCTGCCCTATCAACTTTCGATGGTAGGATAGAGGCCTACCATGGTGGTAACGGGTAACGGGGAATTAGGGTTCGATTCCGGAGAGGGAGCCTGAGAAACGGCTACCACATCCAAGGAAGGCAGCAGGCGCGCAAATTACCCAATCCCGACACGGGGAGGTAGTGACAATAAATAACAACACAGGGCTCTTTCGGGTCTTGKTATTGGAATGAGTACGATTTAAATCTCCTAACGAGGAACAATTGGAGGGCAAGWCTGGTGCCAGCAGCCGCGGTAATTCCAGCTCCAATAGCGTATATTAAAGTTGTTGCAGTTAAAAANNNNNNNNNNNNNNNNNNNNNNNNNNNNNNNGGTCCGCCTTCCGGGTGAGTACTGCCTGTGGTCGGGTCCTACCTTCTGGCGAAGCGTCATGGCCTTAACCGGCCGTGGCGGGGAACCAGGACTTTTACTGTGAAAAAATTAGAGTGTTCAAAGCAGGCACGCGCTTGAATACATTAGCATGGAATAATGGAATAGGACAGTGGTTCTATTTGTTGGTTTCTAGGACCGTTGTAATGATTAATAGGGATAGTTGGGGGCATTAGTATTCAATTGTCAGAGGTGAAATTCTTGGATTTATTGAAGACTAACTACTGCGAAAGCATTTGCCAAGGATGTTTTCATTAATCAAGAACGAAAGTTAGGGGATCGAAGACGATCAGATACCGTCGTAGTCTTAACCATAAACTATGCCGACTAGGAATCGGGCGATGTNGACAAAATGACGCGCTCGGCACCTCATGGGAAACCAAAGTGTTTGGGTTCCGGGGGGAGTATGGTCGCAAGGCTGAAACTTAAAGGAATTGACGGAAGGGCACCACCAGGGGTGGAGCCTGCGGCTTAATTTGACTCAACACGGGAAAACTCWCCAGGTCCAGACATAGTAAGGATTGACAGATTGAGAGCTCTTTCTTGATTCTATGGGTGGTGGTGCATGGCCGTTCTTAGTTGGTGGAGTGATTTGTCTGGTTAATTCCGATAACGAACGAGACCTTAACCTGCTAAATAGCCAGGCTGTTCTCTGAACGGTCGTCGGCTTCTTAGAGGGACTATTGGCGTTTAGCCGATGGAAGTTTGAGGCAATAACAGGTCTGTGATGCCCTTAGATGTTCTGGGCCGCACGCGCGCTACACTGATGAAGTCAGCGAGTTTCTTCAACCTTGGCCGGCAGGCCTGGGTAATCTTGTGAAACTTCATCGTGCTGGGGATAGAGCATTGCAACTATTGTTCTTCAACGAGGAATCCCTAGTAAGCGTGAGTCATTAGCTCGCGTTGATTACGTCCCTGCCCTTTGTACACACCGCCCGTCGCTACTACCGATTGAATGGCTTAGTGAGACTTYCGGATGTGTTTGGAGCCGCTGGCAACAGCGACACCTTGCGCAGAAGTTATTCAAACTTGGTCATTTAGANNNNNNNNNNNNNNNNNNNNNNNNNNNNNNNNNNNNNNNNNNNNNNNNNNNNN
>Paraglomus.occultum.SSUcons86_K
NNNNNNNNNNNCCAGTAGTCATATGCTTGTCTCAAAGATTAAGCCATGCATGTCTAAGTATAAGCAATCTTACGGTGAAACTGCGAATGGCTCATTAAATCAGTTATAGTTTATTTGATAGTATCTCATACATGGATAACTGTGGTAATTCTAGAGCTAATACATGCTTAAAGTCCCGACTTCAGGGAGGGATGTATTTATTAGATAAAAAGCCAACACGGAGCAATCCGGAACYTTGGTGAATCATGATAACTTTTCGAATCGCATGGCCCTCGCGCCGGCGATGTTTCATTCAAATTTCTGCCCTATCAACTTTCGATGGTAGGATAGAGGCCTACCATGGTGGTAACGGGTAACGGGGAATTAGGGTTCGATTCCGGAGAGGGAGCCTGAGAAACGGCTACCACATCCAAGGAAGGCAGCAGGCGCGCAAATTACCCAATCCCGACACGGGGAGGTAGTGACAATAAATAACAACACAGGGCTCTTTCGGGTCTTGTTATTGGAATGAGTACRATTTAAATCTCCTAACGAGGAACAATTGGAGGGCAAGTCTGGTGCCAGCAGCCGCGGTAATTCCAGCTCCAATAGCGTATATTAAAGTTGTTGCAGTTAAAAAGCTCGTAGTTGAACTTCAGGCCTGGCTGGGCGGTCCGCCTTCCRGGTGAGTACTGCCTGTGGTCGGGTCCTACCTTCTGGCGAAGCGTCATGGCCTTAACCGGCCGTGGCGGGGAACCAGGACTTTTACTGTGAAAAAATTAGAGTGTTCAAAGCAGGCACGCGCTTGAATACATTAGCATGGAATAATGGAATAGGACAGTGGTTCTATTTGTTGGTTTCTAGGACCGTTGTAATGATTAATAGGGATAGTTGGGGGCATTAGTATTCAATTGTCAGAGGTGAAATTCTTGGATTTATTGAAGACTAACTACTGCGAAAGCATTTGCCAAGGATGTTTTCATTAATCAAGAACGAAAGTTAGGGGATCGAAGACGATCAGATACCGTCGTAGTCTTAACCATAAACTATGCCGACTAGGAATCGGGCGATGTTGACAAAATGACGCGCTCGGCACCTCATGGGAAACCAAAGTGTTTGGGTTCCGGGGGGAGTATGGTCGCAAGRCTGAAACTTAAAGGAATTGACGGAAGGGCACCACCAGGGGTGGAGCCTGCGGCTTAATTTGACTCAACACGGGAAAACTCACCAGGTCCAGACATAGTAAGGATTGACAGATTGAGAGCTCTTTCTTGATTCTATGGGTGGTGGTGCATGGCCGTTCTTAGTTGGTGGAGTGATTTGTCTGGTTAATTCCGATAACGAACGAGACCTTAACCTGCTAAATAGCCAGGCTGTTCTCTGAACGGTCGTCGGCTTCTTAGAGGGACTATTGGCGTTTAGCCGATGGAAGTTTGAGGCAATAACAGGTCTGTGATGCCCTTAGATGTTCTGGGCCGCACGCGCGCTACACTGATGAAGTCAGCGAGTTTCWTCAACCTTGGCCGGCAGGCCTGGGTAATCTTGTGAAACTTCATCGTGCTGGGGATAGAGCATTGCAACTATTGTTCTTCAACGAGGAATCCCTAGTAAGCGYGAGTCATTAGCTCGCGTTGATTACGTCCCTGCCCTTTGTACACACCGCCCGTCGCTACTACCGATTGAATGGCTTAGTGAGACTTTCGGATGTGTTTGGAGCCGCTGGCAACAGCGACACCTTGCGCAGAAGTTATTCAAACTTGGTCATTTAGAGGAAGTAAAAGTCGTAACAAGGTTTCCGTAGGTGAACCTGCGGAAGGATCATT
>Exophiala.dermatitidis.AFTOL_0668_K
NNNNNNNNNNNNNNNNNNNNNNNNNNNNNNNNNNNNNNNNNNNNNNNNNNNNNNNNNNNNNNNNNNNNNNNNNNNNNNNNNNNNNNNNNNNNNNNNNNNNNNNNNNNNNNNNNNNNNNNNNNNNNNNNNNNNNNNNNNNNNNNNNNNNNNNNNNNNNNNNNNATACATGCTAAAAACCCCGACTTCGGAAGGGGTGTATTTATTAGATAAAAAACCAATGCCCTTCGGGGCTCCTTGGTGATTCATAATAACTTAACGAATCGCATGGCCTTGCGCCGGCGATGGTTCATTCAAATTTCTGCCCTATCAACTTTCGATTGTAAGATAGAGGCTTACAATGGTCTTAACGGGTAACGGGGAATTAGGGTTCTATTCCGGAGAGGGAGCCTGAGAAACGGCTACCACATCCAAGGAAGGCAGCAGGCGCGCAAATTACCCAATCCCGACACGGGGAGGTAGTGACAATAAATACTGATACGGGGCTCTTTCGGGTCTCGTAATTGGAATGAGTACAATCTAAATCCCTTAACGAGGAACAATTGGAGGGCAAGTCTGGTGCCAGCAGCCGCGGTAATTCCAGCTCCAATAGCGTATATTAAAGTTGTTGCCGTTAAAAAGCTCGTAGTTGAACCTTGGACCTGGCTGATCTGTCCTCCTAATCGAGCGCACGGATTCGGTCGGGTCTTTCCTTCTGGGGAACCCCATGCCCTTCACTGGGTGTGGCGGGGAACCAGGACTTTTACCTTGAAAAAATTAGAGTGTTCAAAGCAGGCCTTTGCTCGAATACATTAGCATGGAATAATAGAATAGGACATCGGTTCTATTTTGTTGGTTTCTAGGACCGCTGTAATGATTAATAGGGATAGTCGGGGGCGTCAGTATTCAATTGTCAGAGGTGAAATTCTTGGATTTATTGAAGACTAACTACTGCGAAAGCATTCGCCAAGGATGTTTTCATTAATCAGGAACGAAAGTTAGGGGATCGAAGACGATCAGATACCGTCGTAGTCTTAACCATAAACTATGCCGACTAGGGATCGGACGGTGGTTTTTTTATGCCCCGTTCGGCACCTTACGAGAAATCAAAGTGTTTGGGCTCGGGGGGGAGTATGGTCGCAAGGCTGAAACTTAAAGAAATTGACGGAAGGGCACCACCAGGCGTGGAGCCTGCGGCTTAATTTGACTCAACACGGGGAAACTCACCAGGTCCAGACTTACTTAGGATTGACAGATTGATAGCTCTTTCTTGATTGTAAGGGTGGTGGTGCATGGCCGTTCTTAGTTGGTGGAGTGATTTGTCTGCTTAATTGCGATAACGAACGAGACCTTGACCTGCTAAATAGCCAGGTTGACTTTTGTCGGCCGCCGGCTTCTTAGAGGGACTTTTGGCTCAAGCCAATGGAAGTACGAGGCAATAACAGGTCTGTGATGCCCTTAGATGTTCTGGGCCGCACGCGCGCTACACTGACAGAGCCAGCGAGTACATCACCTTGGCCGAAAGGTCTGGGTAATCTTGTTAAACTCTGTCGTGCTGGGGATAGAGCATTGCAATTATTGCTCTTCAACGAGGAATGCCTAGTAAGCGCAAGTCATCAGCTTGCGTTGATTACGTCCCTGCCCTTTGTACACACCGCCCGTCGCTACTACCGATTGAATGGCTCAGTGAGGCCTTGGGACTGGCTCAGAGAGGTCGGCAACGACCACTCANNNNNNNNNNNNNNNNNNNNNNNNNNNNNNNNNNNNNNNNNNNNNNNNNNNNNNNNNNNNNNNNNNNNNNNNNNNNNNNNNNNNNNN
>Schizosaccharomyces.pombe.AFTOL_1199_K
NNNNNNNNNNNNNNNNNNNNNNNNNNNNNNNNNNNNNNNNNNNNNNNNNNNNNNNNNNNNNNNNNNNNNNNNNNNNNNNNNNNNNNNNNNNNNNNNNNNNNNNNNNNNNNNNNNNNNNNNNNNNNNNNNNNNNNNNNNNNNACCGTGGTAATTCTAGAGCTAATACATGCTAAAAATCCCGACTTTTGGAAGGGATGTATTTATTAGATAAAAAACCAATGCCTTCGGGCTTTTTTTGGTGAGTCATAATAACTTTTCGAATCGCATGGCCTTGCGCCGGCGATGGTTCATTCAAATTTCTGCCCTATCAACTTTCGATGGTAGGATAGAGGCCTACCATGGTTTTAACGGGTAACGGGGAATTAGGGTTCGATTCCGGAGAGGGAGCCTGAGAAACGGCTACCACATCCAAGGAAGGCAGCAGGCGCGCAAATTACCCAATCCCGACACGGGGAGGTAGTGACAAGAAATAACAATGCAGGGCCCTTTCGGGTCTTGTAATTGGAATGAGTACAATGTAAATACCTTAACGAGGAACAATTGGAGGGCAAGTCTGGTGCCAGCAGCCGCGGTAATTCCAGCTCCAATAGCGTATATTAAAGTTGTTGCAGTTAAAAAGCTCGTAGTTGAACTTTGAGCCTGGTCGACTGGTCCGCCGCAAGGCGTGTTTACTGGTCATGACCGGGGTCGTTAACCTTCTGGCAAACTACTCAGTTCTTTATTGAGCGTGGTAGGGAACCAGGACTTTTACCTTGAAAAAATTAGAGTGTTCAAAGCAGGCAAGTTGCTCGAATACATTAGCATGGAATAATAAAATAGGACGTGTGGTTCTATTTTGTTGGTTTCTAGGACCGCCGTAATGATTAATAGGGATAGTCGGGGGCATTCGTATTCAATTGTCAGAGGTGAAATTCTTGGATTTATTGAAGACGAACTACTGCGAAAGCATTTGCCAAGGATGTTTTCATTAATCAAGAACGAAAGTTAGGGGATCGAAGACGATCAGATACCGTCGTAGTCTTAACCATAAACTATGCCGACTAGGGATCGGGCAATGTTTCATTTATCGACTTGCTCGGCACCTTACGAGAAATCAAAGTCTTTGGGTTCCGGGGGGAGTATGGTCGCAAGGCTGAAACTTAAAGGAATTGACGGAAGGGCACCACAAGGAGTGGAGCCTGCGGCTTAATTTGACTCAACACGGGGAAACTCACCAGGTCCAGACATAGTAAGGATTGACAGATTGAGAGCTCTTTCTTGATTCTATGGGTGGTGGTGCATGGCCGTTCTTAGTTGGTGGAGTGATTTGTCTGCTTAATTGCGATAACGAACGAGACCTTAACCTGCTAAATAGCTGGATCAGCCATTTTGGCTGATCATTAGCTTCTTAGAGGGACTATTGGCATAAAGCCAATGGAAGTTTGAGGCAATAACAGGTCTGTGATGCCCTTAGATGTTCTGGGCCGCACGCGCGCTACACTGACGGAGCCAACGAGTTGAAAACCTTGGCCGGAAGGTCTGGGTAATCTTGTTAAACTCCGTCGTGCTGGGGATAGAGCATTGCAATTATTGCTCTTCAACGAGGAATTCCTAGTAAGCGCAAGTCATCAGCTTGCGTTGAATACGTCCCTGCCCTTTGTACACACCGCCCGTCGCTACTACCGATTGAATGGCTTAGTGAGGCCTCTGGATTGGCTTGTTTCTGCTGGCAACGGCGGAAACATTGCCGAGAAGTTGGACAAACTTGGTCATTTAGAGGAAGTAAAAGTCGTAACAAGGTTTCCGTAGGTGAACCTGCAGAAGGATCATT
>Henningsomyces.candidus.AFTOL_0468_K
NNNNNNNNNNNNNNNNNNNNNNNNNNNNNNNNNNNNNNNNNNNNNNNNNNNNNNNNNNNNNNNNNNNNNNNNNNNNNNNNNNNNNNNNNNNNNNNNNNNNNNNNNNNNNNNNNNNNNNNNNNNNNNNNNNNNNNNNNNNNNACTGTGGTAATTCTAGAGCTAATACATGCGTTAAGGCCCTGACTTCTGGAAGGGGTGTATTTATTAGATAAAAAACCAACGCGGTTCGCCGCTCCCTTGGTGATTCATAATAACTTCTCGAATCGCATGGCCTTGCGCCGGCGATGCTTCATTCAAATATCTGCCCTATCAACTTTCGATGGTAGGATAGAGGCCTACCATGGTTTCAACGGGTAACGGGGAATAAGGGTTCGATTCCGGAGAGGAGCCTGAGAAACGGCTACCACATCCAAGGAAGGCAGCAGGCGCGCAAATTACCCAATCCCGACACGGGGAGGTAGTGACAATAAATAACAATATAGGGCTCTTTCGGGTCTTATAATTGGAATGAGTACAATTTAAATCCCTTAACGAGGAACAATTGGAGGGCAAGTCTGGTGCCAGCAGCCGCGGTAATTCCAGCTCCAATAGCGTATATTAAAGTTGTTGCAGTTAAAAAGCTCGTAGTTGAACTTCAGGCTTGGCTGGGCGGTCCGCCTAACGGCGTGTACTGTCTGGCTGGGTCTTACCTCTTGGTGAACTAGTGTGACCTTTATTGGTTGCATTAGGGAACCAGGACTTTTACCTTGAGAAAATTAGAGTGTTCAAAGCAGGCCTATGTCTGAATACATTAGCATGGAATAATAAAAAGGACGGCGGTTATCGTTGGTTTCTAGAGTCGCCGTAATGATTAATAGGGATAGTTGGGGGCATTGGTATTGAGTCGCTAGAGGTGAAATTCTTGGATTGACTCAAGACCGACTACTGCGAAAGCATTTGCCAAGGATGTTTTCATTAATCAAGAACGAAGGTTAGGGGATCGAAAACGATCAGATACCGTTGTAGTCTTAACAGTAAACTATGCCGACTAGGGATCGGGCAACCTCAATTTTTATGTGTTGCTCGGCACCTTACGAGAAATCAAAGTCTTTGGGTTCTGGGGGGAGTATGGTCGCAAGGCTGAAACTTAAAGGAATTGACGGAAGGGCACCACCAGGTGTGGAGCCTGCGGCTTAATTTGACTCAACACGGGGAAACTCACCAGGTCCAGACATAACTAGGATTGACAGATTGATAGCTCTTTCATGATTTTATGGGTGGTGGTGCATGGCCGTTCTTAGTTGGTGGAGTGATTTGTCTGGTTAATTCCGATAACGAACGAGACCTTAACCTGCTAAATAGCCAGGCTGGCTTTTGCTGGTCGCCGGCTTCTTAGAGGGACTGTCAGTGTCTAACTGACGGAAGGAGGCAATACAGGTCTGTGATGCCCTTAGATGTTTGGGCCGCACGCGCGCTACACTGACAGAGCCAGCGAGTTTATTTCCTTGGCCGGAAGGTCTGGGTAATCTTGTGAAACTCTGTCGTGCTGGGGATAGAGCATTGCAATTATTGCTCTTCAACGAGGAATACCTAGTAAGCGTGAGTCATCAGCTCGCGTTGATTACGTCCCTGCCCTTTGTACACACCGCCCGTCGCTACTACCGATTGAATGGCTTAGTGAGGTCTTCGGATTGGCTTTGAAAAGCCGGCAACGGCATTTTGTTGCTGAGAAGTTGATCAAACTTGGTCTTTAGAGAAGTAAAAGTCGTAACAAGGTTTCCGTAGGTGAACCNNNNNNNNNNNNNNN
>Rhodotorula.hordea.AFTOL_0674_K
NNNNNNNNNNNNNNNNNNNNNNNNNNNNNNNNNNNNNNNNNNNNNNNNNNNNNNNNNNNNNNNNNNNNNNNNNNNNNNNNNNNNNNNNNNNNNNNNNNNNNNNNNNNNNNNNNNNNNNNNNNNNNNNNNNNNNNNNNNNNNACTGTGGTAATTCTAGAGCTAATACGTGCTGAAAAATCCCGACTTCTGGAAGGGATGTATTTATTAGATCCAAAACCAATGGCTTCGGTCTTTTTGGTGAATCATGATAACTGCTCGAATCGCATGGCCTTGCGCCGGCGATGCTTCATTCAAATATCTGCCCTATCAACTTTCGATGGTAGGATAGAGGCCTACCATGGTGATGACGGGTAACGGGGAATAAGGGTTCGATTCCGGAGAGAGGGCCTGAGAAACGGCCCTCAGGTCTAAGGACACGCAGCAGGCGCGCAAATTATCCCCTGGCAACACGCCGAGATAGTGACAATAAATAACAATGCAGGGCTCTTACGGGTCTTGCAATTGGAATGAGTACAATTTAAATCCCTTAACGAGGATCCATTGGAGGGCAAGTCTGGTGCCAGCAGCCGCGGTAATTCCAGCTCCAATAGCGTATATTAAAGTTGTTGCCGTTAAAAAGCTCGTAGTCGAACTTCGGTCCTTGTGAGTCGGTCCGCCTTCTTGGTGTGTACTTACTTCACGGGGACTTACCTCTTGGTGAATTACTATGTCCTTTACTGGGTGTTGTAACGAACCAAGACGTTTACTTTGAAAAAATTAGAGTGTTCAAAGCAGGCCTACGCCCGAATACATTAGCATGGAATAATAGAATAGGACGCGCGTTCCCATTTTGTTGGTTTCTGAGATCGCCGTAATGATTAATAGGGATAGTTGGGGGCATTTGTATTCCGTCGTCAGAGGTGAAATTCTTGGATTGCCGGAAGACAAACTACTGCGAAAGCATTTGCCAAGGATGTTTTCATTGATCAAGAACGAAGGAAGGGGGATCGAAAACGATCAGATACCGTTGTAGTCTCTTCTGTAAACTATGCCAATTGGGGATTAGCTCAGGATTTTTAATGACTGAGTTAGCACCCGAAGAGAAATCTTTAAATGAGGTTCGGGGGGGAGTATGGTCGCAAGGCTGAAACTTAAAGGAATTGACGGAAGGGCACCACCAGGTGTGGAGCCTGCGGCTTAATTTGACTCAACACGGGGAAACTCACCAGGTCCAGACACAATAAGGATTGACAGATTGATAGCTCTTTCTTGATCTTGTGGTTGGTGGTGCATGGCCGTTCTTAGTTGGTGGAGTGATTTGTCTGGTTAATTCCGATAACGAACGAGACCTTAACCTGCTAAATAGTCCCGCCGGCTTTGGCTGGCGGCTGACTTCTTAGAGGGACTATCAGCGTTTAGCTGATGGAAGTTTGAGGCAATAACAGGTCTGTGATGCCCTTAGATGTTCTGGGCCGCACGCGCGCTACACTGACAGAGCCAGCGAGTATTTCACCTTAGCCGGAAGGCTTGGGTAATCTTGTGAAACTCTGTCGTGATGGGGATAGAACATTGCAATTATTGTTCTTCAACGAGGAATACCTAGTAAGCGTGATTCATCAGATCGCGTTGATTACGTCCCTGCCCTTTGTACACACCGCCCGTCGCTACTACCGATTGAATGGCTTAGTGAGGCCTCCGGATTGGCTATTAGAATCCCTCGCGGGAATCTGACTGCCGAGAAGTTGTACGAACTTGGTCATTTAGAGGAAGTAAAAGTCGTAACAAGGTTTCCGTAGGTGAACNNNNNNNNNNNNNNNN
