# Supplementary material for: Evaluating the stability of nursery-established arbuscular mycorrhizal fungal associations in apple rootstocks
Source: Appl Environ Microbiol. 2024 Dec 10;91(1):e01937-24. doi: 10.1128/aem.01937-24 (PMC11784189; doi:10.1128/aem.01937-24)
Supplement: File S2 — Glomeromycota 18S rRNA reference sequences, based on Stefani et al. [file aem.01937-24-s0002.txt]

>Claroideoglomus.lamellosum.C3.KU136416_S
TGGTAGGATAGAGGCCTACCATGGTGGTAACGGGTAACGGGGAATTAGGGTTCGATTCCGGAGAGGGAGCCTGAGAAACGGCTACCACATCCAAGGAAGGCAGCAGGCGCGCAAATTACCCAATCCCGACACGGGGAGGTAGTGACAATAAATAACAATACGGGGCTCTTTCGGGTCTCGTAATTGGAATGAGTACAATTTAAATCCCTTAACGAGGAACAATTGGAGGGCAAGTCTGGTGCCAGCAGCCGCGGTAATTCCAGCTCCAATAGCGTATATTAAAGTTGTTGCAGTTAAAAAGCTCGTAGTTGAATTTCGGGATTGACACATCGGTCGTGCCTTAAGGGGTATGAACTGGTGTAGTCAGTTTCTCACCTTCTGGAGAACCGCGATGTCCTTAATTGGGTGCCGCGAGGAACCAGGACCTTTACTTTGAAAAAATTAGAGTGTTTAAAGCAGGCATTTTGCTTGAATACATTAGCATGGAATAATAAAATAGGACGGATGGTTCTATTTTGTTGGTTTCTAGGATCACCGTAATGATTAATAGGGATAGTTGGGGGCATTAGTATTCAATTGTCAGAGGTGAAATTCTTGGATTTATTGAAGACTAACTACTGCGAAAGCATTTGCCAAGGATGTTTTCATTAATCAAGAACGAAAGTTAGGGGATCGAAGACGATCAGATACCGTCGTAGTCTTAACCATAAACTATGCCGACTAGGAATCAGACGATGTTAATTTTTTAATGACTCGTTTGGCACCTTAC
>Claroideoglomus.lamellosum.Spore2.MN263072_S
TTTTTTTGGAGGGCAAGTCTGGTGCCAGCAGCCGCAGTAATTCAGCTCATAGCGTATATTAAAGTTGTTGCAGTTAAAAAGCTCGTAGTTGAATTTCGGGATTGACACATCGGTCGTGCCTTAAGGGGTATGAACTGGTGTAGTCAATTTCTCACCTTCTGGAGAACCGCGATGCCCTTAATTGGGTGTCGCGGGGAACCAGGACCTTTACTTTGAAAAAATTAGAGTGTTTAAAGCAGGCATTTTGCTTGAATACATTAGCATGGAATAATAAAATAGGACGGCATGATTCTATTTTGTTGGTTTCTAGGATCACCGTAATGATTAATAGGGATAGTTGGGGGCATTAGTATTCAATTGTCAGAGGTGAAATTCTTGGATTTATTGAAGACTAACTACTGCGAAAGCATTTGCCAAGGATGTTTTCATTAATCAAGAACGAAAGTTAGGGGATCGAAGACGATCAGATACCGTCGTAGTCTTAACCATAAACTATGCCGACTAGGAATCAGACGATGTTAATTTTAATGACTCGTTGCCACCTTACGGGAAACCAAAGTGTTTTGGGTTCA
>Diversispora.Sp.MAY.2012.JN859565_S
ATCAACTTTCGATGGTAGGATAGAGGCCTACCATGGTTTTAACGGGTAACGGGGAATTAGGGTTCGATTCCGGAGAGGGAGCCTGAGAAACGGCTACCACATCCAAGGAAGGCAGCAGGCGCGCAAATTACCCAATCCCGACACGGGGAGGTAGTGACAATAAATAACAATACGGGGCTCATTTGGGTCTCGTAATTGGAATGAGTACAATTTAAATCCCTTAACGAGGAACAATTGGAGGGCAAGTCTGGTGCCAGCAGCCGCGGTAATTCCAGCTCCAATAGCGTATATTAAAGTTGTTGCAGTTAAAAAGCTCGTAGTTGAACTTCGGGGTTCCCCCATTGGTCAGGCTTAACTGTCTGTACTGGTGGGAGGGATTCTTACCTTCTGAGGAATCTCCATGCCATTAATTTGGTGTGGTGGGGAATCAGGACTATTACTTTGAAAAAATTAGAGTGTTTAAAGCAGGCTAACGTCTGAATACATTAGCATGGAATAATGAAATAGGACGGCTTGGTTCTATTTTGTTGGTTTCTAGGATCACCGTAATGATTAATAGGGATAGTTGGGGGCATTAGTATTCAATTGTCAGAGGTGAAATTCTTGGATTTATTGAAGACTAACTACTGCGAAAGCATTTGCCAAGGATGTTTTCATTAATCAAGAACGAAAGTTAGGGGATCGAAGACGATCAGATACCGTCGTAGTCTTAACCATAAACTATGCCGACTAGGGATCGGACGAAGTTAATTTTTAAATGACTCGTTCGGCACCTTACGGGAAACCAAAGTGTTTGGGTTC
>Dominikia.iranica.HM153423_S
ATCAACTTTCGATGGTAGGATAGAGGCCTACCATGGTGGTAACGGGTAACGGGGTGTTAGGGCACGACACCGGAGAGGGAGCCTGAGAAACGGCTACCACATCCAAGGATGGCAGCAGGCGCGCAAATTACCCAATCCCGACACGGGGAGGTAGTGACAATAAATAACAATACGGGGTTCTTTCGGATCTTGTAATTGGAATGAGTACAATTTAAATCTCTTAACGAGGAACAATTGGAGGGCAAGTCTGGTGCCAGCAGCCGCGGTAATTCCAGCTCCAATAGCGTATATTAAAGTTGCTGCAGTTAAAAAGCTCGTAGTTGAATTTCGGGACCAATATGTCGGTCGTGCTTTTGTACGTACTGGCATAATTGGTTTCTCCCTTCTGAAGAACCTTGATGTCATTAATTTGGTGTCTTGGGGAATCAGGACTGTTACTTTGAAAAAATTAGAGTGTTTAAAGCAGGCTCGCGCTTGAATACATTAGCATGGAATAATGAAATAGGACGTTTGATTCTATTTTGTTGGTTTCTAGGATCGACGTAATGATTAATAGGGATAGTTGGGGGCATTAGTATTCAATTGTCAGAGGTGAAATTCTTGGATTTATTGAAGACTAACTACTGCGAAAGCATTTGCCAAGGATGTTTTCATTAATCAAGAACGAAAGTTAGGGGATCGAAGACGATCAGATACCGTCGTAGTCTTAACCATAAACTATGCCGACTAGGGATCGGATGATGTTAATTTTTTAATGACTCATTCGGCGCCTTACGGGAAACCAAAGTGTTTGGGTTC
>Dominikia.iranicus.D11.P1.KU136399_S
TGTTAGGGCACGACACCGGAGAGGGAGCCTGAGAAACGGCTACCACATCCAAGGATGGCAGCAGGCGCGCAAATTACCCAATCCCGACACGGGGAGGTAGTGACAATAAATAACAATACGGGGTTCTTTAGGATCTCGTAATTGGAATGAGTACAATTTAAATCTCTTAACGAGGAACAATTGGAGGGCAAGTCTGGTGCCAGCAGCCGCGGTAATTCCAGCTCCAATAGCGTATATTAAAGTTGTTGCAGTTAAAAAGCTCGTAGTTGAATTTCGGGATCAGTATGTTGGTCGTGCTTCGGTACGTACTGTCATTACTGGTTTCTCCCTTCTGAAGAACCTTGATGTCATTAATTTGGTGTCTTGGGGAATCAGGACTGTTACTTTGAAAAAATTAGAGTGTTTAAAGCAGGCATACGCTTGAATACATTAGCATGGAATAATGAAATAGGACGTTTGATTCTATTTTGTTGGTTTCTAGGATCGACGTAATGATTAATAGGGATAGTTGGGGGCATTAGTATTCAATTGTCAGAGGTGAAATTCTTGGATTTATTGAAGACTAACTACTGCGAAAGCATTTGCCAAGGATGTTTTCATTAATCAAGAACGAAAGTTAGGGGATCGAAGACGATCAGATACCGTCGTAGTCTTAACCATAAACTATGCCGACTAGGGATCGGATGATGTTATTTTTATGACTCATACGGGGCCTCCCGGTAACCAAAAAGGTTATGTTGGGTTCTTCCTACCCTCTAAAAGTTAGTACTATTCCTACCCTCTAAAAGTTAG
>Dominikia.Sp.IB.2012.0125.KU587455_S
CTGCGAATGGCTCATTAAATCAGTTATAATTTATTTGATAGTACAATTACTACTTGGATAACCGTGGTAATTCTAGAGCTAATACATGCTAAAATTCCCGACTTCTGGAAGGGATGTATTTATTAGATAAAAAACCAATATCGGGAAACCGATTCCCATGGTGATTCATAATAACTTTTCGAATCGCATGACTTTATGTCGGCGATGAATCATTCAAATTTCTGCCCTATCAACTTTCGATGGTAGGATAGAGGCCTACCATGGTGGTAACGGGTAACGGGGTGTTAGGGCACGACACCGGAGAGGGAGCCTGAGAAACGGCTACCACATCCAAGGATGGCAGCAGGCGCGCAAATTACCCAATCCCGACACGGGGAGGTAGTGACAATAAATAACAATACGGGGTTCTTTCGGATTTCGTAATTGGAATGAGTACAATTTAAATCTCTTAACGAGGAACAATTGGAGGGCAAGTCTGGTGCCAGCAGCCGCGGTAATTCCAGCTCCAATAGCGTATATTAAAGTTGCTGCAGTTAAAAAGCTCGTAGTTGAATTTCGGGACCAATATGTCGGTCGTGCCTCGGTACGTACTGGCATCGTTGGTTTCTCCCTTCTGACGAACCATGATGTCATTCATTTGGTGTCGTGGGGAATCAGGACTGTTACTTTGAAAAAATTAGAGTGTTTAAAGCAGGCTCACGCTTGAATACATTAGCATGGAATAATGAAATAGGACGTTTGATTCTATTTTGTTGGTTTCTAGGATCGACGTAATGATTAATAGGGATAGTTGGGGGCATTAGTATTCAATTGTCAGAGGTGAAATTCTTGGATTTATTGAAGACTAACTACTGCGAAAGCATTTGCCAAGGATGTTTTCATTAATCAAGAACGAAAGTTAGGGGATCGAAGACGATCAGATACCGTCGTAGTCTTAACCATAAACTATGCCGACTAGGGATCGGATGAAGTTAATTTTTTAATGACTCATTCGGCGCCTTACGGGAAACCAAAATGTTTGGGTTCCGGGGGGAGTATGGTCCCAAGGCTGAAACTTAAAGGAATTGACGGAAGGGCACCACCAGGGGTGGAGCCTGCGGCTTAATTTGACTCAACACGGGGAAACTCACCAGGTCCAGACATAGTAAGGATTGACAGATTGAGAGCTCTTTCTTGATTCTATGGGTGGTGGTGCATGGCCGTTCTTAGTTGGTGGAGTGATTTGTCTGGTTAATTCCGTTAACGAACGAGACCTTAACCTGCTAAATAGCTAGGCTTAACTTCGGTTAGGTCGTCAGCTTCTTAGAGGGACTATCGGTGTTTAACCGATGGAAGTTTGAGGCAATAACAGGTCTGTGATGCCCTTAGATGTTCTGGGCCGCACGCGCGCTACACTGATGAAGTCATCGAGTTCATTTCCTTTATCGGAAGATATGGGTAATCTTTTGAAACTTCATCGTGCTGGGGATAGAGCTTTGCAATTATTGCTCTTAAACGAGGAATCCCTAGTAAGCACAAGTCATCAGCTTGTGCTGATTACGTCCCTGCCCTTTGTACACACCGCCCGTCGCTACTACCGATTGAATGGCTTAGTGAGGCCCTCGGATCGACGCTCGGAGACTGGCAACAGTTTCCGTTCGTTGAGAAGTTGGTCAAACTTGGTCATTTAGAGGAAGTAAAAGTCGTAACAAGGTTTCCGTAGGTGAACCTGCGGAAGGATCATTATTGATTTAGCGAACCGAGCGTTAGCGAGGTTCTGCGATCGCTTATATTTAAAACCCACTCTTGAACGTATAAAATTTTTATTAATGATAAANNNNAAAGATCACTTTCAACAACGGATCTCTTG
>Funneliformis.coronatus.Att108.7.W3582.FR773145_S
CCAGTAGTCATATGCTTGTCTCAAAGATTAAGCCATGCATGTCTAAGTATAAATCGTTTATACAGGTGAAACTGCGAATGGCTCATTAAATCAGTTATAATTTATTTGATAGTACAATTACTACTTGGATAACCGTGGTAATTCTAGAGCTAATACATGCTAAAATTCCCGACTTCTGGAAGGGATGTATTTATTAGATAAAAAACCAATATCGGGCAACCGATTCCCTTGGTGATTCATGATAACTTTTCGAATCGTATGACTTAACGTCGACGATGAATCATTCAAATTTCTGCCCTATCAACTTTCGATGGTAGGATAGAGGCCTACCATGGTGGTAACGGGTAACGGGGTGTTAGGGCACGACACCGGAGAGGGAGCCTGAGAAACGGCTACCACATCCAAGGAGGGCAGCAGGCGCGCAAATTACCCAATCCCGACACGGGGAGGTAGTGACAATAAATAACAATACAGGGTTCTTTTGGATCTTGTAATTGGAATGAGTACAATTTAAATCTCTTAACGAGGAACAATTGGAGGGCAAGTCTGGTGCCAGCAGCCGCGGTAATTCCAGCTCCAATAGCGTATATTAAAGTTGTTGCAGTTAAAAAGCTCGTAGTTGAATTTCGGGATCAATATAACGGTCATGCCGTTGGTATGCACTGTTATAATTGATTTCTCACCTTCTAAAGAACCGTAATGCCATTAATTTGGTGTCACGGGGAATTAGGACTGTTACCTTGAAAAAATTAGAGTGTTTAAAGCAGGCTCACGCTTGAATACATTAGCATGGAATAATGAAATAGGACATCCGATTCTATTTTGTTGGTTTCTAGGATCGATGTAATGATTAATAGGGATAGTTGGGGGCATTAGTATTCAATTGTCAGAGGTGAAATTCTTGGATTTATTGAAGACTAACTACTGCGAAAGCATTTGCCAAGGATGTTTTCATTAATCAAGAACGAAAGTTAGGGGATCGAAGACGATCAGATACCGTCGTAGTCTTAACCATAAACTATGCCGACTAGGGATCGGATGATGTTAATTTTTTAATGACTCATTCGGCGCCTTACGGGAAACCAAAGTGTTTGGGTTCCGGGGGGAGTATGGTCGCAAGGCTGAAACTTAAAGGAATTGACGGAAGGGCACCACCAGGGGTGGAGCCTGCGGCTTAGTTTGACTCAACACGGGGAAACTCACCAGGTCCAGACATAGTAAGGATTGACAGATTGAGAGCTCCTTCTTGATTCTATGGGTGGTGGTGCATGGCCGTTCTTAGTTGGTGGAGTGATTTGTCTGGTTAATTCCGTTAACGAACGAGACCTTAACCTGCTAAATAGCTAGGCTTAACATTGTTAGGTCGTCAGCTTCTTAGAGGGACTATCGGTGTTTAACCGATGGAAGTTTGAGGCAATAACAGGTCTGTGATGCCCTTAGATGTTCTGGGCCGCACGCGCGCTACACTGATGAAGTCAACGAGTTCATATCCTTTATCGAAAGATATGGGTAATCTTTTGAAACTTCATCGTGATGGGGATAGAGCATTGCAATTATTGCTCTTCAACGAGGAATCCCTAGTAAGCACAAGTCATCAGCTTGTGTTGATAACGTCCCTGCCCTTTGTACACACCGCCCGTCGCTACTACCGATTGAATGGCTTAGTGAGACCCTCGGATTGGTAATCAGAAGCCTTAACCGGCATCTGTTTGCTGAGAAGTTGGTCAAACTTGGTCATTTAGAGGAAGTAAAAGTCGTAACAAGGT
>Funneliformis.mosseae.AZ225C.HE578147_S
TTGGAGGGCAAGTCTGGTGCCAGCAGCCGCGGTAATTCCAGCTCCAATAGCGTATATTAAAGTTGTTGCAGTTAAAAAGCTCGTAGTTGAATTTCGGGATCAATATTTCGGTCATGCCGTTGGTATGCACTGTTATCATTGATTTCTCACCTTCTAAAGAACCGTGATGCCATTAATTTGGTGTTACGGGGAATTAGGACTGTTACCTTGAAAAAATTAGAGTGTTTAAAGCAGGCTCACGCTTGAATACATTAGCATGGAATAATGAAATAGGACATCCGATTCTATTTTGTTGGTTTCTAGGATCGATGTAATGATTAATAGGGATAGTTGGGGGCATTAGTATTCAATTGTCAGAGGTGAAATTCTTGGATTTATTGAAGACTAACTACTGCGAAAGCATTTGCCAAGGATGTTTTCATTAATCAAGAACGAAAGTTAGGGGATCGAAGACGATCAGATACCGTCGTAGTCTTAACCATAAACTATGCCGACTAGGGATCGGATGATGTTAATTTTTTAATGACTCATTCGGCGCCTTACGGGAAAC
>Funneliformis.mosseae.JX461236_S
TAGGATAGAGGCCTACCATGGTGGTAACGGGTAACGGGGTGTTAGGGCACGACACCGGAGAGGGAGCCTGAGAAACGGCTACCACATCCAAGGAAGGCAGCAGGCGCGCAAATTACCCAATCCCGACACGGGGAGGTAGTGACAATAAATAACAATACAGGGTTCTTTTGGATCTTGTAATTGGAATGAGTACAATTTAAATCTCTTAACGAGGAACAATTGGAGGGCAAGTCTGGTGCCAGCAGCCGCGGTAATTCCAGCTCCAATAGCGTATATTAAAGTTGTTGCAGTTAAAAAGCTCGTAGTTGAATTTCGGGATCAATATTTCGGTCATGCCGTTGGTATGCACTGTTATCATTGATTTCTCACCTTCTAAAGAACCGTAATGCCATTAATTTGGTGTTACGGGGAATTAGGACTGTTACCTTGAAAAAATTAGAGTGTTTAAAGCAGGCTCACGCTTGAATACATTAGCATGGAATAATGAAATAGGACATCCGATTCTATTTTGTTGGTTTCTAGGATCGATGTAATGATTAATAGGGATAGTTGGGGGCATTAGTATTCAATTGTCAGAGGTGAAATTCTTGGATTTATTGAAGACTAACTACTGCGAAAGCATTTGCCAAGGATGTTTTCATTAATCAAGAACGAAAGTTAGGGGATCGAAGACGATCAGATACCGTCGTAGTCTTAACCATAAACTATGCCGACTAGGGATCGGATGATGTTAATTTTTTAATGACTCATTCGGCGCCTTACGGGAA
>Funneliformis.mosseae.WJ3.MK937785_S
TTGGAGGGCAAGTCTGGTGCCAGCAGCCGCGGTAATTCCAGCTCCAATAGCGTATATTAAAGTTGTTGCAGTTAAAAAGCTCGTAGTTGAATTTCGGGATCAATATTTCGGTCATGCCGTTGGTATGCACTGTTATCATTGATTCCTCACCTTCTAAAGAACCGTAATGCCATTAATTTGGTGTTACGGGGAATTAGGACTGTTACCTTGAAAAAATTAGAGTGTTTAAAGCAGGCTCACGCTTGAATACATTAGCATGGAATAATGAAATAGGACATCCGATTCTATTTTGTTGGTTTCTAGGATCGATGTAATGATTAATAGGGATAGTTGGGGGCATTAGTATTCAATTGTCAGAGGTGAAATTCTTGGATTTATTGAAGACTAACTACTGCGAAAGCATTTGCCAAGGATGTTTTCATTAATCAAGAACGAAAGTTAGGGGATCGAAGACGATCAGATACCGTCGTAGTCTTAACCATAAACTATGCCGACTAGGGATCGGATGATGTTAATTTTTTAATGACTCATTCGGCGCCTTACGGGAAACCAAAGTGTTTGGGTTC
>Glomeromycotina.Sp.8625.1.4.MG829434_S
GACTTACTACTTGGATAACCGTGGTAATTCTAGAGCTAATACATGCTAAAAATCCCGACTTCTGGAAGGGGTGTATTTATTAGATAAAAAACCGATCGCGGGCAACCGCTTGTCTGGGTGATTCATAATAACTTTTCGAACCGTATGGCCTTGTGCCGATGGTGTTTCATTCAAATTTCTGCCCTATCAACTTTCGATGGTAGGATAGAGGCCTACCATGGTTTTAACGGGTAACGGGGAATTAGGGTTCGATTCCGGAGAGGGAGCCTGAGAAACGGCTACCACATCCAAGGAAGGCAGCAGGCGCGCAAATTACCCAATCCCAACACGGGGAGGTAGTGACAATAAATAACAATACAGGGCCTTTACGGGTCTTGTAATTGGAATGAGTACAATTTAAATCCCTTAACGAGGAACAATTGGAGGGCAAGTCTGGTGCCAGCAGCCGCGGTAATTCCAGCTCCAATAGCGTATATTAAAGTTGTTGCAGTTAAAAAGCTCGTAGTTGAATTTCGGGATCAATATGTTGGTCGTGCCTTGGTACGTACTGGCGTCATTGGTTTCTACCTTCTGAAGAACCTCGATGTCATTAATTTGGTGTCTTGGGGAATCAGGACTGTTACTTTGAAAAAATTAGAGTGTTTAAAGCAAGCTCACGCTTGAATACATTAGCATGGAATAATGAAATAGGACGTTTGATTCTATTTTGTTGGTTTCTAGGATCGACGTAATGATTAATAGGGATAGTTGGGGGCATTAGTATTCAATTGTCAGAGGTGAAATTCTTGGATTTATTGAAGACTAACTACTGCGAAAGCATTTGCCAAGGATGTTTTCATTAATCAAGAACGAAAGTTAGGGGATCGAAGACGATCAGATACCGTCGTAGTCTTAACCATAAACTATGCCGACTAGGGATCGGATGATGTTAATTTTTTAATGACTCATTCGGCGCCTTACGGGAAACCAAAGCGTTTGGGTTCCGGGGGGAGTATGGTCGCAGGGCTGAAACTTAAAGGAATTGACGGAAGGGCACCACCAGGGGTGGAGCCTGCGGCTTAATTTGACTCAACACGGGGAAACTCACCAGGTCCAGACATAGTAAGGATTGACAGATTGAGAGCTCTTTCTTGATTCTATGGGTGGTGGTGCATGGCCGTTCTTAGTTGGTGGAGTGATTTGTCTGGTTAATTCCGTTAACGAACGAGACCTTAACCTGCTAAATAGCTAGGCTTAACTTTGTTAGGTCGTCAGCTTCTTAGAGGGACTATCGGTGTTTAACCGATGGAAGTTTGAGGCAATAACAGGTCTGTGATGCCCTTAGATGTTCTGGGCCGCACGCGCGCTACACTGATGAAGTCAACGAGTTCATTCCTTTATCGGAAGATATGGGTAATCTTTTGAAACTTCATCGTGCTGGGGATAGAGCATTGCAACTATTGCTCTTAAACGAGGAATCCCTAGTAAGCACAAGTCATCAGCTTGTGCTGATTACGTCCCTGCCCTTTGTACACACCGCCCGTCGCTACTACCGATTGAATGGCTTAGTGAGGCCCTCGAATCGACTCTCGAAGACTGGCAACAGTTTTCGTCTGTTGAGAAGTTGG
>Glomeromycotina.Sp.T85.MG576087_S
TTGGAGGGCAAGTCTGGTGCCAGCAGCCGCGGTAATTCCAGCTCCAATAGCGTATATTAAAGTTGTTGCAGTTAAAAAGCTCGTAGTTGAATTTCGGGATCAATATATTGGTCATGCTTAGGTATGTACTGGTATTATTGATTTCTCCCTTCTGAAGAACCATAATGTCATTAATTTGATGTCATGGGGAATCAGGACTGTTACTTTGAAAAAATTAGAGTGTTTAAAGCAGGCTTTCGCTTGAATACATTAGCATGGAATAATGAAATAGGACGTTTGATTCTATTTTGTTGGTTTCTAGGATCGACGTAATGATTAATAGGGATAGTTGGGGGCATTAGTATTCAATTGTCAGAGGTGAAATTCTTGGATTTATTGAAGACTAACTACTGCGAAAGCATTTGCCAAGGATGTTTTCATTAATCAAGAACGAAAGTTAGGGGATCGAAGACGATCAGATACCGTCGTAGTCTTAACCATAAACTATGCCGACTAGGGATCGGATGATGTTAACTTTTTAATGACTCATTCGGCGCCTTACGGGAAACCAAAGTGTTTGGGTT
>Glomus.Sp.CaAIM7.HM122275_S
TTGGAGGGCAAGTCTGGTGCCAGCGGCCGCGGTAATTCCAGCTCCAATAGCGTATATTAAAGTTGTTGCAGTTAAAAAGCTCGTAGTTGAATTTCGGGATCAAATTGTTGGTCGTGCTTCGGTACGCACTGGCATTATTGGTTCCTACCTTCTGAAGAACCGCGATGTCATTAATTTGGTGTCGTGGGGAATCAGGACTGTTACTTTGAAAAAATTAGAGTGTTTAAAGCAGGCGTACGCTTGAATACATTAGCATGGAATAATGAAATAGGACGTTTGATTCTATTTTGTTGGTTTCTAGGATCGACGTAATGATTAATAGGGATAGTTGGGGGCATTAGTATTCAATTGTCAGAGGTGAAATTCTTGGATTTATTGAAGACTAACTACTGCGAAAGCATTTGCCAAGGATGTTTTCATTAATCAAGAACGAAAGTTAGGGGATCGAAGACGATCAGATACCGTCGTAGTCTTAACCATAAACTATGCCGACTAGGGATCGGATGATGTTAATTTTATAATGACTCATTCGGCGCCTTACGGGAAAC
>Glomus.Sp.Glo13.133.AF437659_S
AGCAGCCGCGGTAATTCCAGCTCCAATAGCGTATATTAAAGTTGTTGCAGTTAAAAAGCTCGTAGTTGAATTTCGGGATCAATATGTTGGTCGTGCCTTGGTACGTACTGGCATCGTTGATTCCTACCTTCTGAAGAACCTCGATGTCATTAATTTGGTGTCTTGGGGAATCAGGACTGTTACTTTGAAAAAATTAGAGTGTTTAAAGCAAGCTCACGCTTGAATACATTAGCATGGAATAATGAAATAGGACGTTTGATTCTATTTTGTTGGTTTCTAGGATCGACGTAATGATTAATAGGGATAGTTGGGGGCATTAGTATTCAATTGTCAGAGGTGAAATTCTTGGATTTATTGAAGACTAACTACTGCGAAAGCATTTGCCAAGGATGTTTTCATTAATCAAGAACGAAAGTTAGGGGATCGAAGACGATCAGATACCGTCGTAGTCTTAACCATAAACTATGCCGACTAGGGATCGGATGATGTTAATTTTTTAATGACTCA
>Glomus.Sp.Glo1B.1bt11.AY129633_S
AGCAGCCGCGGTAATTCCAGCTCCAATAGCGTATATTAAAGTTGTTGCAGTTAAAAAGCTCGTAGTTGAATTTCGGGATCAATATTTCGGTCATGCCGTTGGTATGCACTGTTATCATTGATTTCTCACCTTCTAAAGAACCGTAATGCCATTAATTTGGTGTTACGTGGAATTAGGACTGTTACCTTGAAAAAATTAGAGTGTTTAAAGCAGGCTCACGCTTGAATACATTAGCATGGAATAATGAAATAGGACATCCGATTCTATTTTGTTGGTTTCTAGGATCGATGTAATGATTAATAGGGATAGTTGGGGGCATTAGTATTCAATTGTCAGAGGTGAAATTCTTGGATTTATTGAAGACTAACTACTGCGAAAGCATTTGCCAAGGATGTTTTCATTAATCAAGAACGAAAGTTAGGGGATCGAAGACGATCAGATACCGTCGTAGTCTTAACCATAAACTATGCCGACTAGGGATCGGATGATGTTAATTTTTTAATGACTCA
>Glomus.Sp.Glo4.AJ716005_S
AGCAGCCGCGGTAATTCCAGCTCCAATAGCGTATATTAAAGTTGTTGCAGTTAAAAAGCTCGTAGTTGAATTTCGGGATCAAATTGTTGGTCGTGCTTCGGTACGCACTGGCATTATTGGTTCCTACCTTCTGAAGAACCGCGATGTCATTAATTTGGTGTCGTGGGGAATCAGGACTGTTACTTTGAAAAAATTAGAGTGTTTAAAGCAGGCGCACGCTTGAATACATTAGCATGGAATAATGAAATAGGACGTTTGATTCTATTTTGTTGGTTTCTAGGATCGACGTAATGATTAATAGGGATAGTTGGGGGCATTAGTATTCAATTGTCAGAGGTGAAATTCTTGGATTTATTGAAGACTAACTACTGCGAAAGCATTTGCCAAGGATGTTTTCATTAATCAAGAACGAAAGTTAGGGGATCGAAGACGATCAGATACCGTCGTAGTCTTAACCATAAACTATGCCGACTAGGGATCGGATGATGTTAATTTTTTAATGACTCA
>Glomus.Sp.KY416583_S
ATCAACTTTCGATGGTAGGATAGAGGCCTACCATGGTGGTAACGGGTAACGGGGTGTTAGGGCACGACACCGGAGAGGGAGCCTGAGAAACGGCTACCACATCCAAGGATGGCAGCAGGCGCGCAAATTACCCAATCCCGACACGGGGAGGTAGTGACAATAAATAACAATACGGGGTTCTTTCGGATCTCGTAATTGGAATGAGTACAATTTAAATCTCTTAACGAGGAACAATTGGAGGGCAAGTCTGGTGCCAGCAGCCGCGGTAATTCCAGCTCCAATAGCGTATATTAAAGTTGTTGCAGTTAAAAAGCTCGTAGTTGAATTTCGGGATCAATATGTTGGTCGTGCCTTGGTACGTACTGGCATTATCGATTCCTACCTTCTGAAGAACCTCGATGTCATTAATTTGGTGTCTTGGGGAATCAGGACTGTTACTTTGAAAAAATTAGAGTGTTTAAAGCAGGCTCGCGCTTGAATACATTAGCATGGAATAATGAAATAGGACGTTTGATTCTATTTTGTTGGTTTCTAGGATCGACGTAATGATTAATAGGGATAGTTGGGGGCATTAGTATTCAATTGTCAGAGGTGAAATTCTTGGATTTATTGAAGACTAACTACCGCGAAAGCATTTGCCAAGGATGTTTTCATTAATCAAGAACGAAAGTTAGGGGATCGAAGACGATCAGATACCGTCGTAGTCTTAACCATAAACTATGCCGACTAGGGATCGGATGATGTTAATTTTTTAATGACTCATTCGGCGCCTTACGGGAAACCAAAGTGTTTGGGTTC
>Glomus.Sp_SH3.KX099695_S
TTGGAGGGCAAGTCTGGTGCCAGCAGCCGCGGTAATTCCAGCTCCAATAGCGTATATTAAAGTTGTTGCAGTTAAAAAGCTCGTAGTTGAATTTCGGGATCAATATATCGGTCATGCTTAGGTATGTACTGGTATTATTGATTTCTCCCTTCTGAAGAACCATGATGTCATTTATTTGATGTCGTGGGGAATCAGGACTGTTACTTTGAAAAAATTAGAGTGTTTAAAGCAGGCTTTCGCTTGAATACATTAGCATGGAATAATGAAATAGGACGTTTGATTCTATTTTGTTGGTTTCTAGGATCGACGTAATGATTAATAGGGATAGTTGGGGGCATTAGTATTCAATTGTCAGAGGTGAAATTCTTGGATTTATTGAAGACTAACTACTGCGAAAGCATTTGCCAAGGATGTTTTCATTAATCAAGAACGAAAGTTAGGGGATCGAAGACGATCAGATACCGTCGTAGTCTTAACCATAAACTATGCCGACTAGGGATCGG
>Glomus.Sp.VeGlo18.FN429111_S
TTGGAGGGCAAGTCTGGTGCCAGCAGCCGCGGTAATTCCAGCTCCAATAGCGTATATTAAAGTTGCTGCAGTTAAAAAGCTCGTAGTTGAATTTCGGGACCAATATGTCGGTCGTGCCTCGGTACGTACTGGCATCGTTGGTTTCTCCCTTCTGACGAACCATGATGTCATTTATTTGGTGTCGTGGGGAATCAGGACTGTTACTTTGAAAAAATTAGAGTGTTTAAAGCAGGCTCACGCTTGAATACATTAGCATGGAATAATGAAATAGGACGTTTGATTCTATTTTGTTGGTTTCTAGGATCGACGTAATGATTAATAGGGATAGTTGGGGGCATTAGTATTCAATTGTCAGAGGTGAAATTCTTGGATTTATTGAAGACTAACTACTGCGAAAGCATTTGCCAAGGATGTTTTCATTAATCAAGAACGAAAGTTAGGGGATCGAAGACGATCAGATACCGTCGTAGTCTTAACCATAAACTATGCCGACTAGGGATCGGATGATGTTAATTTTTTAATGACTCATTCGGCGCCTTACGGGAAAC
>Glomus.viscosum.EEZ34.AJ505812_S
TTGGAGGGCAAGTCTGGTGCCAGCAGCCGCGGTAATTCCAGCTCCAATAGCGTATATTAAAGTTGTTGCAGTTAAAAAGCTCGTAGTTGAACTTCGGGATCAATGGATCGGTCATGCCATCGGTATGTACTGGTCTCATTGGTTCTCACCTTCTAAGGAACCATAATGTCATTCATTTGATGTTGTGGGGAATTAGGACTGTTACCTTGAAAAAATTAGAGTGTTTAAAGCAGGCTAACGCTTGAATACATTAGCATGGAATAATGAAATAGGACATCGCATTCTATTTTGTTGGTTTCTAGGATCGATGTAATGATTAATAGGGATAGTTGGGGGCATTAGTATTCAATTGTCAGAGGTGAAATTCTTGGATTTATTGAAGACTAACTACTGCGAAAGCATTTGCCAAGGATGTTTTCATTAATCAAGAACGAAAGTTAGGGGATCGAAGACGATCAGATACCGTCGTAGTCTTAACCATAAACTATGCCGACTAGGGATCGGATGATGTTGATTTTTTAATGACTCATTCGGCGCCTTACGGGAAAC
>Innospora.majewskii.3064.JN131599_S
GTTTCATTCAAATTTCTGCCCTATCAACTTTCGATGGTAGGATAGAGGCCTACCATGGTAGTAACGGGTAACGGGGAATTAGGGTTCGATTCCGGAGAGGGAGCCTGAGAAACGGCTACCACATCCAAGGAAGGCAGCAGGCGCGCAAATTACCCAATCCCGACACGGGGAGGTAGTGACAAGAAATAACAAACCAGGGCTCTTACGAGTCTTGTTATTGGAATGAGTACGATTTAAATCTCCTAACGAGGAACAATTGGAGGGCAAGTCTGGTGCCAGCAGCCGCGGTAATTCCAGCTCCAATAGCGTATATTAAAGTTGTTGCAGTTAAAAAGCTCGTAGTTGAACTTCAGGCCTGTCCAGATGGTCCGCCTTAATTGGTGTGTACTGTCCTTGGGTGGGTCCTACCTTCTGGCGAAGCGGCATGGCCTTAATTGGTTGTGTTGGGGAACCAGGACTTTTACTGTGAAAAAATTAGAGTGTTCAAAGCAGGCAAATATGCTCGAATACATTAGCATGGAATAATGGAATAGGACGATGGTTCTATTTTGTTGGTTCTAGGACCGTTGTAATGATTAATAGGGATAGTTGGGGGCATTAGTATTCAATTGTCAGAGGTGAAATTCTTGGATTTATTGAAGACTAACTACTGCGAAAGCATTTGCCAAGGATGTTTTCATTAATCAAGAACGAAAGTTAGGGGATCGAAGACGATCAGATACCGTCGTAGTCTTAACCATAAACTATGCCGACTAGGAATCGGGCGATGTTGACAAAATGACTCGCTCGGCACCTCATGGGAAACCAAAGTGTTTGGGTTCCGGGGGGAGTATGGTCGCAAGGCTGAAACTTAAAGGAATTGACGGAAGGGCACCACCAGGGGTGGAGCCTGCGGCTTAATTTGACTCAACACGGGAAAACTCACCAGGTCCAGACATAGTAAGGATTGACAGATTGAGAGCTCTTTCTTGATTCTATGGGTGGTGGTGCATGGCCGTTCTTAGTTGGTGGAGTGATTTGTCTGGTTAATTCCGATAACGAACGAGACCTTAACCTGCTAAATAGCCAGGCTATTCATGGAATGGTCGTCGGCTTCTTAGAGGGACAATCGGCGTTTAGCCCATGGAAGTTTG
>Innospora.majewskii.JN131596_S
ATCAACTTTCGATGGTAGGATAGAGGCCTACCATGGTAGTAACGGGTAACGGGGAATTAGGGTTCGATTCCGGAGAGGGAGCCTGAGAAACGGCTACCACATCCAAGGAAGGCAGCAGGCGCGCAAATTACCCAATCCCGACACGGGGAGGTAGTGACAAGAAATAACAAACCAGGGCTCTTACGAGTCTTGTTATTGGAATGAGTACGATTTAAATCTCCTAACGAGGAACAATTGGAGGGCAAGTCTGGTGCCAGCAGCCGCGGTAATTCCAGCTCCAATAGCGTATATTAAAGTTGTTGCAGTTAAAAAGCTCGTAGTTGAACTTCAGGCCTGTCCAGATGGTCCGCCTTAATTGGTGTGTACTGTCCTTGGGTGGGTCCTACCTTCTGGCGAAGCGGCATGGCCTTAATTGGTTGTGTTGGGGAAGCAGGACTTTTACTGTGAAAAAATTAGAGTGTTCAAAGCAGGCATATATGCTCGAATACATTAGCATGGAATAATGGAATAGGACGATGGTTCTATTTTGTTGGTTCTAGGACCGTTGTAATGATTAATAGGGATAGTTGGGGGCATTAGTATTCAATTGTCAGAGGTGAAATTCTTGGATTTATTGAAGACTAACTACTGCGAAAGCATTTGCCAAGGATGTTTTCATTAATCAAGAACGAAAGTTAGGGGATCGAAGACGATCAGATACCGTCGTAGTCTTAACCATAAACTATGCCGACTAGGAATCGGGCGATGTTGACAAAATGACTCGCTCGGCACCTCATGGGAAACCAAAGTGTTTGGGTTC
>Microkamienskia.perpusilla.FJ164242_S
TTGGAGGGCAAGTCTGGTGCCAGCAGCCGCGGTAATTCCAGCTCCAATAGCGTATATTAAAGTTGTTGCAGTTAAAAAGCTCGTAGTTGAATTTCGGGACTAACAGATTGGTCGCGCCTTTGGTGTGTACTGGTCTAGTTGGTTTCTCCCTTCTGACGAACCACGATGTCATTAATTTGGTGTCGTGGGAAATCAGGACTGTTACTTTGAAAAAATTAGAGTGTTTAAAGCAAGCGCTAGCTTGAATACATTAGCATGGAATAATGAAATAGGACGTTTGACCCTATTTTGTTGGTTTCTAGGATCGACGTAATGATTAATAGGGATAGTTGGGGGCATTAGTATTCAATTGTCAGAGGTGAAATTCTTGGATTTATTGAAGACTAACTACTGCGAAAGCATTTGCCAAGGATGTTTTCACTAATCAAGAACGAAAGTTAGGGGATCGAAGACGATCAGATACCGTCGTAGTCTTAACCATAAACTATGCCGACTAGGGATCGGATGATGTTAATTTTATAATGACTCATTCGGCGCCTTACGGGAAAC
>Rhizophagus.irregularis.KY436333_S
AAGTCTGGTGCCAGCAGCCGCGGTAATTCCAGCTCCAATAGCGTATATTAAAGTTGTTGCAGTTAAAAAGCTCGTAGTTGAATTTCGGGGTTAGTAGGTTGGTCATGCCTCTGGTATGTACTGGTCTCACTGATTCCTCCTTCCTTATGAACCGTAATGCCATTAATTTGGTGTTGCGGGGAATTTGGACTGTTACTTTGAAAAAATTAGAGTGTTTAAAGCAAGCTAACGCTTGAATACATTAGCATGGAATAATGAAATAGGACGTTCGATCTTATTTTGTTGGTTTCTAGGATTGACGTAATGATTAATAGGGATAGTTGGGGGCATTAGTATTCAATTGTCAGAGGTGAAATTCTTGGATTTATTGAAGACTAACTACTGCGAAAGCATTTGCCAAGGATGTTTTCATTAATCAAGAACGAAAGTTAGGGGATCGAAGACGATCAGATACCGTCGTAGTCTTAACCATAAACTATGCCGACTAGGGATCGGATGATGTTAATTTTTTAATGACTCATTCGGCGCCTTACGGGAAACCAAAGTGTTTGGGT
>Septoglomus.constrictum.269.2.KP144295_S
TTAGGGCACGACACCGGAGAGGGAGCCTGAGAAACGGCTACCACATCCAAGGAAGGCAGCAGGCGCGCAAATTACCCAATCCCGACATGGGGAGGTAGTGACAATAAATAACAATACAGGGTTCTTTTGGATCTTGTAATTGGAATGAGTACAATTTAAATCTCTTAACGAGGAACAATTGGAGGGCAAGTCTGGTGCCAGCAGCCGCGGTAATTCCAGCTCCAATAGCGTATATTAAAGTTGTTGCAGTTAAAAAGCTCGTAGTTGAATTTCGGGATCAAGGAATCGGTCATGCCTTGGTATGTACTGGTTTTATTGGTTCTCACCTTCTAAAGAACCATAATGTCATTTATTTGATGTTATGGGGAATTAGGACTGTTACCTTGAAAAAATTAGAGTGTTTAAAGCAAGCTTACGCTTGAATACATTAGCATGGAATAATGAAATAGGACATCAGATTCTATTTTGTTGGTTTCTAGGATCGATGTAATGATTAATAGGGATAGTTGGGGGCATTAGTATTCAATTGTCAGAGGTGAAATTCTTGGATTTATTGAAGACTAACTACTGCGAAAGCATTTGCCAAGGATGTTTTCATTAATCAAGAACGAAAGTTAGGGGATCGAAGACGATCAGATACCGTCGTAGTCTTAACCATAAACTATGCCGACTAGGGATCGGATGATGTTAATTTTTTAATGACTCATTCGGCACCTTACG
>Septoglomus.constrictum.H2.P2.KU136431_S
GGATAGAGGCCTACCATGGTGGTAACGGGTAACGGGGTGTTAGGGCACGACACCGGAGAGGGAGCCTGAGAAACGGCTACCACATCCAAGGAAGGCAGCAGGCGCGCAAATTACCCAATCCCGACATGGGGAGGTAGTGACAATAAATAACAATACAGGGTTCTTTTGGATCTTGTAATTGGAATGAGTACAATTTAAATCTCTTAACGAGGAACAATTGGAGGGCAAGTCTGGTGCCAGCAGCCGCGGTAATTCCAGCTCCAATAGCGTATATTAAAGTTGTTGCAGTTAAAAAGCTCGTAGTTGAATTTCGGGATCAAAGAATCGGTCATGCCTTGGTATGCACTGGTTTTATTGGTTCTCACCTTCTAAAGAACCATAATGTCATTCATTTGATGTTATGGGGAATTAGGACTGTTACCTTGAAAAAATTAGAGTGTTTAAAGCAGGCTTACGCTTGAATACATTAGCATGGAATAATGAAATAGGACATCAGATTCTATTTTGTTGGTTTCTAGGATCGATGTAATGATTAATAGGGATAGTTGGGGGCATTAGTATTCAATTGTCAGAGGTGAAATTCTTGGATTTATTGAAGACTAACTACTGCGAAAGCATTTGCCAAGGATGTTTTCATTAATCAAGAACGAAAGTTAGGGGATCGAAGACGATCAGATACCGTCGTAGTCTTAACCATAAACTATGCCGACTAGGGATCGGATGATGTTAATTTTTTAATGACTCATTCGGCACCTTAC
>Septoglomus.constrictum.H7.P2.KU136435_S
GTAGGATAGAGGCCTACCATGGTGGTAACGGGTAACGGGGTGTTAGGGCACGACACCGGAGAGGGAGCCTGAGAAACGGCTACCACATCCAAGGAAGGCAGCAGGCGCGCAAATTACCCAATCCCGACATGGGGAGGTAGTGACAATAAATAACAATACAGGGTTCTTTTGGATCTTGTAATTGGAATGAGTACAATTTAAATCTCTTAACGAGGAACAATTGGAGGGCAAGTCTGGTGCCAGCAGCCGCGGTAATTCCAGCTCCAATAGCGTATATTAAAGTTGTTGCAGTTAAAAAGCTCGTAGTTGAATTTCGGGATCAAGGGATCGGTCATGCCTTGGTATGTACTGGTTTCATTGGTTCTCACCTTCTAAAGAACCATGATGTCATTCATTTGATGTTATGGGGAATTAGGACTGTTACCTTGAAAAAATTAGAGTGTTTAAAGCAAGCTTACGCTTGAATACATTAGCATGGAATAATGAAATAGGACATCAGATTCTATTTTGTTGGTTTCTAGGATCGATGTAATGATTAATAGGGATAGTTGGGGGCATTAGTATTCAATTGTCAGAGGTGAAATTCTTGGATTTATTGAAGACTAACTACTGCGAAAGCATTTGCCAAGGATGTTTTCATTAATCAAGAACGAAAGTTAGGGGATCGAAGACGATCAGATACCGTCGTAGTCTTAACCATAAACTATGCCGACTAGGGATCGGATGATGTTAATTTTA
>Septoglomus.fuscum.JX683167_S
GGGGTGTTAGGGCACGACACCGGAGAGGGAGCCTGAGAAACGGCTACCACATCCAAGGAAGGCAGCAGGCGCGCAAATTACCCAATCCCGACATGGGGAGGTAGTGACAATAAATAACAATACAGGGTTCTTTTGGATCTTGTAATTGGAATGAGTACAATTTAAATCTCTTAACGAGGAACAATTGGAGGGCAAGTCTGGTGCCAGCAGCCGCGGTAATTCCAGCTCCAATAGCGTATATTAAAGTTGTTGCAGTTAAAAAGCTCGTAGTTGAATTTCGGGATCAAGGAATCGGTCATGCCTCGGTATGTACTGGTTTTATTGGTTCTCACCTTCTAAAGAACCATAATGTCATTCATTTGATGTTATGGGGAATTAGGACTGTTACCTTGAAAAAATTAGAGTGTTTAAAGCAGGCTTACGCTTGAATACATTAGCATGGAATAATGAAATAGGACATCAGATTCTATTTTGTTGGTTTCTAGGATCGATGTAATGATTAATAGGGATAGTTGGGGGCATTAGTATTCAATTGTCAGAGGTGAAATTCTTGGATTTATTGAAGACTAACTACTGCGAAAGCATTTGCCAAGGATGTTTTCATTAATCAAGAACGAAAGTTAGGGGATCGAAGACGATCAGATACCGTCGTAG
