# Supplementary material for: Evaluating the stability of nursery-established arbuscular mycorrhizal fungal associations in apple rootstocks
Source: Appl Environ Microbiol. 2024 Dec 10;91(1):e01937-24. doi: 10.1128/aem.01937-24 (PMC11784189; doi:10.1128/aem.01937-24)
Supplement: Table S2 — Relative abundance of each ASV, calculated per the total number of Glomeromycota reads per sample. [file aem.01937-24-s0010.xlsx]

## Sheet: Table S2
Supplementary Table S2: The relative abundance of each ASV (calculated per the total number of Glomeromycota reads per sample). Sample names that begin with “1X” and “C” refer to cultivation in non-inoculated pasteurized “control” soil or soil inoculated with the commercial consortia, respectively. Sample names that begin with “PP” refer to root samples collected pre-planting. CM samples were dir…
ASV ID	Raw Sequence	Taxonomy assignment	1X.G890.10a.fq	1X.G890.11a.fq	1X.G890.13a.fq	1X.G890.15a.fq	1X.G935.10a.fq	1X.G935.11a.fq	1X.G935.12a.fq	1X.G935.14a.fq	1X.M26.11a.fq	1X.M26.14b.fq	1X.M26.16a.fq	1X.M26.9a.fq	1X.M7.11a.fq	1X.M7.14a.fq	1X.M7.16b.fq	1X.M7.9a.fq	C.G890.1b.fq	C.G890.2a.fq	C.G890.3a.fq	C.G890.4a.fq	C.G890.7a.fq	C.G890.8a.fq	C.G935.2a.fq	C.G935.4a.fq	C.G935.5a.fq	C.G935.6b.fq	C.G935.7a.fq	C.G935.8a.fq	C.M26.1a.fq	C.M26.3a.fq	C.M26.4a.fq	C.M26.5b.fq	C.M26.7a.fq	C.M26.8a.fq	C.M7.1a.fq	C.M7.3a.fq	C.M7.4a.fq	C.M7.6a.fq	C.M7.7b.fq	C.M7.8a.fq	PP.G890.1.fq	PP.G890.2.fq	PP.G890.3.fq	PP.G890.4.fq	PP.G890.5.fq	PP.G935.1.fq	PP.G935.2.fq
ASV1	GGCCTACCATGGTGGTAACGGGTAACGGGGTGTTAGGGCACGACACCGGAGAGGGAGCCTGAGAAACGGCTACCACATCCAAGGATGGCAGCAGGCGCGCAAATTACCCAATCCCGACACGGGGAGGTAGTGACAATAAATAACAATACGGGGTTCTTTAGGATCTCGTAATTGGAATGAGTACAATTTAAATCTCTTAACGAGGAACAATTGGAGGGCAAGTCTGGTGCCAGCAGCCGCGGTAATTCCAGCTCCAATAGCGTATATTAAAGTTGTTGCAGTTAAAAAGCTCGTAGTTGAATTTCGGGGTTAGTAGGTTGGTCATGCCTCTGGTATGTACTGGTCTCACTGATTCCTCCTTCCTGATGAGCCGTAATGCCATTAATTTGGTGTTGCGGG…	Rhizophagus irregularis/R. vesciculiferous	0	0	0	24.8849	30.9774	68.127	13.6275	59.8172	0	0	0	0	48.8785	5.39595	0	68.645	0	0	0	0	10.5559	0	33.1327	70.9933	32.3115	35.5146	0	24.2991	0	0	0	69.6439	0	0	0	25.9004	42.0848	71.4339	4.82975	80.2321	0	29.2643	3.85987	0	36.9967	35.4547	30.7347
ASV2	GGCCTACCATGGTGGTAACGGGTAACGGGGTGTTAGGGCACGACACCGGAGAGGGAGCCTGAGAAACGGCTACCACATCCAAGGATGGCAGCAGGCGCGCAAATTACCCAATCCCGACACGGGGAGGTAGTGACAATAAATAACAATACGGGGTTCTTTCGGATCTCGTAATTGGAATGAGTACAATTTAAATCTCTTAACGAGGAACAATTGGAGGGCAAGTCTGGTGCCAGCAGCCGCGGTAATTCCAGCTCCAATAGCGTATATTAAAGTTGTTGCAGTTAAAAAGCTCGTAGTTGAATTTCGGGGTTAGTAGGTTGGTCATGCCTCTGGTATGTACTGGTCTCACTGATTCCTCCTTCCTGATGAACCGTAATGCCATTAATTTGGTGTTGCGGG…	Rhizophagus fasciculatus	27.9713	68.95	7.11753	0	0	0	0	0	0	0	0	0	0	0	0	0	56.6545	16.2033	13.6921	0	0	57.2653	0	0	0	0	15.5711	0	81.155	71.0878	0	0	0	0.244712	0	0	0	0	0	0	72.4646	0	12.8408	85.209	0	0	0
ASV3	GGCCTACCATGGTGGTGACGGGTGACGGAGAATTAGGGTTCGATTCCGGAGAGGGAGCCTGAGAAACGGCTACCACATCCAAGGAAGGCAGCAGGCGCGCAAATTACCCAATCCTGACACGGGGAGGTAGTGACAATAAATAACAATACCGGGCTCTATGAGTCTGGTAATTGGAATGAGTACAATCTAAATCCCTTAACGAGGATCCATTGGAGGGCAAGTCTGGTGCCAGCAGCCGCGGTAATTCCAGCTCCAATAGCGTATATTTAAGTTGTTGCAGTTAAAAAGCTCGTAGTTGGACCTTGGGTTGGGTCGACCGGTCCGCCTCTGGTGTGCACCGGTCGGCTCGTCCCTTCTGCCGGCGATACGCTCCTGGCCTTAATTGGCCGGGTCGTGCCT…	Ambispora sp.	0	0	0	0	0	0	2.59804	0	9.7631	58.3962	35.762	27.7743	0	38.6127	32.4279	1.81876	0	0	5.24261	25.0759	6.72656	0	5.68578	0	0	1.14563	0	16.0796	0	0	23.9639	0	0	20.5121	58.1254	24.0342	0	0	54.4241	0	0	0	5.75796	0	0	0	0
ASV4	GGCCTACCATGGTGGTGACGGGTGACGGAGAATTAGGGTTCGATTCCGGAGAGGGAGCCTGAGAAACGGCTACCACATCCAAGGAAGGCAGCAGGCGCGCAAATTACCCAATCCTGACACGGGGAGGTAGTGACAATAAATAACAATACCGGGCTCTATGAGTCTGGTAATTGGAATGAGTACAATCTAAATCCCTTAACGAGGATCCATTGGAGGGCAAGTCTGGTGCCAGCAGCCGCGGTAATTCCAGCTCCAATAGCGTATATTTAAGTTGTTGCAGTTAAAAAGCTCGTAGTTGGACCTTGGGTTGGGTCGACCGGTCCGCCTCTGGTGTGCACCGGTCGGCTCGTCCCTTCTGCCGGCGATACGCTCCTGGCCTTAATTGGCCGGGTCGTGCCT…	Ambispora sp.	0	0	0	0	0	0	0	0	0	39.3946	22.2465	58.8156	11.7965	14.7306	62.9181	0	0	0	0	0	0	0	0	0	0	0	0	6.86556	0	0	11.3522	0	29.803	0	35.4687	9.20005	7.99166	0	24.2446	0.998858	0	0	0	0	0	0	0
ASV5	GGCCTACCATGGTGGTAACGGGTAACGGGGTGTTAGGGCACGACACCGGAGAGGGAGCCTGAGAAACGGCTACCACATCCAAGGATGGCAGCAGGCGCGCAAATTACCCAATCCCGACACGGGGAGGTAGTGACAATAAATAACAATACGGGGTTCTTTAGGATCTCGTAATTGGAATGAGTACAATTTAAATCTCTTAACGAGGAACAATTGGAGGGCAAGTCTGGTGCCAGCAGCCGCGGTAATTCCAGCTCCAATAGCGTATATTAAAGTTGTTGCAGTTAAAAAGCTCGTAGTTGAATTTCGGGGTTAGTAGGTTGGTCATGCCTCTGGTATGTACTGGTCTCACTGATTCCTCCTTCCTGATGAACCTTAATGCCATTAATTTGGTGTTTTGGG…	Rhizophagus irregularis	0	0	0	8.68016	17.7904	13.2181	0	15.2999	0	0	0	0	0	4.96294	0	0	0	0	0	0	9.25323	0	16.6851	13.4202	14.8344	22.6194	0	13.144	0	0	0	18.3394	0	0	0	7.70237	0	0	0	0	0	14.4376	0	0	16.4526	6.55912	18.1438
ASV6	GGCCTACCATGGTGGTAACGGGTAACGGGGTGTTAGGGCACGACACCGGAGAGGGAGCCTGAGAAACGGCTACCACATCCAAGGATGGCAGCAGGCGCGCAAATTACCCAATCCCGACACGGGGAGGTAGTGACAATAAATAACAATACGGGGTTCTTTAGGATCTCGTAATTGGAATGAGTACAATTTAAATCTCTTAACGAGGAACAATTGGAGGGCAAGTCTGGTGCCAGCAGCCGCGGTAATTCCAGCTCCAATAGCGTATATTAAAGTTGTTGCAGTTAAAAAGCTCGTAGTTGAATTTCGGGGTTAGTAGGTTGGTCATGCCTCTGGTATGTACTGGTCTCACTGATTCCTCCTTCCTGATGAGCCGTAATGCCATTAATTTGGTGTTTGGGG…	Rhizophagus irregularis	0	0	0	5.50873	11.6991	9.13592	0	9.87582	0	0	0	0	0	0	0	9.30653	0	0	0	0	0	0	10.8093	11.5955	11.4077	13.8484	0	6.85358	0	0	0	12.0168	0	0	0	5.57471	11.5914	7.28538	0	5.39384	0	11.3599	0	0	10.461	5.61071	11.7536
ASV7	GGCCTACCATGGTGGTAACGGGTAACGGGGTGTTAGGGCACGACACCGGAGAGGGAGCCTGAGAAACGGCTACCACATCCAAGGATGGCAGCAGGCGCGCAAATTACCCAATCCCGACACGGGGAGGTAGTGACAATAAATAACAATACGGGGTTCTTTAGGATCTCGTAATTGGAATGAGTACAATTTAAATCTCTTAACGAGGAACAATTGGAGGGCAAGTCTGGTGCCAGCAGCCGCGGTAATTCCAGCTCCAATAGCGTATATTAAAGTTGTTGCAGTTAAAAAGCTCGTAGTTGAATTTCGGGGTTAGTAGGTTGGTCATGCCTCTGGTATGTACTGGTCTCACTGATTCCTCCTTCCTTATGAACCGTAATGCCATTAATTTGGTGTTGCGGG…	Rhizophagus irregularis	3.04306	0	49.4763	0	0	0	49.451	0	0	0	0	0	0	0	0	0	0	31.8438	0	0	63.8293	0	0	0	0	0	31.2777	0	0	0	0	0	0	0	0	0	0	0	0	0	0	0	0	0	0	0	0
ASV8	GGCCTACCATGGTGGTAACGGGTAACGGGGTGTTAGGGCACGACACCGGAGAGGGAGCCTGAGAAACGGCTACCACATCCAAGGATGGCAGCAGGCGCGCAAATTACCCAATCCCGACACGGGGAGGTAGTGACAATAAATAACAATACGGGGTTCTTTAGGATCTCGTAATTGGAATGAGTACAATTTAAATCTCTTAACGAGGAACAATTGGAGGGCAAGTCTGGTGCCAGCAGCCGCGGTAATTCCAGCTCCAATAGCGTATATTAAAGTTGTTGCAGTTAAAAAGCTCGTAGTTGAATTTCGGGGTTAGTAGGTTGGTCATGCCTCTGGTATGTACTGGTCTCACTGATTCCTCCTTCCTGATGAACCGTAATGCCATTAATTTGGTGTTGCGGG…	Rhizophagus irregularis	6.31579	17.7765	6.50722	0	0	0	2.91176	0	0	0	0	0	0	0	0	0	19.3223	8.88702	29.3781	0	0	21.2035	0	0	0	0	26.9695	0	9.22825	21.3402	0	0	0	0	0	0	0	0	0	0	14.9582	0	1.74522	0	0	0	0
ASV9	GGCTTACCATGGTGATAACGGGTAACGGAGAATTAGGGTTCGATTCCGGAGAGGGAGCCTGAGAAACGGCTACCACTTCTAAGGAAGGCAGCAGGCGCGCAAATTACCCAATCCCGACACGGGGAGGTAGTGACAATAAATACCGATACAGGTCTCTTCACGAGACTTGTAATTGGAATGAGAACAATTCAAACCCCTTAACGAGGAACAATTGGAGGGCAAGTCTGGTGCCAGCAGCCGCGGTAATTCCAGCTCCAATAGCGTATATTAAAGTTGTTGCAGTTAAAAAGCTCGTAGTTGAATTTTGGAACGGGGAGGGGGTGTCAAAGCCTTCTCTCGTACGGCGCCGGTCCGCCCCGAAGGGCGAGCACTGGTCCGTGCGTTCCCTCCTACCGGACG…	Ambispora sp.	0	0	0	0	0	0	0	0	0	0	0	0	0	0	0	0	0	0	0	0	0	0	0	0	0	0	0	0	0	0	0	0	0	0	0	0	0	0	0	0	0	0	3.19745	0	0	0	0
ASV10	GGCCTACCATGGTGGTAACGGGTAACGGGGTGTTAGGGCACGACACCGGAGAGGGAGCCTGAGAAACGGCTACCACATCCAAGGATGGCAGCAGGCGCGCAAATTACCCAATCCCGACACGGGGAGGTAGTGACAATAAATAACAATACGGGGTTCTTTCGGATCTCGTAATTGGAATGAGTACAATTTAAATCTCTTAACGAGGAACAATTGGAGGGCAAGTCTGGTGCCAGCAGCCGCGGTAATTCCAGCTCCAATAGCGTATATTAAAGTTGTTGCAGTTAAAAAGCTCGTAGTTGAATTTCGGGGTTAGTAGGTTGGTCATGCCTCTGGTATGCACTGGCCTCACTGATTCCTCCTTCCTGATGAGCCGTAATGCCATTAATTTGGTGTTGCGGG…	Rhizophagus irregularis	0	0	0	6.05613	14.5448	0	0	0	0	0	0	0	0	14.3059	0	0	0	0	0	0	0	0	15.6953	0	16.0941	3.49189	5.67454	0	0	0	0	0	0	0	0	0	0	0	0	0	0	10.8931	0	0	13.7752	0	10.3978
ASV11	GGCCTACCATGGTGGTGACGGGTGACGGAGAATTAGGGTTCGATTCCGGAGAGGGAGCCTGAGAAACGGCTACCACATCCAAGGAAGGCAGCAGGCGCGCAAATTACCCAATCCTGACACGGGGAGGTAGTGACAATAAATAACAATACCGGGCTCTATGAGTCTGGTAATTGGAATGAGTACAATCTAAATCCCTTAACGAGGATCCATTGGAGGGCAAGTCTGGTGCCAGCAGCCGCGGTAATTCCAGCTCCAATAGCGTATATTTAAGTTGTTGCAGTTAAAAAGCTCGTAGTTGGACCTTGGGTTGGGTCGACCGGTCCGCCTCTGGTGTGCACCGGTCGGCTCGTCCCTTCTACCGGCGATACGCTCCTGGCCTTAATTGGCCGGGTCGTGCCT…	Ambispora sp.	0	0	0	0	3.3014	0.607193	0	15.007	0	0	0	0	0	0	0	0	0	0	10.6804	74.9241	0	0	0	0	0	0	6.80699	30.3738	0	0	0	0	0	0	0	0	0	0	0	0	0	0	13.1338	0	0.626147	3.58979	0
ASV12	GGCCTACCATGGTGGTAACGGGTAACGGGGTGTTAGGGCACGACACCGGAGAGGGAGCCTGAGAAACGGCTACCACATCCAAGGATGGCAGCAGGCGCGCAAATTACCCAATCCCGACACGGGGAGGTAGTGACAATAAATAACAATACGGGGTTCTTTCGGATCTCGTAATTGGAATGAGTACAATTTAAATCTCTTAACGAGGAACAATTGGAGGGCAAGTCTGGTGCCAGCAGCCGCGGTAATTCCAGCTCCAATAGCGTATATTAAAGTTGTTGCAGTTAAAAAGCTCGTAGTTGAATTTCGGGGTTAGTAGGTTGGTCATGCCTCTGGTATGTACTGGTCTCACTGATTCCTCCTTCCTGATGAGCCGTAATGCCATTAATTTGGTGTTGCGGG…	Rhizophagus irregularis	0	0	0	21.557	5.71003	0	0	0	0	0	0	0	0	0	0	0	0	0	0	0	0	0	5.26608	0	6.79175	10.3749	0	0	0	0	0	0	0	0	0	0	4.93398	0	0	0	0	7.50411	2.61146	0	10.9468	11.8153	5.53285
ASV13	GGCCTACCATGGTTTTAACGGGTAACGGGGAATTAGGGTTCGATTCCGGAGAGGGAGCCTGAGAAACGGCTACCACATCCAAGGAAGGCAGCAGGCGCGCAAATTACCCAATCCTGACACAGGGAGGTAGTGACAATAAATAACAATACAGGGCCCTTTGGGTCTTGTAATTGGAATGAGTACAATTTAAATCCCTTAACGAGGAACAATTGGAGGGCAAGTCTGGTGCCAGCAGCCGCGGTAATTCCAGCTCCAATAGCGTATATTAAAGTTGTTGCAGTTAAAAAGCTCGTAGTTGAATTTTTGATCTGGCCGAGAGTACGACCGCGAGGTCAGTATCCTTGGCTGGATCTTTCCTTCTGGAGAGCCATTATGCCATTTATTTGGTGTTTTGGGGAT…	Ambispora sp.	0	0	0	0	0	0	0	0	61.6466	0	33.309	9.6031	0	0	0	0	0	0	0	0	0	0	0	0	0	0	0	0	0	0	0	0	0	0	0	0	0	0	0	0	0	0	0	0	0	0	0
ASV14	GGCTTACCATGGTGATAACGGGTGACGGAGAATTAGGGTTCGATTCCGGAGAGGGAGCCTGAGAAACGGCTACCACTTCTAAGGAAGGCAGCAGGCGCGCAAATTACCCAATCCCGACGCGGGGAGGTAGTGACAATAAATACCGATACGGGCCTCCGTTCGAGGCTCGTAATCGGAATGAGAACAATTCAAACCCCTTAACGAGGAACAATTGGAGGGCAAGTCTGGTGCCAGCAGCCGCGGTAATTCCAGCTCCAATAGCGTATATTAAAGTTGTTGCAGTTAAAAAGCTCGTAGTTGAATTTTGGAACGGGAGGGAGGGGGAGTCCGAGGGTTTTCGATCCTCGAGGCTCGCCTCTCCCTTCGTGCGGCGCCGGTCCGCCCCGAAGGGCGAGCACT…	Ambispora sp.	0	0	0	0	0	0	0	0	0	0	0	0	0	0	0	0	0	0	0	0	0	0	0	0	0	0	0	0	0	0	0	0	0	77.2767	0	0	0	0	0	0	0	0	0	0	0	0	0
ASV15	GGCCTACCATGGTGGTAACGGGTAACGGGGTGTTAGGGCACGACACCGGAGAGGGAGCCTGAGAAACGGCTACCACATCCAAGGATGGCAGCAGGCGCGCAAATTACCCAATCCCGACACGGGGAGGTAGTGACAATAAATAACAATACGGGGTTCTTTCGGATCTCGTAATTGGAATGAGTACAATTTAAATCTCTTAACGAGGAACAATTGGAGGGCAAGTCTGGTGCCAGCAGCCGCGGTAATTCCAGCTCCAATAGCGTATATTAAAGTTGTTGCAGTTAAAAAGCTCGTAGTTGAATTTCGGGGTTAGTAGATTGGTCATGCCTCTGGTATGCACTGGTCTCACTGATTCCTCCTTCCTGATGAGCCGTAATGCCATTAATTTGGTGTTGCGGG…	Rhizophagus irregularis	0	0	0	0	0	0	0	0	0	0	0	0	10.7259	0	0	0	0	0	0	0	0	0	0	0	0	0	0	0	0	0	0	0	0	0	0	13.6099	8.01946	0	8.21568	0	0	0	0	0	0	0	0
ASV16	GGCTTACCATGGTGATAACGGGTGACGGAGAATTAGGGTTCGATTCCGGAGAGGGAGCCTGAGAAACGGCTACCACTTCTAAGGAAGGCAGCAGGCGCGCAAATTACCCAATCCCGACGCGGGGAGGTAGTGACAATAAATACCGATACGGGCCTCCGTTCGAGGCTCGTAATCGGAACGAGAACAATTCAAACCCCTTAACGAGGAACAATTGGAGGGCAAGTCTGGTGCCAGCAGCCGCGGTAATTCCAGCTCCAATAGCGTATATTAAAGTTGTTGCAGTTAAAAAGCTCGTAGTTGAATTTTGGAACGGGAGGGAGGGGGGGGAGTCCGAGGGTTTTCTCGAGGGCTCGCTTCCTTCCCTTCGTGCGGCGCCGGTCCGCCCCGAAGGGCGAGCAC…	Ambispora sp.	0	0	0	0	0	0	0	0	0	0	0	0	0	0	0	0	0	0	0	0	0	0	0	0	0	0	0	0	0	0	55.8506	0	21.5286	0	0	0	0	0	0	0	0	0	0	0	0	0	0
ASV17	GGCCTACCATGGTGGTAACGGGTAACGGGGTGTTAGGGCACGACACCGGAGAGGGAGCCTGAGAAACGGCTACCACATCCAAGGATGGCAGCAGGCGCGCAAATTACCCAATCCCGACACGGGGAGGTAGTGACAATAAATAACAATACGGGGTTCTTTAGGATCTCGTAATTGGAATGAGTACAATTTAAATCTCTTAACGAGGAACAATTGGAGGGCAAGTCTGGTGCCAGCAGCCGCGGTAATTCCAGCTCCAATAGCGTATATTAAAGTTGTTGCAGTTAAAAAGCTCGTAGTTGAATTTCGGGGTTAGTAGGTTGGTCATGCCTCTGGTATGCACTGGCCTCACTGATTCCTCCTTCCTGATGAGCCGTAATGCCATTAATTTGGTGTTGCGGG…	Rhizophagus irregularis	0	0	0	3.76227	6.47261	0	0	0	0	0	0	0	0	0	0	0	0	0	0	0	0	0	6.81026	0	7.35553	6.69966	0	0	0	0	0	0	0	0	0	0	0	0	0	0	0	7.59056	0	0	5.67851	5.48662	6.88865
ASV18	GGCCTACCATGGTGGTAACGGGTAACGGGGTGTTAGGGCACGACACCGGAGAGGGAGCCTGAGAAACGGCTACCACATCCAAGGATGGCAGCAGGCGCGCAAATTACCCAATCCCGACACGGGGAGGTAGTGACAATAAATAACAATACGGGGTTCTTTCGGATCTCGTAATTGGAATGAGTACAATTTAAATCTCTTAACGAGGAACAATTGGAGGGCAAGTCTGGTGCCAGCAGCCGCGGTAATTCCAGCTCCAATAGCGTATATTAAAGTTGTTGCAGTTAAAAAGCTCGTAGTTGAATTTCGGGGTTAGTAGGTTGGTCATGCCTCTGGTATGTACTGGTCTCACTGATTCCTCCTTCCTGATGAACCGTAATGCCATTAATTTGGTGTTTCGGG…	Rhizophagus irregularis	41.6268	0	0	12.8769	0	0	0	0	0	0	0	0	0	0	0	0	0	0	0	0	0	6.56358	0	0	0	0	0	0	0	0	0	0	0	0	0	0	0	0	0	0	0	0	0	0	0	0	0
ASV19	GGCCTACCATGGTGGTAACGGGTAACGGGGTGTTAGGGCACGACACCGGAGAGGGAGCCTGAGAAACGGCTACCACATCCAAGGATGGCAGCAGGCGCGCAAATTACCCAATCCCGACACGGGGAGGTAGTGACAATAAATAACAATACGGGGTCCTTTCGGGTTTCGTAATTGGAATGAGTACAATTTAAATCTCTTAACGAGGAACAATTGGAGGGCAAGTCTGGTGCCAGCAGCCGCGGTAATTCCAGCTCCAATAGCGTATATTAAAGTTGTTGCAGTTAAAAAGCTCGTAGTTGAATTTCGGGATTAGTACGTTGGTCGTGCCTTCGGTACGTACTGGTGTTACTGGTTCCTACCTTCTGACGAACCATCATGTCATTAATTTGGTGTGGCGGG…	Unknown (Clade 3)	0	0	0	0	0	0	0	0	0	0	0	0	0	0	0	0	0	0	0	0	0	0	0	0	0	0	0	0	0	0	0	0	0	0	0	0	0	0	0	0	0	0	0	0	0	0	0
ASV20	GGCCTACCATGGTGGTAACGGGTAACGGGGTGTTAGGGCACGACACCGGAGAGGGAGCCTGAGAAACGGCTACCACATCCAAGGATGGCAGCAGGCGCGCAAATTACCCAATCCCGACACGGGGAGGTAGTGACAATAAATAACAATACGGGGTTCTTTAGGATCTCGTAATTGGAATGAGTACAATTTAAATCTCTTAACGAGGAACAATTGGAGGGCAAGTCTGGTGCCAGCAGCCGCGGTAATTCCAGCTCCAATAGCGTATATTAAAGTTGTTGCAGTTAAAAAGCTCGTAGTTGAATTTCGGGGTTAGTAGGTTGGTCATGCCTCTGGTATGTACTGGTCTCACTGATTCCTTCTTCCTGATGAGCCGTAATGCCATTAATTTGGTGTTGCGGG…	Rhizophagus irregularis	0	0	0	0	0	0	0	0	0	0	0	0	17.5163	0	0	0	0	0	0	0	0	0	0	0	0	0	0	0	0	0	0	0	0	0	0	6.88221	0	0	0	0	0	0	0	0	0	0	0
ASV21	GGCCTACCATGGTGGTAACGGGTAACGGGGTGTTAGGGCACGACACCGGAGAGGGAGCCTGAGAAACGGCTACCACATCCAAGGATGGCAGCAGGCGCGCAAATTACCCAATCCCGACACGGGGAGGTAGTGACAATAAATAACAATACGGGGTTCTTTCGGATCTCGTAATTGGAATGAGTACAATTTAAATCTCTTAACGAGGAACAATTGGAGGGCAAGTCTGGTGCCAGCAGCCGCGGTAATTCCAGCTCCAATAGCGTATATTAAAGTTGTTGCAGTTAAAAAGCTCGTAGTTGAATTTCGGGGTTAGTAGATTGGTCATGCCTCTGGTATGTACTGGTCTCACTGATTCCTCCTTCCTGATGAGCCGTAATGCCATTAATTTGGTGTTGCGGG…	Rhizophagus irregularis	0	0	0	0	6.08202	0	0	0	0	0	0	0	0	0	0	0	0	0	0	0	0	2.56324	5.91543	0	7.26744	0	0	0	0	0	0	0	0	0	0	0	0	0	0	0	0	4.38316	0	0	5.06315	0	6.76902
ASV22	GGCCTACCATGGTGGTAACGGGTAACGGGGTGTTAGGGCACGACACCGGAGAGGGAGCCTGAGAAACGGCTACCACATCCAAGGATGGCAGCAGGCGCGCAAATTACCCAATCCCGACACGGGGAGGTAGTGACAATAAATAACAATACGGGGTTCTTTAGGATCTCGTAATTGGAATGAGTACAATTTAAATCTCTTAACGAGGAACAATTGGAGGGCAAGTCTGGTGCCAGCAGCCGCGGTAATTCCAGCTCCAATAGCGTATATTAAAGTTGTTGCAGTTAAAAAGCTCGTAGTTGAATTTCGGGGTTAGTAGATTGGTCATGCCTCTGGTATGCACTGGTCTCACTGATTCCTCCTTCCTGATGAGCCGTAATGCCATTAATTTGGTGTTGCGGG…	Rhizophagus irregularis	0	0	0	0	0	0	0	0	0	0	0	0	6.17863	0	0	0	0	0	0	0	0	0	0	0	0	0	0	0	0	0	0	0	0	0	0	7.09616	5.54552	0	2.03795	0	0	0	0	0	0	0	0
ASV23	GGCCTACCATGGTGGTAACGGGTAACGGGGTGTTAGGGCACGACACCGGAGAGGGAGCCTGAGAAACGGCTACCACATCCAAGGATGGCAGCAGGCGCGCAAATTACCCAATCCCGACACGGGGAGGTAGTGACAATAAATAACAATACGGGGTCCTTTCGGGTTTCGTAATTGGAATGAGTACAATTTAAATCTCTTAACGAGGAACAATTGGAGGGCAAGTCTGGTGCCAGCAGCCGCGGTAATTCCAGCTCCAATAGCGTATATTAAAGTTGTTGCAGTTAAAAAGCTCGTAGTTGAATTTCGGGATTAGTACGTTGGTCGTGCCTTAGGTACGTACTGGTGTTACTGGTTCCTACCTTCTGACGAACCATCATGTCATTAATTTGGTGTGGCGGG…	Unknown (Clade 3)	0	0	0	0	0	0	0	0	0	0	0	0	0	0	0	0	0	0	0	0	0	0	0	0	0	0	0	0	0	0	0	0	0	0	0	0	0	0	0	0	0	0	0	0	0	0	0
ASV24	GGCCTACCATGGTGGTAACGGGTAACGGGGTGTTAGGGCACGACACCGGAGAGGGAGCCTGAGAAACGGCTACCACATCCAAGGATGGCAGCAGGCGCGCAAATTACCCAATCCCGACACGGGGAGGTAGTGACAATAAATAACAATACGGGGTTCTTTCGGATCTCGTAATTGGAATGAGTACAATTTAAATCTCTTAACGAGGAACAATTGGAGGGCAAGTCTGGTGCCAGCAGCCGCGGTAATTCCAGCTCCAATAGCGTATATTAAAGTTGTTGCAGTTAAAAAGCTCGTAGTTGAATTTCGGGGTTAGTAGGTTGGTTATGCCTCTGGTATGCACTGGCCTCACTGATTCCTCCTTCCTGATGAGCCGTAATGCCATTAATTTGGTGTTGCGGG…	Rhizophagus irregularis	0	0	0	4.55296	0	0	0	0	0	0	0	0	0	0	0	0	0	0	0	0	0	0	0	0	0	6.01228	0	0	0	0	0	0	0	0	0	0	0	0	0	0	0	7.28797	11.1592	0	0	7.26821	6.23068
ASV25	GGCCTACCATGGTGGTAACGGGTAACGGGGTGTTAGGGCACGACACCGGAGAGGGAGCCTGAGAAACGGCTACCACATCCAAGGATGGCAGCAGGCGCGCAAATTACCCAATCCCGACACGGGGAGGTAGTGACAATAAATAACAATACGGGGTTCTTTAGGATCTCGTAATTGGAATGAGTACAATTTAAATCTCTTAACGAGGAACAATTGGAGGGCAAGTCTGGTGCCAGCAGCCGCGGTAATTCCAGCTCCAATAGCGTATATTAAAGTTGTTGCAGTTAAAAAGCTCGTAGTTGAATTTCGGGGTTAGTAGGTTGGTCATGCCTCTGGTATGTACTGGTCTCACTGATTCCTCCTTCCTGATGAACCGTAATGCCATTAATTTGGTGTTGCGGG…	Rhizophagus irregularis	0	0	12	0	0	0	7.35294	0	0	0	0	0	0	0	0	0	0	16.6065	0	0	0	0	0	0	0	0	0	0	0	0	0	0	0	0	0	0	0	0	0	0	0	0	0	0	0	0	0
ASV26	GGCCTACCATGGTGGTAACGGGTAACGGGGTGTTAGGGCACGACACCGGAGAGGGAGCCTGAGAAACGGCTACCACATCCAAGGATGGCAGCAGGCGCGCAAATTACCCAATCCCGACACGGGGAGGTAGTGACAATAAATAACAATACGGGGTCCTTTCGGGTTTCGTAATTGGAATGAGTACAATTTAAATCTCTTAACGAGGAACAATTGGAGGGCAAGTCTGGTGCCAGCAGCCGCGGTAATTCCAGCTCCAATAGCGTATATTAAAGTTGTTGCAGTTAAAAAGCTCGTAGTTGAATTTCGGGATTAGTACGTTGGTCGTGCCTTCGGTACGTACTGGTGTTACTGATTCCTACCTTCTGACGAACCATCATGTCATTAATTTGGTGTGGTGGG…	Unknown (Clade 3)	0	0	0	0	0	0	0	0	0	0	0	0	0	0	0	0	0	0	0	0	0	0	0	0	0	0	0	0	0	0	0	0	0	0	0	0	0	0	0	0	0	0	0	0	0	0	0
ASV27	GGCCTACCATGGTGGTAACGGGTAACGGGGTGTTAGGGCACGACACCGGAGAGGGAGCCTGAGAAACGGCTACCACATCCAAGGATGGCAGCAGGCGCGCAAATTACCCAATCCCGACACGGGGAGGTAGTGACAATAAATAACAATACGGGGTTCTTTCGGATCTCGTAATTGGAATGAGTACAATTTAAATCTCTTAACGAGGAACAATTGGAGGGCAAGTCTGGTGCCAGCAGCCGCGGTAATTCCAGCTCCAATAGCGTATATTAAAGTTGTTGCAGTTAAAAAGCTCGTAGTTGAATTTCGGGGTTAGTAGGTTGGTCATGCCTCTGGTATGTACTGGTCTCACTGATTCCTCCTTCCTTATGAACCGTAATGCCATTAATTTGGTGTTGCGGG…	Rhizophagus irregularis	12.6603	0	8.44536	0	0	0	5.17647	0	0	0	0	0	0	0	0	0	0	10.1806	0	0	0	0	0	0	0	0	0	0	0	0	0	0	0	0	0	0	0	0	0	0	0	0	0	0	0	0	0
ASV28	GGCTTACCATGGTGATAACGGGTGACGGAGAATTAGGGTTCGATTCCGGAGAGGGAGCCTGAGAAACGGCTACCACTTCTAAGGAAGGCAGCAGGCGCGCAAATTACCCAATCCCGACGCGGGGAGGTAGTGACAATAAATACCGATACGGGCCTCCGTTCGAGGCTCGTAATCGGAATGAGAACAATTCAAACCCCTTAACGAGGAACAATTGGAGGGCAAGTCTGGTGCCAGCAGCCGCGGTAATTCCAGCTCCAATAGCGTATATTAAAGTTGTTGCAGTTAAAAAGCTCGTAGTTGAATTTTGGAACGGGAGGGAGGGGGAGTCCGAGGGTTTTCGACCCTCGAGGCTCGCCTCTCCCTTCGTGCGGCGCCGGTCCGCCCCGAAGGGCGAGCACT…	Ambispora sp.	0	0	0	0	0	0	0	0	0	0	0	0	0	0	0	0	0	0	0	0	0	0	0	0	0	0	0	0	0	0	0	0	48.6684	0	0	0	0	0	0	0	0	0	0	0	0	0	0
ASV29	GGCCTACCATGGTGGTAACGGGTAACGGGGTGTTAGGGCACGACACCGGAGAGGGAGCCTGAGAAACGGCTACCACATCCAAGGATGGCAGCAGGCGCGCAAATTACCCAATCCCGACACGGGGAGGTAGTGACAATAAATAACAATACGGGGTCCTTTCGGGTTTCGTAATTGGAATGAGTACAATTTAAATCTCTTAACGAGGAACAATTGGAGGGCAAGTCTGGTGCCAGCAGCCGCGGTAATTCCAGCTCCAATAGCGTATATTAAAGTTGTTGCAGTTAAAAAGCTCGTAGTTGAATTTCGGGATTAGTACGTTGGTCGTGCCTTAGGTACGTACTGGTGTTACTGGTTCCTACCTTCTGACGAACCATCATGTCATTAATTTGGTGTGGCGGG…	Unknown (Clade 3)	0	0	0	0	0	0	0	0	0	0	0	0	0	0	0	0	0	0	0	0	0	0	0	0	0	0	0	0	0	0	0	0	0	0	0	0	0	0	0	0	0	0	0	0	0	0	0
ASV30	CGCCTACCATGGTTATAACGGGTAACGGAGAATTAGGGTTCGACTCCGGAGAGGGAGCCTGAGAAATGGCTACCACATCCAAGGAAGGCAGCAGGCGCGCAAATTACCCAATCCCAGAACGGGGAGGTAGTGACGAAAAATAACGAGGTAATCCACTTTGTGGCTTGCCATCGGAATGGGCACAATATAAATCTTTTAACGAGGATCTATTAGAGGGCAAGTCTGGTGCCAGCAGCCGCGGTAATTCCAGCTCTAATAGTGTATATTAAAATTGTTGTGGTTAAAACGCCCGTAGTTGGATCTTCGGTCTTGAAGCTCGGTAGCCCGTAAGGGTTTAACTGAGTCTTCTGGCCTCGATTTTAGTTTTCTCCTGATGCTCTTTATTGAGTGTCTTGAGTA…	Ambispora sp.	0	0	0	0	0	0	0	0	0	0	0	0	0	0	0	0	0	0	0	0	0	0	0	0	0	0	0	0	0	0	0	0	0	0	0	0	0	0	0	0	0	0	0.547771	0	0	0	0
ASV31	GGCTTACCATGGTGATAACGGGTAACGGAGAATTAGGGTTCGATTCCGGAGAGGGAGCCTGAGAAACGGCTACCACTTCTAAGGAAGGCAGCAGGCGCGCAAATTACCCAATCCCGACACGGGGAGGTAGTGACAATAAATACCGATACAGGTCTCTTCACGAGACTTGTAATTGGAATGAGAACAATTCAAACCCCTTAACGAGGAACAATTGGAGGGCAAGTCTGGTGCCAGCAGCCGCGGTAATTCCAGCTCCAATAGCGTATATTAAAGTTGTTGCAGTTAAAAAGCTCGTAGTTGAATTTTGGAACGGGGAGGGGGTGTCAAAGCCTTCTCTCGTACGGCGCCGGTCCGCCCCGAAGGGCGAGCACTGGTCCGTGCGTTCCCTCCTACCGGACG…	Ambispora sp.	0	0	0	0	0	0	0	0	0	0	0	0	0	0	0	0	0	0	0	0	0	0	0	0	0	0	0	0	0	0	0	0	0	0	0	0	0	0	4.69559	0	0	0	3.40127	0	0	0	0
ASV32	GGCCTACCATGGTGGTAACGGGTAACGGGGAATTAGGGTTCGATTCCGGAGAGGGAGCCTGAGAAACGGCTACCACATCCAAGGAAGGCAGCAGGCGCGCAAATTACCCAATCCCGACACGGGGAGGTAGTGACAATAAATAACAATACGGGGCTCTTTCGGGTCTCGTAATTGGAATGAGTACAATTTAAATCCCTTAACGAGGAACAATTGGAGGGCAAGTCTGGTGCCAGCAGCCGCGGTAATTCCAGCTCCAATAGCGTATATTAAAGTTGTTGCAGTTAAAAAGCTCGTAGTTGAATTTCGGGATTGACACATCGGTCGTGCCTTAAGGGGTATGAACTGGTGTAGTCAATTTCTCACCTTCTGGAGAACCGCGATGCCCTTAATTGGGTGTCG…	Claroideoglomus claroideum/ C. luteum	0	0	0	0	0	0	0	0	13.3314	0	0	0	0	13.2984	0	0	0	0	0	0	0	0	0	0	0	0	0	0	0	0	0	0	0	0	0	0	0	0	0	0	0	0	0	0	0	0	0
ASV33	GGCCTACCATGGTGGTAACGGGTAACGGGGTGTTAGGGCACGACACCGGAGAGGGAGCCTGAGAAACGGCTACCACATCCAAGGATGGCAGCAGGCGCGCAAATTACCCAATCCCGACACGGGGAGGTAGTGACAATAAATAACAATACGGGGTTCTTTAGGATCTCGTAATTGGAATGAGTACAATTTAAATCTCTTAACGAGGAACAATTGGAGGGCAAGTCTGGTGCCAGCAGCCGCGGTAATTCCAGCTCCAATAGCGTATATTAAAGTTGTTGCAGTTAAAAAGCTCGTAGTTGAATTTCGGGGTTAGTAGGTTGGTCATGCCTCTGGTATGTACTGGTCTCACTGATTCCTCCTTCCTGATGAACCTTAATGCCATTTATTTGGTGTTTTGGG…	Rhizophagus irregularis	0	0	0	0	0	0	0	0	0	0	0	0	4.34339	0	0	0	0	0	0	0	0	0	0	0	0	0	0	0	0	0	0	0	0	0	0	0	3.8082	0	0	0	0	0	0	0	0	0	0
ASV34	GGCCTACCATGGTGGTAACGGGTAACGGGGTGTTAGGGCACGACACCGGAGAGGGAGCCTGAGAAACGGCTACCACATCCAAGGATGGCAGCAGGCGCGCAAATTACCCAATCCCGACACGGGGAGGTAGTGACAATAAATAACAATACGGGGTTCTTTAGGATCTCGTAATTGGAATGAGTACAATTTAAATCTCTTAACGAGGAACAATTGGAGGGCAAGTCTGGTGCCAGCAGCCGCGGTAATTCCAGCTCCAATAGCGTATATTAAAGTTGTTGCAGTTAAAAAGCTCGTAGTTGAATTTCGGGGTTAGTAGGTTGGTCATGCCTCTGGTATGTACTGGTCTCACTGATTCCTCCTTCCTTATGAACCGTAATGCCATTAATTTGGTGTTGCGGG…	Rhizophagus irregularis	0	0	0	3.24094	0	7.88417	10.049	0	0	0	0	0	0	0	0	0	0	5.89668	0	0	0	0	0	0	0	0	0	0	0	0	0	0	0	0	0	0	0	0	0	0	0	0	0	0	0	0	0
ASV35	GGCCTACCATGGTGGTAACGGGTAACGGGGTGTTAGGGCACGACACCGGAGAGGGAGCCTGAGAAACGGCTACCACATCCAAGGATGGCAGCAGGCGCGCAAATTACCCAATCCCGACACGGGGAGGTAGTGACAATAAATAACAATACGGGGTTCTTTAGGATCTCGTAATTGGAATGAGTACAATTTAAATCTCTTAACGAGGAACAATTGGAGGGCAAGTCTGGTGCCAGCAGCCGCGGTAATTCCAGCTCCAATAGCGTATATTAAAGTTGTTGCAGTTAAAAAGCTCGTAGTTGAATTTCGGGGTTAGTAGGTTGGTCATGCCTCTGGTATGTACTGGTCTCACTGATTCCTCCTTCCTGATGAGCCTTAATGCCATTAATTTGGTGTTTTGGG…	Rhizophagus irregularis	0	0	0	0	0	0	0	0	0	0	0	0	0	0	0	0	0	0	0	0	0	0	0	0	0	0	0	0	0	0	0	0	0	0	0	0	13.6692	0	0	0	0	0	0	0	0	0	0
ASV36	GGCCTACCATGGTGGTAACGGGTAACGGGGTGTTAGGGCACGACACCGGAGAGGGAGCCTGAGAAACGGCTACCACATCCAAGGATGGCAGCAGGCGCGCAAATTACCCAATCCCGACACGGGGAGGTAGTGACAATAAATAACAATACGGGGTTCTTTCGGATCTCGTAATTGGAATGAGTACAATTTAAATCTCTTAACGAGGAACAATTGGAGGGCAAGTCTGGTGCCAGCAGCCGCGGTAATTCCAGCTCCAATAGCGTATATTAAAGTTGTTGCAGTTAAAAAGCTCGTAGTTGAATTTCGGGGTTAGTAGGTTGGTCATGCCTCTGGTATGTACTGGTCTCACTGAGTCCTCCTTCCTGATGAACCGTAATGCCATTAATTTGGTGTTGCGGG…	Rhizophagus fasciculatus	0	8.9388	0	0	0	0	0	0	0	0	0	0	0	0	0	0	7.15049	0	0	0	0	7.8494	0	0	0	0	0	0	0	0	0	0	0	0	0	0	0	0	0	0	0	0	0	0	0	0	0
ASV37	GGCCTACCATGGTGGTAACGGGTAACGGGGTGTTAGGGCACGACACCGGAGAGGGAGCCTGAGAAACGGCTACCACATCCAAGGATGGCAGCAGGCGCGCAAATTACCCAATCCCGACACGGGGAGGTAGTGACAATAAATAACAATACGGGGTTCTTTCGGATCTCGTAATTGGAATGAGTACAATTTAAATCTCTTAACGAGGAACAATTGGAGGGCAAGTCTGGTGCCAGCAGCCGCGGTAATTCCAGCTCCAATAGCGTATATTAAAGTTGTTGCAGTTAAAAAGCTCGTAGTTGAATTTCGGGGTTAGTAGGTTGGTCATGCCTCTGGTATGTACTGGTCTCACTGATTCCTCCTTCCTTATGAACCGTAATGCCATTAATTTGGTGTTGCGGG…	Rhizophagus irregularis	0	0	0	0	0	0	0	0	0	0	0	0	0	0	0	0	7.99756	0	0	0	0	0	0	0	0	0	0	0	8.33046	6.18628	0	0	0	0	0	0	0	0	0	0	0	0	0	0	0	0	0
ASV38	GGCCTACCATGGTGGTAACGGGTAACGGGGTGTTAGGGCACGACACCGGAGAGGGAGCCTGAGAAACGGCTACCACATCCAAGGATGGCAGCAGGCGCGCAAATTACCCAATCCCGACACGGGGAGGTAGTGACAATAAATAACAATACGGGGTTCTTTAGGATCTCGTAATTGGAATGAGTACAATTTAAATCTCTTAACGAGGAACAATTGGAGGGCAAGTCTGGTGCCAGCAGCCGCGGTAATTCCAGCTCCAATAGCGTATATTAAAGTTGTTGCAGTTAAAAAGCTCGTAGTTGAATTTCGGGGTTAGTAGGTTGGTCATGCCTCTGGTATGTACTGGTCTCACTGATTCCTCCTTCCTGATGAGCCTTAATGCCATTAATTTGGTGTTTTGCG…	Rhizophagus irregularis	0	0	0	0	0	0	0	0	0	0	0	0	0	0	0	13.8907	0	0	0	0	0	0	0	0	0	0	0	0	0	0	0	0	0	0	0	0	0	11.9536	0	0	0	0	0	0	0	0	0
ASV39	GGCCTACCATGGTGGTAACGGGTAACGGGGTGTTAGGGCACGACACCGGAGAGGGAGCCTGAGAAACGGCTACCACATCCAAGGATGGCAGCAGGCGCGCAAATTACCCAATCCCGACACGGGGAGGTAGTGACAATAAATAACAATACGGGGTCCTTTCGGGTTTCGTAATTGGAATGAGTACAATTTAAATCTCTTAACGAGGAACAATTGGAGGGCAAGTCTGGTGCCAGCAGCCGCGGTAATTCCAGCTCCAATAGCGTATATTAAAGTTGTTGCAGTTAAAAAGCTCGTAGTTGAATTTCGGGATTAGTACGTCGGTCGTGCCTTCGGTACGTACTGGTGTTACTGATTCCTACCTTCTGACGAACCATCATGTCATTAATTTGGTGTGGCGGG…	Unknown (Clade 3)	0	0	0	0	0	0	0	0	0	0	0	0	0	0	0	0	0	0	0	0	0	0	0	0	0	0	0	0	0	0	0	0	0	0	0	0	0	0	0	0	0	0	0	0	0	0	0
ASV40	GGCTTACCATGGTGATCACGGGTGACGGAGAATTAGGGTTCGATTCCGGAGAGGGAGCCTGAGAAACGGCTACCACTTCTAAGGAAGGCAGCAGGCGCGCAAATTACCCAATCCCGACTCGGGGAGGTAGTGACAATAAATACCGATACGGGACCCGACCAGGGTCTCGTAATTGGAACGAGCACAATTCAAACCCCTTAACGAGGAACAATTGGAGGGCAAGTCTGGTGCCAGCAGCCGCGGTAATTCCAGCTCCAATAGCGTATATTAAAGTTGTTGCAGTTAAAAAGCTCGTAGTTGAACTTTGGAGCGGGGTCGGGAAGGGCGAGGGCTTCAAACCCCTCGTCCTCTCGGCTCGAGCGACGCCGGTCCGCCCCCGACGGGCGAGCACTGGTTCGC…	Ambispora sp.	0	0	0	0	0	0	0	0	0	0	0	0	0	0	0	0	0	0	0	0	0	0	0	0	0	0	0	0	0	0	0	0	0	0	0	0	0	0	0	0	0	0	31.4904	0	0	0	0
ASV41	GGCCTACCATGGTGGTAACGGGTAACGGGGTGTTAGGGCACGACACCGGAGAGGGAGCCTGAGAAACGGCTACCACATCCAAGGATGGCAGCAGGCGCGCAAATTACCCAATCCCGACACGGGGAGGTAGTGACAATAAATAACAATACGGGGTCCTTTCGGGTTTCGTAATTGGAATGAGTACAATTTAAATCTCTTAACGAGGAACAATTGGAGGGCAAGTCTGGTGCCAGCAGCCGCGGTAATTCCAGCTCCAATAGCGTATATTAAAGTTGTTGCAGTTAAAAAGCTCGTAGTTGAATTTCGGGATTAGTACGTTGGTCGTGCCTTCGGTACGTACTGGTGTTACTGATTCCTACCTTCTGACGAACCATCATGTCATTAATTTGGTGTGGCGGG…	Unknown (Clade 3)	0	0	0	0	0	0	0	0	0	0	0	0	0	0	0	0	0	0	0	0	0	0	0	0	0	0	0	0	0	0	0	0	0	0	0	0	0	0	0	0	0	0	0	0	0	0	0
ASV42	GGCCTACCATGGTGATAACGGGTAACGGAGAATTAGGGTTTGATTCCGGAGAGGGAGCCTGAGAGACGGCTGCCACTTCCAAGGAAGGCAGCAGGCGCGCAAATTACCCAATCCTGACACAGGGAGGTAGTGACAATAAATAACAATGCAGGTCTTGAAAAAAGTCTTGCAATTGGAATGAGTACAATTTAAACCTTTTAATGAGGAACAATTAGAGGGCAAGTCTGGTGCCAGCAGCCGCGGTAATTCCAGCTCTAATAGCGTATATTAAAGTTGTTGCAGTTAAAAAGCTCGTAGTTGGATTTCTGGACAAGACAATTTCAGTTTAGTTTCTTTTATTTGTCATGAGATTTTCTCTCTCGTCTTTTCTTCTTTCTCTCTTTTTTTCCAAAAAAAGAA…	Ambispora sp.	0	0	0	0	0	0	0	0	0	0	0	0	0	0	0	0	0	0	0	0	0	0	0	0	0	0	0	0	0	0	0	0	0	0	0	0	0	0	0	0	0	0	0	0	0	0	0
ASV43	GGCTTACCATGGTGATAACGGGTAACGGAGAATTAGGGTTCGATTCCGGAGAGGGAGCCTGAGAAACGGCTACCACTTCTAAGGAAGGCAGCAGGCGCGCAAATTACCCAATCCCGACACGGGGAGGTAGTGACAATAAATACCGATACAGGTCTCTTCACGAGACTTGTAATTGGAATGAGAACAATTCAAACCCCTTAACGAGGAACAATTGGAGGGCAAGTCTGGTGCCAGCAGCCGCGGTAATTCCAGCTCCAATAGCGTATATTAAAGTTGTTGCAGTTAAAAAGCTCGTAGTTGAATTTTGGAACGGGGAGGGGGTGTCAAAGCCTTCTCTCGTACGGCGCCGGTCCGCCCCGAAGGGCGAGCACTGGTCCGTGCGTTCCCTCCTACCGGACG…	Ambispora sp.	0	0	0	0	0	0	0	0	0	0	0	0	0	0	1.03522	0	0	0	0	0	0	0	0	0	0	0	0	0	0	0	0	0	0	0	0	0	0	0	0	0	0	0	0	0	0	18.3655	0
ASV44	GGCCTACCATGGTGGTAACGGGTAACGGGGTGTTAGGGCACGACACCGGAGAGGGAGCCTGAGAAACGGCTACCACATCCAAGGATGGCAGCAGGCGCGCAAATTACCCAATCCCGACACGGGGAGGTAGTGACAATAAATAACAATACGGGGTTCTTTAGGATCTCGTAATTGGAATGAGTACAATTTAAATCTCTTAACGAGGAACAATTGGAGGGCAAGTCTGGTGCCAGCAGCCGCGGTAATTCCAGCTCCAATAGCGTATATTAAAGTTGTTGCAGTTAAAAAGCTCGTAGTTGAATTTCGGGGTTAGTAGGTTGGTCATGCCTCTGGTATGTACTGGTCTCACTGATTCCTCCTTCCTTATGAACCGTAATGCCATTAATTTGGTGTTGCGGG…	Rhizophagus irregularis	0	2.1224	0	0	0	0	0	0	0	0	0	0	0	0	0	0	1.53388	0	19.6598	0	0	0	0	0	0	0	0	0	1.28626	1.38573	0	0	0	0	0	0	0	0	0	0	0	0	0	14.791	0	0	0
ASV45	GGCCTACCATGGTGGTAACGGGTAACGGGGTGTTAGGGCACGACACCGGAGAGGGAGCCTGAGAAACGGCTACCACATCCAAGGATGGCAGCAGGCGCGCAAATTACCCAATCCCGACACGGGGAGGTAGTGACAATAAATAACAATACGGGGTTCTTTAGGATCTCGTAATTGGAATGAGTACAATTTAAATCTCTTAACGAGGAACAATTGGAGGGCAAGTCTGGTGCCAGCAGCCGCGGTAATTCCAGCTCCAATAGCGTATATTAAAGTTGTTGCAGTTAAAAAGCTCGTAGTTGAATTTCGGGGTTAGTAGATTGGTCATGCCTCTGGTATGTACTGGTCTCACTGATTCCTCCTTCCTGATGAGCCGTAATGCCATTAATTTGGTGTTGCGGG…	Rhizophagus irregularis	0	0	0	0	3.4223	0	0	0	0	0	0	0	0	0	0	0	0	0	0	0	0	0	0	0	3.93763	0	0	0	0	0	0	0	0	0	0	0	0	0	0	0	0	3.59644	0	0	0	0	3.549
ASV46	GGCCTACCATGGTGGTAACGGGTAACGGGGTGTTAGGGCACGACACCGGAGAGGGAGCCTGAGAAACGGCTACCACATCCAAGGATGGCAGCAGGCGCGCAAATTACCCAATCCCGACACGGGGAGGTAGTGACAATAAATAACAATACGGGGTCCTTTAGGGTTTCGTAATTGGAATGAGTACAATTTAAATCTCTTAACGAGGAACAATTGGAGGGCAAGTCTGGTGCCAGCAGCCGCGGTAATTCCAGCTCCAATAGCGTATATTAAAGTTGTTGCAGTTAAAAAGCTCGTAGTTGAATTTCGGGATTAGTACGTTGGTCGTGCCTTAGGTACGTACTGGTGTTACTGGTTCCTACCTTCTGACGAACCATCATGTCATTAATTTGGTGTGGCGGG…	Unknown (Clade 3)	0	0	0	0	0	0	0	0	0	0	0	0	0	0	0	0	0	0	0	0	0	0	0	0	0	0	0	0	0	0	0	0	0	0	0	0	0	0	0	0	0	0	0	0	0	0	0
ASV47	GGCCTACCATGGTGGTAACGGGTAACGGGGTGTTAGGGCACGACACCGGAGAGGGAGCCTGAGAAACGGCTACCACATCCAAGGATGGCAGCAGGCGCGCAAATTACCCAATCCCGACACGGGGAGGTAGTGACAATAAATAACAATACGGGGTTCTTTAGGATCTCGTAATTGGAATGAGTACAATTTAAATCTCTTAACGAGGAACAATTGGAGGGCAAGTCTGGTGCCAGCAGCCGCGGTAATTCCAGCTCCAATAGCGTATATTAAAGTTGTTGCAGTTAAAAAGCTCGTAGTTGAATTTCGGGGTTAGTAGGTTGGTCATGCCTCTGGTATGTACTGGTCTCACTGATTCCTCCTTCCTGATGAACCGTAATGCCATTAATTTGGTGTTTCGGG…	Rhizophagus irregularis	5.55981	0	0	8.88001	0	0	0	0	0	0	0	0	0	0	0	0	0	0	0	0	0	0	0	0	0	0	0	0	0	0	0	0	0	0	0	0	0	0	0	0	0	0	0	0	0	0	0
ASV48	GGCCTACCATGGTGGTAACGGGTAACGGGGTGTTAGGGCACGACACCGGAGAGGGAGCCTGAGAAACGGCTACCACATCCAAGGATGGCAGCAGGCGCGCAAATTACCCAATCCCGACACGGGGAGGTAGTGACAATAAATAACAATACGGGGTTCTTTAGGATCTCGTAATTGGAATGAGTACAATTTAAATCTCTTAACGAGGAACAATTGGAGGGCAAGTCTGGTGCCAGCAGCCGCGGTAATTCCAGCTCCAATAGCGTATATTAAAGTTGTTGCAGTTAAAAAGCTCGTAGTTGAATTTCGGGGTTAGTAGGTTGGTCATGCCTCTGGTATGTACTGGTCTCACTGATTCCTCCTTCCTTATGAACCGTAATGCCATTAATTTGGTGTTTGGGG…	Rhizophagus irregularis	0	0	0	0	0	1.02756	2.35294	0	0	0	0	0	0	0	0	0	0	0	0	0	8.45592	0	0	0	0	0	5.10832	0	0	0	0	0	0	0	0	0	0	0	0	0	0	0	0	0	0	0	0
ASV49	GGCCTACCATGGTGGTAACGGGTAACGGGGTGTTAGGGCACGACACCGGAGAGGGAGCCTGAGAAACGGCTACCACATCCAAGGATGGCAGCAGGCGCGCAAATTACCCAATCCCGACACGGGGAGGTAGTGACAATAAATAACAATACGGGGTCCTTTCGGGTTTCGTAATTGGAATGAGTACAATTTAAATCTCTTAACGAGGAACAATTGGAGGGCAAGTCTGGTGCCAGCAGCCGCGGTAATTCCAGCTCCAATAGCGTATATTAAAGTTGTTGCAGTTAAAAAGCTCGTAGTTGAATTTCGGGATTAGTACGTTGGTCGTGCCTTCGGTACGTACTGGTGTTACTGGTTCCTACCTTCTGACGAACCATCATGTCATTAATTTGGTGTGGTGGG…	Unknown (Clade 3)	0	0	0	0	0	0	0	0	0	0	0	0	0	0	0	0	0	0	0	0	0	0	0	0	0	0	0	0	0	0	0	0	0	0	0	0	0	0	0	0	0	0	0	0	0	0	0
ASV50	GGCTTACCATGGTGATAACGGGTAACGGAGAATTAGGGTTCGATTCCGGAGAGGGAGCCTGAGAAACGGCTACCACTTCTAAGGAAGGCAGCAGGCGCGCAAATTACCCAATCCCGACACGGGGAGGTAGTGACAATAAATACCGATACAGGTCTCTTCACGAGACTTGTAATTGGAATGAGAACAATTCAAACCCCTTAACGAGGAACAATTGGAGGGCAAGTCTGGTGCCAGCAGCCGCGGTAATTCCAGCTCCAATAGCGTATATTAAAGTTGTTGCAGTTAAAAAGCTCGTAGTTGAATTTTGGAACGGGGAGGGGGTGTCAAAGCCTTCTCTCGTACGGCGCCGGTCCGCCCCGAAGGGCGAGCACTGGTCCGTGCGTTCCCTCCTACCGGACG…	Ambispora sp.	0	0	0	0	0	0	0	0	0	0	0	0	0	0	0	0	0	0	0	0	0	0	0	0	0	0	0	0	0	0	0	0	0	0	0	0	0	0	0	0	0	0	0	0	0	0	0
ASV51	GGCCTACCATGGTGGTAACGGGTAACGGGGTGTTAGGGCACGACACCGGAGAGGGAGCCTGAGAAACGGCTACCACATCCAAGGATGGCAGCAGGCGCGCAAATTACCCAATCCCGACACGGGGAGGTAGTGACAATAAATAACAATACGGGGTTCTTTCGGATCTCGTAATTGGAATGAGTACAATTTAAATCTCTTAACGAGGAACAATTGGAGGGCAAGTCTGGTGCCAGCAGCCGCGGTAATTCCAGCTCCAATAGCGTATATTAAAGTTGTTGCAGTTAAAAAGCTCGTAGTTGAATTTCGGGGTTAGTAGGTTGGTCATGCCTCTGGTATGTACTGGTCTCACTGATTCCTCCTTCCTTATGAACCGTAATGCCATTAATTTGGTGTTGCGGG…	Rhizophagus irregularis	0	0	5.00619	0	0	0	0	0	0	0	0	0	0	0	0	0	0	5.90508	0	0	0	0	0	0	0	0	0	0	0	0	0	0	0	0	0	0	0	0	0	0	0	0	0	0	0	0	0
ASV52	GGCCTACCATGGTGGTAACGGGTAACGGGGAATTAGGGTTCGATTCCGGAGAGGGAGCCTGAGAAACGGCTACCACATCCAAGGAAGGCAGCAGGCGCGCAAATTACCCAATCCTGACACAGGGAGGTAGTGACAATAAATAACAATACAGGGCCCTTTGGGTCTTGTAATTGGAATGAGTACAATTTAAATCCCTTAACGAGGAACAATTGGAGGGCAAGTCTGGTGCCAGCAGCCGCGGTAATTCCAGCTCCAATAGCGTATATTAAAGTTGTTGCAGTTAAAAAGCTCGTAGTTGAATTTTTGATCTGGCCGAGAGTACGACCGCGAGGTCAGTATCCTTGGCTGGATCTTTCCTTCTGGAGAGCCATTATGCCATTTATTTGGTGTTTTGGGGAT…	Ambispora sp.	0	0	0	0	0	0	0	0	9.32902	0	0	0	0	0	0	0	0	0	0	0	0	0	0	0	0	0	0	0	0	0	0	0	0	0	0	0	0	0	0	0	0	0	0	0	0	0	0
ASV53	GGCCTACCATGGTGGTAACGGGTAACGGGGTGTTAGGGCACGACACCGGAGAGGGAGCCTGAGAAACGGCTACCACATCCAAGGATGGCAGCAGGCGCGCAAATTACCCAATCCCGACACGGGGAGGTAGTGACAATAAATAACAATACGGGGTTCTTTAGGATCTCGTAATTGGAATGAGTACAATTTAAATCTCTTAACGAGGAACAATTGGAGGGCAAGTCTGGTGCCAGCAGCCGCGGTAATTCCAGCTCCAATAGCGTATATTAAAGTTGTTGCAGTTAAAAAGCTCGTAGTTGAATTTCGGGGTTAGTAGGTTGGTCATGCCTCTGGTATGTACTGGTCTCACTGATTCCTCCTTCCTGATGAACCTTAATGCCATTAATTTGGTGTTTGCGG…	Rhizophagus vesiculiferus	0	0	0	0	0	0	0	0	0	0	0	0	0	0	0	0	0	0	0	0	0	0	0	3.99101	0	0	0	0	0	0	0	0	0	0	0	0	0	0	0	0	0	3.68289	0	0	0	0	0
ASV54	GGCCTACCATGGTGGTAACGGGTAACGGGGTGTTAGGGCACGACACCGTAGAGGGAGCCTGAGAAACGGCTACCACATCCAAGGATGGCAGCAGGCGCGCAAATTACCCAATCCCGACACGGGGAGGTAGTGACAATAAATAACAATACGGGGTCCTTTCGGGTTTCGTAATTGGAATGAGTACACTTTACGAGGAACAATTGGAGGGCAAGTCTGGTGCCAGCAGCCGAGCTCCAATAGCGTATATTAAAGTTGTTGCAGTTAAAAAGCTCGTAGTTGAATTTCGGGATTAGTACGTTGGTCGTGCCTTCGGTACGTACTGGTGTTACTGGTTCCTACCTTCTGACGAACCATCATGTCATTAATTTGGTGTGGTGGGGAATCAGGACTGTTACTTTG…	Unknown (Clade 3)	0	0	0	0	0	0	0	0	0	0	0	0	0	0	0	0	0	0	0	0	0	0	0	0	0	0	0	0	0	0	0	0	0	0	0	0	0	0	0	0	0	0	0	0	0	0	0
ASV55	GGCCTACCATGGTGGTAACGGGTAACGGGGTGTTAGGGCACGACACCGGAGAGGGAGCCTGAGAAACGGCTACCACATCCAAGGATGGCAGCAGGCGCGCAAATTACCCAATCCCGACACGGGGAGGTAGTGACAATAAATAACAATACGGGGTTCTTTAGGATCTCGTAATTGGAATGAGTACAATTTAAATCTCTTAACGAGGAACAATTGGAGGGCAAGTCTGGTGCCAGCAGCCGCGGTAATTCCAGCTCCAATAGCGTATATTAAAGTTGTTGCAGTTAAAAAGCTCGTAGTTGAATTTCGGGGTTAGTAGGTTGGTCATGCCTCTGGTATGTACTGGTCTCACTGATTCCTCCTTCCTGATGAATCTTAATGCCATTAATTTGGTGTTTTGGG…	Rhizophagus vesiculiferus	0	0	0	0	0	0	0	0	0	0	0	0	0	0	0	4.09487	0	0	0	0	0	0	0	0	0	0	0	0	0	0	0	0	0	0	0	0	0	5.52204	0	2.30213	0	0	0	0	0	0	0
ASV56	GGCCTACCATGGTGGTAACGGGTAACGGGGTGTTAGGGCACGACACCGGAGAGGGAGCCTGAGAAACGGCTACCACATCCAAGGATGGCAGCAGGCGCGCAAATTACCCAATCCCGACACGGGGAGGTAGTGACAATAAATAACAATACGGGGTTCTTTAGGATCTCGTAATTGGAATGAGTACAATTTAAATCTCTTAACGAGGAACAATTGGAGGGCAAGTCTGGTGCCAGCAGCCGCGGTAATTCCAGCTCCAATAGCGTATATTAAAGTTGTTGCAGTTAAAAAGCTCGTAGTTGAATTTCGGGGTTAGTAGGTTGGTCATGCCTCTGGTATGTACTGGTCTCACTGATTCCTCCTTCCTGATGAACCTTAATGCCATTAATTTGGTGTTTTGCG…	Rhizophagus irregularis	0	0	0	0	0	0	0	0	0	0	0	0	0	0	0	0	0	0	0	0	0	0	0	0	0	0	0	0	0	0	0	0	0	0	0	0	0	0	0	0	0	0	0	0	0	0	0
ASV57	GGCCTACCTTTGTTGTCACGGGTACGGGGAATTAGGGTTCGGTTCCGGAGAGGGAGCCTGAGAAACGGCTACCACTTCCAAGGAAGGCAGCAGGTGCGAAAATTACTCAATCCTGACACAGGGAAGTAGTGACAAAAAATAACAATGCAATCGCCTTGAACAAAGGCTTGCAATTGGAATGAGAGCAATTTAAATCCCTTCTCAAGGAACAATTGGAGGGCAAGTCTGGTGCCAGCAGCCGCGGTAATTCCAGCTCCAATAGTGTATATTAAAGTTGTTGCAGTTAAAAAGCTCGTAGTTGGATTTCAGGATTGTTTGGGAATTTCTGGTCTGCTGTGTCAATTTGTGATACGGTGTGTACTGGTCTCACAATTCTTTTTCTTGATGAAACAGACATCA…	Ambispora sp.	0	0	0	0	0	0	0	0	0	0	0	0	0	0	0	0	0	0	0	0	0	0	0	0	0	0	0	0	0	0	0	0	0	0	0	0	0	0	0	0	0	0	0	0	0	0	0
ASV58	GGCCTACCATGGTGGTAACGGGTAACGGGGTGTTAGGGCACGACACCGGAGAGGGAGCCTGAGAAACGGCTACCACATCCAAGGATGGCAGCAGGCGCGCAAATTACCCAATCCCGACACGGGGAGGTAGTGACAATAAATAACAATACGGGGTTCTTTAGGATCTCGTAATTGGAATGAGTACAATTTAAATCTCTTAACGAGGAACAATTGGAGGGCAAGTCTGGTGCCAGCAGCCGCGGTAATTCCAGCTCCAATAGCGTATATTAAAGTTGTTGCAGTTAAAAAGCTCGTAGTTGAATTTCGGGGTTAGTAGGTTGGTCATGCCTCTGGTATGTACTGGTCTCACTGATTCCTCCTTCCTGATGAACCGTAATGCCATTAATTTGGTGTTTGGGG…	Rhizophagus irregularis	0	0	0	0	0	0	0	0	0	0	0	0	0	0	0	0	0	0	0	0	0	2.36995	0	0	0	0	0	0	0	0	0	0	0	0	0	0	0	0	0	0	0	0	0	0	0	0	0
ASV59	GGCCTACCATGGTGGTAACGGGTAACGGGGTGTTAGGGCACGACACCGGAGAGGGAGCCTGAGAAACGGCTACCACATCCAAGGATGGCAGCAGGCGCGCAAATTACCCAATCCCGACACGGGGAGGTAGTGACAATAAATAACAATACGGGGTTCTTTAGGATCTCGTAATTGGAATGAGTACAATTTAAATCTCTTAACGAGGAACAATTGGAGGGCAAGTCTGGTGCCAGCAGCCGCGGTAATTCCAGCTCCAATAGCGTATATTAAAGTTGTTGCAGTTAAAAAGCTCGTAGTTGAATTTCGGGGTTAGTAGGTTGGTCATGCCTCTGGTATGTACTGGTCTCACTGATTCCTCCTTCCTGATGAAGCGTAATGCCATTAATTTGGTGTTTGGGG…	Rhizophagus irregularis	0	0	0	0	0	0	0	0	0	0	0	0	0	0	0	2.2442	0	0	0	0	0	0	0	0	0	0	0	0	0	0	0	0	0	0	0	0	0	3.8051	0	3.41514	0	0	0	0	0	0	0
ASV61	CGCCTACCATGGTAGTAACGGGTAACGGAGAATAAGGGTTCGACTCCGGAGAGGGAGCCTGAGAAACGGCTACCACATCCAAGGAAGGCAGCAGGCGCGCAAATTACCCACTTCCAGAACGGAGAGGTAGTGACGAAAAATAACGAGACAGTCCTCTTCGAGGTCTGTCATCGGAATGGGTACAATTTAAATCCTTTAACGAGGATCTATTGGAGGGCAAGTCTGGTGCCAGCAGCCGCGGTAATTCCAGCTCCAATAGCGTATATTAAAGTTGTTGCGGTTAAAACGCTCGTAGTTGGATTTGCGGCCTCGGAGAACGGTCCCCCGAAAGGGTGGTCACTGTCTCTCCTAGCCTAAATTCGAGTCGTCTCTAGGTGCTCTTTATTGGGTGCTTAGAGT…	Ambispora sp.	0	0	0	0	0	0	0	0	0	0	0	0	0	0	0	0	0	0	0	0	0	0	0	0	0	0	0	0	0	0	0	0	0	0	0	0	0	0	0	0	0	0	0	0	0	0	0
ASV62	GGCCTACCATGGTGGTAACGGGTAACGGGGTGTTAGGGCACGACACCGGAGAGGGAGCCTGAGAAACGGCTACCACATCCAAGGATGGCAGCAGGCGCGCAAATTACCCAATCCCGACACGGGGAGGTAGTGACAATAAATAACAATACGGGGTTCTTTAGGATCTCGTAATTGGAATGAGTACAATTTAAATCTCTTAACGAGGAACAATTGGAGGGCAAGTCTGGTGCCAGCAGCCGCGGTAATTCCAGCTCCAATAGCGTATATTAAAGTTGTTGCAGTTAAAAAGCTCGTAGTTGAATTTCGGGGTTAGTAGGTTGGTCATGCCTCTGGTATGTACTGGTCTCACTGATTCCTCCTTCCTGATGAGCCGTAATGCCATTAATTTGGTGTTGCGGG…	Rhizophagus irregularis	0	0	0	0	0	0	4.01961	0	0	0	0	0	0	0	0	0	0	0	0	0	0	0	0	0	0	0	6.11768	0	0	0	0	0	0	0	0	0	0	0	0	0	0	0	0	0	0	0	0
ASV63	GGCCTACCATGGTGGTAACGGGTAACGGGGTGTTAGGGCACGACACCGGAGAGGGAGCCTGAGAAACGGCTACCACATCCAAGGATGGCAGCAGGCGCGCAAATTACCCAATCCCGACACGGGGAGGTAGTGACAATAAATAACAATACGGGGTTCTTTAGGATCTCGTAATTGGAATGAGTACAATTTAAATCTCTTAACGAGGAACAATTGGAGGGCAAGTCTGGTGCCAGCAGCCGCGGTAATTCCAGCTCCAATAGCGTATATTAAAGTTGTTGCAGTTAAAAAGCTCGTAGTTGAATTTCGGGGTTAGTAGGTTGGTCATGCCTCTGGTATGTACTGGTCTCACTGATTCCTCCTTCCTGATGATCCTTAATGCCATTAATTTGGTGTTTTGCG…	Rhizophagus irregularis	0	0	0	0	0	0	0	0	0	0	0	0	0	0	0	0	0	0	0	0	0	0	0	0	0	0	0	0	0	0	0	0	0	0	0	0	0	0	0	7.65791	0	0	0	0	0	0	0
ASV64	GGCCTACCATGGTGGTAACGGGTAACGGGGTGTTAGGGCACGACACCGGAGAGGGAGCCTGAGAAACGGCTACCACATCCAAGGATGGCAGCAGGCGCGCAAATTACCCAATCCCGACACGGGGAGGTAGTGACAATAAATAACAATACGGGGTTCTTTAGGATCTCGTAATTGGAATGAGTACAATTTAAATCTCTTAACGAGGAACAATTGGAGGGCAAGTCTGGTGCCAGCAGCCGCGGTAATTCCAGCTCCAATAGCGTATATTAAAGTTGTTGCAGTTAAAAAGCTCGTAGTTGAATTTCGGGGTTAGTAGGTTGGTCATGCCTCTGGTATGTACTGGTCTCACTGATTCCTCCTTCCTTATGAACCGTAATGCCATTAATTTGGTGTTGCGGG…	Rhizophagus irregularis	0	0	0	0	0	0	0	0	0	0	0	0	0	0	0	0	0	0	11.1266	0	0	0	0	0	0	0	0	0	0	0	0	0	0	0	0	0	0	0	0	0	0	0	0	0	0	0	0
ASV65	GGCCTACCATGGTGGTAACGGGTAACGGGGTGTTAGGGCACGACACCGGAGAGGGAGCCTGAGAAACGGCTACCACATCCAAGGATGGCAGCAGGCGCGCAAATTACCCAATCCCGACACGGGGAGGTAGTGACAATAAATAACAATACGGGGTCCTTTCGGGTTTCGTAATTGGAATGAGTACAATTTAAATCTCTTAACGAGGAACAATTGGAGGGCAAGTCTGGTGCCAGCAGCCGCGGTAATTCCAGCTCCAATAGCGTATATTAAAGTTGTTGCAGTTAAAAAGCTCGTAGTTGAATTTCGGGGTTAGTAGGTTGGTCATGCCTCTGGTATGTACTGGTCTCACTGATTCCTCCTTCCTGATGAACCGTAATGCCATTAATTTGGTGTTGCGGG…	Rhizophagus irregularis	0	0	0	0	0	0	0	0	0	0	0	0	0	0	0	0	0	0	0	0	0	0	0	0	0	0	0	0	0	0	0	0	0	0	0	0	0	0	0	0	0	0	0	0	0	0	0
ASV66	GGCCTACCATGGTGGTGACGGGTGACGGAGAATTAGGGTTCGATTCCGGAGAGGGAGCCTGAGAAACGGCTACCACATCCAAGGAAGGCAGCAGGCGCGCAAATTACCCAATCCTGACATGGGGAGGTAGTGACAATAAATAACAATACTGGGCTCATCGAGTCTGGTAATTGGAATGAGTACAATCTAAATCCCTTAACGAGGATCCATTGGAGGGCAAGTCTGGTGCCAGCAGCCGCGGTAATTCCAGCTCCAATAGCGTATATTTAAGTTGTTGCAGTTAAAAAGCTCGTAGTTGGATCTTGGGTCGTAAAGGTCGGTCCGCCTACTCGGTGTGCACCTGCCCTTCCGTCCCTTTTGTCGGCGGCGTGCTCCTGGCCTTAACTGGCTGGGTCGCGG…	Ambispora sp.	0	0	0	0	0	0	0	0	0	0	0	0	0	0	0	0	0	0	0	0	0	0	0	0	0	0	0	0	0	0	0	0	0	0	0	0	0	0	0	0	0	0	0	0	0	0	0
ASV67	GGCCTACCATGGTGGTAACGGGTAACGGGGTGTTAGGGCACGACACCGGAGAGGGAGCCTGAGAAACGGCTACCACATCCAAGGATGGCAGCAGGCGCGCAAATTACCCAATCCCGACACGGGGAGGTAGTGACAATAAATAACAATACGGGGTTCTTTCGGATCTCGTAATTGGAATGAGTACAATTTAAATCTCTTAACGAGGAACAATTGGAGGGCAAGTCTGGTGCCAGCAGCCGCGGTAATTCCAGCTCCAATAGCGTATATTAAAGTTGTTGCAGTTAAAAAGCTCGTAGTTGAATTTCGGGGTTAGTAGGTTGGTTATGCCTCTGGTATGTACTGGTCTCACTGATTCCTCCTTCCTGATGAACCGTAATGCCATTAATTTGGTGTTGCGGG…	Rhizophagus irregularis	0	0	0	0	0	0	0	0	0	0	0	0	0	0	0	0	5.48687	0	0	0	0	0	0	0	0	0	0	0	0	0	0	0	0	0	0	0	0	0	0	0	0	0	0	0	0	0	0
ASV68	GGCTTACCATGGTGATAACGGGTAACGGAGAATTAGGGTTCGATTCCGGAGAGGGAGCCTGAGAAACGGCTACCACTTCTAAGGAAGGCAGCAGGCGCGCAAATTACCCAATCCCGACACGGGGAGGTAGTGACAATAAATACCGATACAGGTCTCTTCACGAGACTTGTAATTGGAATGAGTACAATTCAAACCCCTTAACGAGGAACAATTGGAGGGCAAGTCTGGTGCCAGCAGCCGCGGTAATTCCAGCTCCAATAGCGTATATTAAAGTTGTTGCAGTTAAAAAGCTCGTAGTTGAATTTTGGAACGGGGAGGGGGCCGTAAGAAGCCTCCTCCCGTACGACGCCGGTCCGCCCCGAAGGGCGAGCACTGGCTCGTGCGTTCCCTCCTACCGGA…	Ambispora sp.	0	0	0	0	0	0	0	0	0	0	0	0	0	0	0	0	0	0	0	0	0	0	0	0	0	0	0	0	0	0	5.99949	0	0	0	0	0	0	0	0	0	0	0	0	0	0	0	0
ASV69	GGCCTACCATGGTGGTAACGGGTAACGGGGTGTTAGGGCACGACACCGGAGAGGGAGCCTGAGAAACGGCTACCACATCCAAGGATGGCAGCAGGCGCGCAAATTACCCAATCCCGACACGGGGAGGTAGTGACAATAAATAACAATACGGGGTTCTTTAGGATCTCGTAATTGGAATGAGTACAATTTAAATCTCTTAACGAGGAACAATTGGAGGGCAAGTCTGGTGCCAGCAGCCGCGGTAATTCCAGCTCCAATAGCGTATATTAAAGTTGTTGCAGTTAAAAAGCTCGTAGTTGAATTTCGGGGTTAGTAGGTTGGTCATGCCTCTGGTATGTACTGGTCTCACTGAGTCCTCCTTCCTGATGAACCGTAATGCCATTAATTTGGTGTTGCGGG…	Rhizophagus irregularis	0	2.21224	0	0	0	0	0	0	0	0	0	0	0	0	0	0	1.8544	0	0	0	0	2.18506	0	0	0	0	0	0	0	0	0	0	0	0	0	0	0	0	0	0	0	0	0	0	0	0	0
ASV70	GGCCTACCATGGTGGTAACGGGTAACGGGGTGTTAGGGCACGACACCGGAGAGGGAGCCTGAGAAACGGCTACCACATCCAAGGATGGCAGCAGGCGCGCAAATTACCCAATCCCGACACGGGGAGGTAGTGACAATAAATAACAATACGGGGTTCTTTAGGATCTCGTAATTGGAATGAGTACAATTTAAATCTCTTAACGAGGAACAATTGGAGGGCAAGTCTGGTGCCAGCAGCCGCGGTAATTCCAGCTCCAATAGCGTATATTAAAGTTGTTGCAGTTAAAAAGCTCGTAGTTGAATTTCGGGGTTAGTAGGTTGGTCATGCCTCTGGTATGTACTGGTCTCACTGATTCCTCCTTCCTGATGAACCGTAATGCCATTAATTTGGTGTTGCGGG…	Rhizophagus irregularis	0	0	0	0	0	0	0	0	0	0	0	0	0	0	0	0	0	0	9.17457	0	0	0	0	0	0	0	0	0	0	0	0	0	0	0	0	0	0	0	0	0	0	0	0	0	0	0	0
ASV71	GGCTTACCATGGTGATCACGGGTGACGGAGAATTAGGGTTCGATTCCGGAGAGGGAGCCTGAGAAACGGCTACCACTTCTAAGGAAGGCAGCAGGCGCGCAAATTACCCAATCCTGACTCAGGGAGGTAGTGACAATAAATACCGATACGGGACCCGACCAGGGTCTCGTAATTGGAATGAGCACGATTCAAACCCCTTAACGAGGAACAATTGGAGGGCAAGTCTGGTGCCAGCAGCCGCGGTAATTCCAGCTCCAATAGCGTATATTAAAGTTGTTGCAGTTAAAAAGCTCGTAGTTGAACTTTGGAGCGGGGCCGGAGGGGATCCTTCCCTTTCGGTCCGAGCGACGCCGGTCCGCCCCCGACGGGCGAGCACTGGTTCGCGCGCTCCCTCCTACC…	Ambispora sp.	0	0	0	0	0	0	0	0	0	0	0	0	0	5.33766	0	0	0	0	0	0	0	0	0	0	0	0	0	0	0	0	0	0	0	0	0	0	0	0	0	0	0	0	0	0	0	0	0
ASV72	GGCCTACCATGGTGGTAACGGGTAACGGGGTGTTAGGGCACGACACCGGAGAGGGAGCCTGAGAAACGGCTACCACATCCAAGGATGGCAGCAGGCGCGCAAATTACCCAATCCCGACACGGGGAGGTAGTGACAATAAATAACAATACGGGGTTCTTTAGGATCTCGTAATTGGAATGGGTACAATTTAAATCTCTTAACGAGGAACAATTGGAGGGCAAGTCTGGTGCCAGCAGCCGCGGTAATTCCAGCTCCAATAGCGTATATTAAAGTTGTTGCAGTTAAAAAGCTCGTAGTTGAATTTCGGGGTTAGTAGGTTGGTCATGCCTCTGGTATGTACTGGTCTCACTGATTCCTCCTTCCTGATGAGCCGTAATGCCATTAATTTGGTGTTGCGGG…	Rhizophagus irregularis	0	0	0	0	0	0	0	0	0	0	0	0	0	0	0	0	0	0	0	0	0	0	0	0	0	0	0	0	0	0	0	0	0	0	0	0	0	0	0	0	0	0	0	0	0	0	0
ASV73	GGCCTACCATGGTGGTGACGGGTGACGGAGAATTAGGGTTCGATTCCGGAGAGGGAGCCTGAGAAACGGCTACCACATCCAAGGAAGGCAGCAGGCGCGCAAATTACCCAATCCTGACACGGGGAGGTAGTGACAATAAATAACAATACCGGGCTCTATGAGTCTGGTAATTGGAATGAGTACAATCTAAATCCCTTAACGAGGATCCATTGGAGGGCAAGTCTGGTGCCAGCAGCCGCGGTAATTTCAGCTCCAATAGCGTATATTTAAGTTGTTGCAGTTAAAAAGCTCGTAGTTGGACCTTGGGTTGGGTCGACCGGTCCGCCTCTGGTGTGCACCGGTCGGCTCGTCCCTTCTGCCGGCGATACGCTCCTGGCCTTAATTGGCCGGGTCGTGCCT…	Ambispora sp.	0	0	0	0	0	0	0	0	0	0	0	0	0	0	0	0	0	0	0	0	0	0	0	0	0	0	0	0	0	0	0	0	0	0	5.51674	0	0	0	0	0	0	0	0	0	0	0	0
ASV74	GGCCTACCATGGTGGTAACGGGTAACGGGGTGTTAGGGCACGACACCGGAGAGGGAGCCTGAGAAACGGCTACCACATCCAAGGATGGCAGCAGGCGCGCAAATTACCCAATCCCGACACGGGGAGGTAGTGACAATAAATAACAATACGGGGTTCTTTAGGATCTCGTAATTGGAATGAGTACAATTTAAATCTCTTAACGAGGAACAATTGGAGGGCAAGTCTGGTGCCAGCAGCCGCGGTAATTCCAGCTCCAATAGCGTATATTAAAGTTGTTGCAGTTAAAAAGCTCGTAGTTGAATTTCGGGGTCAGTAGGTTGGTCATGCCTCTGGTATGTACTGGTCTCACTGATTCCTCCTTCCTTATGAACCGTAATGCCATTAATTTGGTGTTGCGGG…	Rhizophagus irregularis	0	0	3.20825	0	0	0	0	0	0	0	0	0	0	0	0	0	0	0	0	0	0	0	0	0	0	0	2.47415	0	0	0	0	0	0	0	0	0	0	0	0	0	0	0	0	0	0	0	0
ASV75	GGCCTACCATGGTGGTAACGGGTAACGGGGTGTTAGGGCACGACACCGGAGAGGGAGCCTGAGAAACGGCTACCACATCCAAGGATGGCAGCAGGCGCGCAAATTACCCAATCCCGACACGGGGAGGTAGTGACAATAAATAACAATACGGGGTTCTTTAGGATCTCGTAATTGGAATGAGTACAATTTAAATCTCTTAACGAGGAACAATTGGAGGGCAAGTCTGGTGCCAGCAGCCGCGGTAATTCCAGCTCCAATAGCGTATATTAAAGTTGTTGCAGTTAAAAAGCTCGTAGTTGAATTTCGGGGTTAGTAGGTTGGTCATGCCTCTGGTATGTACTGATCTCACTGATTCCTCCTTCCTTATGAACCGTAATGCCATTAATTTGGTGTTGCGGG…	Rhizophagus sp.	0	0	4.75876	0	0	0	0	0	0	0	0	0	0	0	0	0	0	0	0	0	0	0	0	0	0	0	0	0	0	0	0	0	0	0	0	0	0	0	0	0	0	0	0	0	0	0	0
ASV76	GGCCTACCATGGTGGTAACGGGTAACGGGGTGTTAGGGCACGACACCGGAGAGGGAGCCTGAGAAACGGCTACCACATCCAAGGATGGCAGCAGGCGCGCAAATTACCCAATCCCGACACGGGGAGGTAGTGACAATAAATAACAATACGGGGTTCTTTCGGATCTCGTAATTGGAATGAGTACAATTTAAATCTCTTAACGAGGAACAATTGGAGGGCAAGTCTGGTGCCAGCAGCCGCGGTAATTCCAGCTCCAATAGCGTATATTAAAGTTGTTGCAGTTAAAAAGCTCGTAGTTGAATTTCGGGGTTAGTAGGTTGGTCATGCCTCTGGTATGTACTGGTCTCACTGATTCCTCCTTCCTTATGAACCGTAATGCCATTAATTTGGTGTTGCGGG…	Rhizophagus irregularis	0	0	0	0	0	0	0	0	0	0	0	0	0	0	0	0	0	0	0	0	0	0	0	0	0	0	0	0	0	0	0	0	0	0	0	0	0	0	0	0	5.10723	0	0	0	0	0	0
ASV77	GGCCTACCATGGTGGTAACGGGTAACGGGGTGTTAGGGCACGACACCGGAGAGGGAGCCTGAGAAACGGCTACCACATCCAAGGATGGCAGCAGGCGCGCAAATTACCCAATCCCGACACGGGGAGGTAGTGACAATAAATAACAATACGGGGTTCTTTAGGATCTCGTAATTGGAATGAGTACAATTTAAATCTCTTAACGAGGAACAATTGGAGGGCAAGTCTGGTGCCAGCAGCCGCGGTAATTCCAGCTCCAATAGCGTATATTAAAGTTGTTGCAGTTAAAAAGCTCGTAGTTGAATTTCGGGGTCAGTAGGTTGGTCATGCCTCTGGTATGTACTGGTCTCACTGATTCCTCCTTCCTGATGAACCGTAATGCCATTAATTTGGTGTTGCGGG…	Rhizophagus irregularis	0	0	0	0	0	0	0	0	0	0	0	0	0	0	0	0	0	4.47711	0	0	0	0	0	0	0	0	0	0	0	0	0	0	0	0	0	0	0	0	0	0	0	0	0	0	0	0	0
ASV78	GGCCTACCATGGTTCTTACGGGTAACGGGGGATTAGGGTTCGATTCCGGAGAGGGAGCCTGAGAAATGGCTACCACTTCCAAGGAAGGCAGCAGGCGCGCAAATTACCCAATCCTGAGACAGGGAGGTAGTGACAGTAAATAACAATGCGGGGCCCTAGGGGTCTTGCAATTGGAATGAGCAGGGTGTAAAATGCTCGACGAGAACCGATTGGAGGGCAAGTCTGGTGCCAGCAGCCGCGGTAATTCCAGCTCCAATAGCGTATATTAAAGTTGTTGCAGTTAAAAAGCTCGTAGTTGGGGGGATAGAGGGAGTGTGGGTGCTTGCTGTAAGAGGCGGGTGCGTGCAGCCGCTAAAGGAGTAGAGGGATCAAGGGATTGGTTCAGGACTACGGGGTTAC…	Rhizophagus irregularis	0	0	0	0	0	0	0	0	0	0	0	0	0	0	0	0	0	0	0	0	0	0	0	0	0	0	0	0	0	0	0	0	0	0	0	0	0	0	0	0	0	0	0	0	0	0.0797731	0
ASV79	GGCCTACCATGGTTTTAACGGGTAACGGGGAATTAGGGTTCGATTCCGGAGAGGGAGCCTGAGAAACGGCTACCACATCCAAGGAAGGCAGCAGGCGCGCAAATTACCCAATCCTGACACAGGGAGGTAGTGACAATAAATAACAATACAGGGCCCTTTGGGTCTTGTAATTGGAATGAGTACAATTTAAATCCCTTAACGAGGAACAATTGGAGGGCAAGTCTGGTGCCAGCAGCCGCGGTAATTCCAGCTCCAATAGCGTATATTAAAGTTGTTGCAGTTAAAAAGCTCGTAGTTGAATTTCGGGATTGACACATCGGTCGTGCCTTAAGGGGTATGAACTGGTGTAGTCAATTTCTCACCTTCTGGAGAACCGCGATGCCCTTAATTGGGTGTCGC…	Claroideoglomus claroideum	0	0	0	0	0	0	0	0	3.80371	0	0	0	0	0	0	0	0	0	0	0	0	0	0	0	0	0	0	0	0	0	0	0	0	0	0	0	0	0	0	0	0	0	0	0	0	0	0
ASV80	GGCTTACCATGGTGATCACGGGTGACGGAGAATTAGGGTTCGATTCCGGAGAGGGAGCCTGAGAAACGGCTACCACTTCTAAGGAAGGCAGCAGGCGCGCAAATTACCCAATCCCGACTCGGGGAGGTAGTGACAATAAATACCGATACGGGACCCGACCAGGGTCTCGTAATTGGAACGAGCACAATTCAAACCCCTTAACGAGGAACAATTGGAGGGCAAGTCTGGTTGAAAAGCGTCTTCTTCTGCGGGACAGCCAGATGTCGACGAGTCCGCTCGTCGGCAGAAAGTCGGAGACGAGCACCGACTGTACGCTCGTAAATTGCGGGAAACTCCTGAAGCCTTCTCCCACCGCGGCCTCGAGGGCGACCTCGGGGCGCAGCAGACGGGGCAACGCCC…	Ambispora sp.	0	0	0	0	0	0	0	0	0	0	0	0	0	0	0	0	0	0	0	0	0	0	0	0	0	0	0	0	0	0	0	0	0	0	0	0	0	0	0	0	0	0	5.66879	0	0	0	0
ASV81	GGCCTACCATGGTGGTAACGGGTAACGGGGTGTTAGGGCACGACACCGGAGAGGGAGCCTGAGAAACGGCTACCACATCCAAGGATGGCAGCAGGCGCGCAAATTACCCAATCCCGACACGGGGAGGTAGTGACAATAAATAACAATACGGGGTTCTTTAGGATCTCGTAATTGGAATGAGTACAATTTAAATCTCTTAACGAGGAACAATTGGAGGGCAAGTCTGGTGCCAGCAGCCGCGGTAATTCCAGCTCCAATAGCGTATATTAAAGTTGTTGCAGTTAAAAAGCTCGTAGTTGAATTTCGGGGTTAGTAGGTTGGTCATGCCTCTGGTATGTACTGGTCTCACTGATTCCTCCTTCCTGATGAACCGTAATGCCATTAATTTGGTGTTGCGGG…	Rhizophagus irregularis	0	0	0	0	0	0	0	0	0	0	0	0	0	0	0	0	0	0	0	0	0	0	0	0	0	0	0	0	0	0	0	0	0	0	0	0	0	0	0	0	4.00763	0	0	0	0	0	0
ASV82	GGCCTACCATGGTTCCAACGGGTAACGGGGAATTAGGGTTCGATTCCGGAGAGGGAGCCTGAGAGACGGCTACCACATCCAAGGAAGGCAGCAGGCGCGCAAATTACCCAATCCTGACACAGGGAGGTAGTGACAGTAAATAACGATGCAGGGCCCTCCGGGTCTTGCAATTGGAATGAGTACAATTTAAATCCCTTAACGAGAAACGATTGGAGGGCAAGTCTGGTGCCAGCAGCCGCGGTAATTCCAGCTCCAATAGCGTATATTAAAGTTGTTGCAGTTAAAAAGCTCGTAGTCGGATGTAAGACAAGGCCGCGGGTGGATCGCAAGATTGGACTGGCGCGCCGCGTCTCAGTTGTCGGGGATGCCCCGTCGTTAGGTTGGCGGGGGGGAACCGCG…	Ambispora sp.	0	0	0	0	0	0	0	0	0	0	0	0	0	0	0	0	0	0	0	0	0	0	0	0	0	0	0	0	0	0	0	0	0	0	0	0	0	0	0	0	0	0	0	0	0	0	0
ASV83	GGCCTACCATGGTGGTAACGGGTAACGGGGTGTTAGGGCACGACACCGGAGAGGGAGCCTGAGAAACGGCTACCACATCCAAGGATGGCAGCAGGCGCGCAAATTACCCAATCCCGACACGGGGAGGTAGTGACAATAAATAACAATACGGGGTTCTTTAGGATCTCGTAATTGGAATGAGTACAATTTAAATCTCTTAACGAGGAACAATTGGAGGGCAAGTCTGGTGCCAGCAGCCGCGGTAATTCCAGCTCCAATAGCGTATATTAAAGTTGTTGCAGTTAAAAAGCTCGTAGTTGAATTTCGGGGTCAGTAGGTTGGTCATGCCTCTGGTATGTACTGGTCTCACTGATTCCTCCTTCCTGATGAACCGTAATGCCATTAATTTGGTGTTGCGGG…	Rhizophagus irregularis	0	0	3.48041	0	0	0	0	0	0	0	0	0	0	0	0	0	0	0	0	0	0	0	0	0	0	0	0	0	0	0	0	0	0	0	0	0	0	0	0	0	0	0	0	0	0	0	0
ASV84	GGCCTACCATGGTTTTAACGGGTAACGGGGAATTAGGGTTCGATTCCGGAGAGGGAGCCTGAGAAACGGCTACCACATCCAAGGAAGGCAGCAGGCGCGCAAATTACCCAATCCTGACACGGGGAGGTAGTGACAATAAATAACAATACCGGGCTCTATGAGTCTGGTAATTGGAATGAGTACAATCTAAATCCCTTAACGAGGATCCATTGGAGGGCAAGTCTGGTGCCAGCAGCCGCGGTAATTCCAGCTCCAATAGCGTATATTTAAGTTGTTGCAGTTAAAAAGCTCGTAGTTGGACCTTGGGTTGGGTCGACCGGTCCGCCTCTGGTGTGCACCGGTCGGCTCGTCCCTTCTGCCGGCGATACGCTCCTGGCCTTAATTGGCCGGGTCGTGCCT…	Ambispora sp.	0	0	0	0	0	0	0	0	0	0	5.06375	0	0	0	0	0	0	0	0	0	0	0	0	0	0	0	0	0	0	0	0	0	0	0	0	0	0	0	0	0	0	0	0	0	0	0	0
ASV85	GGCCTACCATGGTGGTAACGGGTAACGGGGTGTTAGGGCACGACACCGGAGAGGGAGCCTGAGAAACGGCTACCACATCCAAGGATGGCAGCAGGCGCGCAAATTACCCAATCCCGACACGGGGAGGTAGTGACAATAAATAACAATACGGGGTCCTTTAGGGTTTCGTAATTGGAATGAGTACAATTTAAATCTCTTAACGAGGAACAATTGGAGGGCAAGTCTGGTGCCAGCAGCCGCGGTAATTCCAGCTCCAATAGCGTATATTAAAGTTGTTGCAGTTAAAAAGCTCGTAGTTGAATTTCGGGATTAGTACGTTGGTCGTGCCTTAGGTACGTACTGGTGTTACTGGTTTCTACCTTCTGACGAACCATCATGTCATTAATTTGGTGTGGCGGG…	Unknown (Clade 3)	0	0	0	0	0	0	0	0	0	0	0	0	0	0	0	0	0	0	0	0	0	0	0	0	0	0	0	0	0	0	0	0	0	0	0	0	0	0	0	0	0	0	0	0	0	0	0
ASV86	GGCTTACCATGGTGATCACGGGTGACGGAGAATTAGGGTTCGATTCCGGAGAGGGAGCCTGAGAAACGGCTACCACTTCTAAGGAAGGCAGCAGGCGCGCAAATTACCCAATCCCGACTCGGGGAGGTAGTGACAATAAATACCGATACGGGACTCGACCAGAGTCTCGTAATTGGAATGAGTACAATTCAAACCCCTTAACGAGGAACAATTGGAGGGCAAGTCTGGTGCCAGCAGCCGCGGTAATTCCAGCTCCAATAGCGTATATTAAAGTTGTTGCAGTTAAAAAGCTCGTAGTTGAACCTTGGAGCGGGGCCGAGGGGGGGTTCGCCTTCTCTCGGTCCGAGCGACGCCGGTCCGCCCCCGACGGGCGAGCACTGGTTCGCGCGCTCCCTCCTA…	Ambispora sp.	0	0	0	0	0	0	0	0	0	0	0	0	0	0	3.58344	0	0	0	0	0	0	0	0	0	0	0	0	0	0	0	0	0	0	0	0	0	0	0	0	0	0	0	0	0	0	0	0
ASV87	GGCCTACCATGGTGGTAACGGGTAACGGGGTGTTAGGGCACGACACCGGAGAGGGAGCCTGAGAAACGGCTACCACATCCAAGGATGGCAGCAGGCGCGCAAATTACCCAATCCCGACACGGGGAGGTAGTGACAATAAATAACAATACGGGGTTCTTTCGGATCTCGTAATTGGAATGAGTACAATTTAAATCTCTTAACGAGGAACAATTGGAGGGCAAGTCTGGTGCCAGCAGCCGCGGTAATTCCAGCTCCAATAGCGTATATTAAAGTTGTTGCAGTTAAAAAGCTCGTAGTTGAATTTCGGGGTTAGTAGGTTGGTCATGCCTCTGGTATGTACTGGTCTCACTGATTCCTTCTTCCTGATGAGCCGTAATGCCATTAATTTGGTGTTGCGGG…	Rhizophagus irregularis	0	0	0	0	0	0	0	0	0	0	0	0	0	0	0	0	0	0	0	0	0	0	0	0	0	0	0	0	0	0	0	0	0	0	0	0	0	0	0	0	0	0	0	0	0	0	0
ASV88	CGCTTACCAAGGTGACAACGGGTAACGGAGAATAAGGGTTCGACTCCGGAGAGGGAGCCTGAGAAATGGCTACCACATCCAAGGAAGGCAGCAGGCGCGCAAATTACCCAATCCCAGCTCGGGGAGGTAGTGACGAAAAATAACGAGGTCGTCCACTTTGTGGCCGGCCATCGGAATGGGTACAATTTAAATCTTTTAACGAGGATCTATTAGAGGGCAAGTCTGGTGCCAGCAGCCGCGGTAATTCCAGCTCTAATAGCGTATATTAAAGTTGCTGTGGTTAAAACGCCCGTAGTTGGATTTTCGGTCTTGAAGCTTGGTAGCTCGTAAGGGTTTAACTGAGTCTTCTGGCCTAAATTTTAGTTTTCTCCTGATGCTCTTTATTGAGTGTCTTGAGTA…	Ambispora sp.	0	0	0	0	0	0	0	0	0	0	0	0	0	0	0	0	0	0	0	0	0	0	0	0	0	0	0	0	0	0	0	0	0	0	0	0	0	0	0	0	0	0	0	0	0	0	0
ASV89	GGCCTACCATGGTGGTAACGGGTAACGGGGTGTTAGGGCACGACACCGGAGAGGGAGCCTGAGAAACGGCTACCACATCCAAGGATGGCAGCAGGCGCGCAAATTACCCAATCCCGACACGGGGAGGTAGTGACAATAAATAACAATACGGGGTTCTTTCGGATCTCGTAATTGGAATGAGTACAATTTAAATCTCTTAACGAGGAACAATTGGAGGGCAAGTCTGGTGCCAGCAGCCGCGGTAATTCCAGCTCCAATAGCGTATATTAAAGTTGTTGCAGTTAAAAAGCTCGTAGTTGAATTTCGGGGTTAGTAGGTTGGTCATGCCTCTGGTATGTACTGGTCTCACTGATTCCTCCTTCCTGATGAACCTTAATGCCATTAATTTGGTGTTTTGCG…	Rhizophagus irregularis	0	0	0	0	0	0	0	0	0	0	0	0	0	0	0	0	0	0	0	0	0	0	0	0	0	0	0	0	0	0	0	0	0	0	0	0	0	0	0	0	0	0	0	0	0	0	0
ASV90	GGCCTACCATGGTTTTAACGGGTGACGGGGAATTAGGGTTCGATTCCGGAGAGGGAGCCTGAGAGACGGCTACCACATCCAAGGAAGGCAGCAGGCGCGCAAATTACCCAATCCCGACTCGGGGAGGTAGTGACAATAAATACCAATGCAGGGCCTAATGGTCTTGCAATTGGAATGAGAACAATTTAAATCCCTTAACGAGGATCAATTAGAGGGCAAGTCTGGTGCCAGCAGCCGCGGTAATTCCAGCTCTAATAGCGTATATTAAAGTTGTTGCAGTTAAAAAGCTCGTAGTTGGACTTTGTAGGTAGGAGGTAACAAAGAAGGGTGGAGTTCTATGCAAATAGGCTTGCCCTTTGGCCACCGGCGGCAACGTCGGTATTAAAAGGCAGCCTCTTC…	Ambispora sp.	0	0	0	0	0	0	0	0	0	0	0	0	0	0	0	0	0	0	0	0	0	0	0	0	0	0	0	0	0	0	0	0	0	0	0	0	0	0	0	0	0	0	4.26752	0	0	0	0
ASV91	GGCCTACCATGGTGGTGACGGGTGACGGAGAATTAGGGTTCGATTCCGGAGAGGGAGCCTGAGAAACGGCTACCACATCCAAGGAAGGCAGCAGGCGCGCAAATTACCCAATCCTGACACGGGGAGGTAGTGACAATAAATAACAATACCGGGCTCTATGAGTCTGGTAATTGGAATGAGTACAATCTAAATCCCTTAACGAGGATCCATTGGAGGGCAAGTCTGGTGCCAGCAGCCGCGGTAATTCCAGCTCCAATAGCGTATATTTAAGTTGTTGCAGTTAAAAAGCTCGTAGTTGGACCTTGGGTTGGGTCGACCGGTCCGCCTCTGGTGTGCACCGGTCGGCTCGTCCCTTCTGCCGGCGATACGCTCCTGGCCTTAATTGGCCGGGTCGTGCCT…	Ambispora sp.	0	0	0	0	0	0	0	0	0	0	0	0	0	0	0	0	0	0	0	0	0	0	0	0	0	0	0	0	0	0	2.8338	0	0	0	0	0	0	0	0	0	0	0	0	0	0	0	0
ASV92	GGCCTACCATGGTGGTAACGGGTAACGGGGTGTTAGGGCACGACACCGGAGAGGGAGCCTGAGAAACGGCTACCACATCCAAGGATGGCAGCAGGCGCGCAAATTACCCAATCCCGACACGGGGAGGTAGTGACAATAAATAACAATACGGGGTTCTTTCGGATCTCGTAATTGGAATGAGTACAATTTAAATCTCTTAACGAGGAACAATTGGAGGGCAAGTCTGGTGCCAGCAGCCGCGGTAATTCCAGCTCCAATAGCGTATATTAAAGTTGTTGCAGTTAAAAAGCTCGTAGTTGAATTTCGGGGTTAGTAGGTTGGTCATGCCTCTGGTATGCACTGGCCTCACTGATTCCTCCTTCCTGATGAGCCGTAATGCCATTAATTTGGTGTTGCGGG…	Rhizophagus irregularis	0	0	0	0	0	0	0	0	0	0	0	0	0	0	0	0	0	0	0	0	0	0	0	0	0	0	0	0	0	0	0	0	0	0	0	0	0	0	0	0	0	0	0	0	0	0	0
ASV93	GGCCTACCATGGTGGTAACGGGTAACGGGGTGTTAGGGCACGACACCGGAGAGGGAGCCTGAGAAACGGCTACCACATCCAAGGATGGCAGCAGGCGCGCAAATTACCCAATCCCGACACGGGGAGGTAGTGACAATAAATAACAATACGGGGTTCTTTAGGATCTCGTAATTGGAATGAGTACAATTTAAATCTCTTAACGAGGAACAATTGGAGGGCAAGTCTGGTGCCAGCAGCCGCGGTAATTCCAGCTCCAATAGCGTATATTAAAGTTGTTGCAGTTAAAAAGCTCGTAGTTGAATTTCGGGGTTAGTAGGTTGGTCATGCCTCTGGTATGTACTGGTCTCACTGATTCCTCCTTCCTGATGAACCGTAATGCCATTAATTTGGTGTTTCGGG…	Rhizophagus irregularis	2.82297	0	0	0	0	0	0	0	0	0	0	0	0	0	0	0	0	0	0	0	0	0	0	0	0	0	0	0	0	0	0	0	0	0	0	0	0	0	0	0	0	0	0	0	0	0	0
ASV95	GGCCTACCATGGTGGTGACGGGTGACGGAGAATTAGGGTTCGATTCCGGAGAGGGAGCCTGAGAAACGGCTACCACATCCAAGGAAGGCAGCAGGCGCGCAAATTACCCAATCCTGACACAGGGAGGTAGTGACAATAAATAACAATACAGGGCCCTTTGGGTCTTGTAATTGGAATGAGTACAATTTAAATCCCTTAACGAGGAACAATTGGAGGGCAAGTCTGGTGCCAGCAGCCGCGGTAATTCCAGCTCCAATAGCGTATATTAAAGTTGTTGCAGTTAAAAAGCTCGTAGTTGAATTTTTGATCTGGCCGAGAGTACGACCGCGAGGTCAGTATCCTTGGCTGGATCTTTCCTTCTGGAGAGCCATTATGCCATTTATTTGGTGTTTTGGGGAT…	Ambispora sp.	0	0	0	0	0	0	0	0	0	0	0	2.34002	0	0	0	0	0	0	0	0	0	0	0	0	0	0	0	0	0	0	0	0	0	0	0	0	0	0	0	0	0	0	0	0	0	0	0
ASV96	GGCCTACCATGGTGGTAACGGGTAACGGGGAATTAGGGTTCGATTCCGGAGAGGGAGCCTGAGAAACGGCTACCACATCCAAGGAAGGCAGCAGGCGCGCAAATTACCCAATCCCGACACGGGGAGGTAGTGACAATAAATAACAATACGGGGCTCTTTCGGGTCTCGTAATTGGAATGAGTACAATTTAAATCCCTTAACGAGGAACAATTGGAGGGCAAGTCTGGTGCCAGCAGCCGCGGTAATTCCAGCTCCAATAGCGTATATTAAAGTTGTTGCAGTTAAAAAGCTCGTAGTTGAATTTCGGGATTGACACATCGGTCGTGCCTTAAGGGGTATGAACTGGTGTAGTCAATTTCTCACCTTCTGGAGAACCGCGATGCCCTTAATTGGGTGTCG…	Claroideoglomus claroideum	0	0	0	0	0	0	0	0	1.86139	0	0	0	0	0	0	0	0	0	0	0	0	0	0	0	0	0	0	0	0	0	0	0	0	0	0	0	0	0	0	0	0	0	0	0	0	0	0
ASV97	GGCCTACCATGGTGGTAACGGGTAACGGGGTGTTAGGGCACGACACCGGAGAGGGAGCCTGAGAAACGGCTACCACATCCAAGGATGGCAGCAGGCGCGCAAATTACCCAATCCCGACACGGGGAGGTAGTGACAATAAATAACAATACGGGGTTCTTTAGGATCTCGTAATTGGAATGAGTACAATTTAAATCTCTTAACGAGGAACAATTGGAGGGCAAGTCTGGTGCCAGCAGCCGCGGTAATTCCAGCTCCAATAGCGTATATTAAAGTTGTTGCAGTTAAAAAGCTCGTAGTTGAATTTCGGGGTTAGTAGGTTGGTCATGCCTCTGGTATGTACTGGTCTCACTGATTCCTCCTTCCTGATGAACCTTAATGCCATTAATTTGGTGTTTTGCG…	Rhizophagus irregularis	0	0	0	0	0	0	2.46078	0	0	0	0	0	0	0	0	0	0	0	0	0	0	0	0	0	0	0	0	0	0	0	0	0	0	0	0	0	0	0	0	0	0	0	0	0	0	0	0
ASV98	GGCCTACCATGGTGGTGACGGGTGACGGAGAATTAGGGTTCGATTCCGGAGAGGGAGCCTGAGAAACGGCTACCACATCCAAGGAAGGCAGCAGGCGCGCAAATTACCCAATCCTGACACGGGGAGGTAGTGACAATAAATAACAATACCGGGCTCTATGAGTCTGGTAATTGGAATGAGTACAATCTAAATCCCTTAACGAGGATCCATTGGAGGGCAAGTCTGGTGCCAGCAGCCGCGGTAATTCCAGCTCCAATAGCGTATATTAAAGTTGTTGCAGTTAAAAAGCTCGTAGTTGAATTTCGGGGTTAGTAGATTGGTCATGCCTCTGGTATGCACTGGTCTCACTGATTCCTCCTTCCTGATGAGCCGTAATGCCATTAATTTGGTGTTGCGGGG…	Rhizophagus irregularis	0	0	0	0	0	0	0	0	0	0	0	0	0	0	0	0	0	0	0	0	0	0	0	0	0	0	0	0	0	0	0	0	0	0	0	0	0	0	1.55242	0	0	0	0	0	0	0	0
ASV99	GGCCTACCATGGTGGTAACGGGTAACGGGGTGTTAGGGCACGACACCGGAGAGGGAGCCTGAGAAACGGCTACCACATCCAAGGATGGCAGCAGGCGCGCAAATTACCCAATCCCGACACGGGGAGGTAGTGACAATAAATAACAATACGGGGTTCTTTAGGATCTCGTAATTGGAATGAGTACAATTTAAATCTCTTAACGAGGAACAATTGGAGGGCAAGTCTGGTGCCAGCAGCCGCGGTAATTCCAGCTCCAATAGCGTATATTAAAGTTGTTGCAGTTAAAAAGCTCGTAGTTGAATTTCGGGGTTAGTAGATTGGTCATGCCTCTGGTATGCACTGGTCTCACTGATTCCTCCTTCCTGATGAGCCGTAATGCCATTAATTTGGTGTTTGGGG…	Rhizophagus irregularis	0	0	0	0	0	0	0	0	0	0	0	0	0	0	0	0	0	0	0	0	0	0	0	0	0	0	0	0	0	0	0	0	0	0	0	0	0	0	0	0	0	0	0	0	0	0	0
ASV100	GGCTTACCATGGTGATAACGGGTGACGGAGAATTAGGGTTCGATTCCGGAGAGGGAGCCTGAGAAACGGCTACCACTTCTAAGGAAGGCAGCAGGCGCGCAAATTACCCAATCCCGACGCGGGGAGGTAGTGACAATAAATACCGATACGGGCCTCCGTTCGAGGCTCGTAATCGGAATGAGAACAATTCAAACCCCTTAACGAGGAACAATTGGAGGGCAAGTCTGGTGCCAGCAGCCGCGGTAATTCCAGCTCCAATAGCGTATATTAAAGTTGTTGCAGTTAAAAAGCTCGTAGTTGGACCTTGGGTTGGGTCGACCGGTCCGCCTCTGGTGTGCACCGGTCGGCTCGTCCCTTCTGTCGGCGATACGCTCCTGGCCTTAATTGGCCGGGTCGTGC…	Ambispora sp.	0	0	0	0	0	0	0	0	0	0	0	0	0	0	0	0	0	0	0	0	0	0	0	0	0	0	0	0	0	0	0	0	0	1.96644	0	0	0	0	0	0	0	0	0	0	0	0	0
ASV101	GGCCTACCATGGTGGTAACGGGTAACGGGGTGTTAGGGCACGACACCGGAGAGGGAGCCTGAGAAACGGCTACCACATCCAAGGATGGCAGCAGGCGCGCAAATTACCCAATCCCGACACGGGGAGGTAGTGACAATAAATAACAATACGGGGTTCTTTAGGATCTCGTAATTGGAATGAGTACAATTTAAATCTCTTAACGAGGAACAATTGGAGGGCAAGTCTGGTGCCAGCAGCCGCGGTAATTCCAGCTCCAATAGCGTATATTAAAGTTGTTGCAGTTAAAAAGCTCGTAGTTGAATTTTGGAACGGGGAGGGGGTGTCAAAGCCTTCTCTCGTACGGCGCCGGTCCGCCCCGAAGGGCGAGCACTGGTCCGTGCGTTCCCTCCTACCGGACGC…	Ambispora sp.	0	0	0	0	0	0	0	0	0	0	0	0	0	0	0	0	0	0	0	0	0	0	0	0	0	0	0	0	0	0	0	0	0	0	0	0	0	0	0	0	0	0	0	0	0	1.96774	0
ASV102	GGCCTAACATGGTTTTAACGGGTAACGGGGAATTAGGGTTCGATTCCGGAGAGGGAGCCTGAGAGACGGCTACCACATCCAAGGAAGGCAGCAGGCGCGCAAATTACCCAATCCTGACACAGGGAGGTAGTGACAAGAAATAGCGATGTGAGGCCCGTTTGGGCGTTACAATGGCAATGATAGGAAAATAAAGGACTTTTAGAGGAACGATTGGAGGGCAAGTCTGGTGCCAGCAGCCGCGGTAATTCCAGCTCCAATAGCATATATTAAAGTTGCTGCAGTTAAAAAGCTCGTAGTTGACGGATGGGCAGGCGGGGGCGCACTGGCGGAAGCTGGGGGCGCGGCCGGCGGCCTTTTAGGGAGGGCGGGTGAGGCTATTTGGTTAGTGTCACGCGCGGC…	Ambispora sp.	0	0	0	0	0	0	0	0	0	0	0	0	0	0	0	0	0	0	0	0	0	0	0	0	0	0	0	0	0	0	0	0	0	0	0	0	1.50799	0	0	0	0	0	0	0	0	0	0
ASV103	GGCCTACCATGGTGATAACGGGTAACGGAGAATTAGGGTTCGATTCCGGAGAGGGAGCCTGAGAAACGGCTACCACTTCCAAGGAAGGCAGCAGGCGCGCAAATTACCCAATCCTGACACAGGGAGGTAGTGACAAGAAATAACAATACAAACCTTGAACAAAGGCTTGTAATTGGAATGAGTACAATTTAAATCCCTTAACGAGGAACAATTGGAGGGCAAGTCTGGTGCCAGCAGCCGCGGTAATTCCAGCTCCAAAAGCGTATGCTAAAGTTGTTGCAGTTAAAAAGCTCGTAGTTGGATCTCAGAGTATTTTTGAAGGATTTCCGGTCCGCCACGGCTTAATGTCGAGGTGTGCACTGGTCCTTCTGCTCTTTTTTTGGCTTGCCGCCTTGAAAA…	Ambispora sp.	0	0	0	0	0	0	0	0	0	0	0	0	0	0	0	0	0	0	0	0	0	0	0	0	0	0	0	0	0	0	0	0	0	0	0	0	0	0	0	0	0	0	0	0	0	1.92342	0
ASV104	GGCCTACCATGGTGGTGACGGGTGACGGAGAATTAGGGTTCGATTCCGGAGAGGGAGCCTGAGAAACGGCTACCACATCCAAGGAAGGCAGCAGGCGCGCAAATTACCCAATCCTGACACGGGGAGGTAGTGACAATAAATAACAATACCGGGCTCTATGAGTCTGGTAATTGGAATGAGTACAATCTAAATCCCTTAACGAGGATCCATTGGAGGGCAAGTCTGGTGCCAGCAGCCGCGGTAATTCCAGCTCCAATAGCGTATATTAAAGTTGTTGCAGTTAAAAAGCTCGTAGTTGAATTTCGGGGTTAGTAGGTTGGTCATGCCTCTGGTATGTACTGGTCTCACTGATTCCTCCTTCCTGATGAACCTTAATGCCATTAATTTGGTGTTTTGGGG…	Rhizophagus irregularis	0	0	0	0	0	0	0	0	0	0	0	0	0	0	0	0	0	0	0	0	0	0	0	0	0	0	0	2.38438	0	0	0	0	0	0	0	0	0	0	0	0	0	0	0	0	0	0	0
ASV105	GGCCTACCATGGTGGTAACGGGTAACGGGGTGTTAGGGCACGACACCGGAGAGGGAGCCTGAGAAACGGCTACCACATCCAAGGATGGCAGCAGGCGCGCAAATTACCCAATCCCGACACGGGGAGGTAGTGACAATAAATAACAATACGGGGTTCTTTCGGATCTCGTAATTGGAATGAGTACAATTTAAATCTCTTAACGAGGAACAATTGGAGGGCAAGTCTGGTGCCAGCAGCCGCGGTAATTCCAGCTCCAATAGCGTATATTAAAGTTGTTGCAGTTAAAAAGCTCGTAGTTGAATTTCGGGGTTAGTAGGTTGGTTATGCCTCTGGTATGCTACTGGTCCTCACTGATTCCTCCTTCCTGATGAGCCGTAATGCCATTAATTTGGTGTTGCG…	Rhizophagus irregularis	0	0	0	0	0	0	0	0	0	0	0	0	0	0	0	0	0	0	0	0	0	0	0	0	0	0	0	0	0	0	0	0	0	0	0	0	0	0	0	0	0	0	0	0	0	0	0
ASV106	GGCTTACCATGGTGATAACGGGTGACGGAGAATTAGGGTTCGATTCCGGAGAGGGAGCCTGAGAAACGGCTACCACTTCTAAGGAAGGCAGCAGGCGCGCAAATTACCCAATCCCGACGCGGGGAGGTAGTGACAATAAATACCGATACGGGCCTCCGTTCGAGGCTCGTAATCGGAATGAGAACAATTCAAACCCCTTAACGAGGAACAATTGGAGGGCAAGTCTGGTGCCAGCAGCCGCGGTAATTCCAGCTCCAATAGCGTATATTAAAGTTGTTGCAGTTAAAAAGCTCGTAGTTGAATTTTGGAACGGAAGGGAGGGGGAGTCCGAGGGTTTCGACCCTCGCGGCTCGCCTCTCCCTTCGTGCGGCGCCGGTCCGCCCCGAAGGGCGAGCACTG…	Ambispora sp.	0	0	0	0	0	0	0	0	0	1.94371	0	0	0	0	0	0	0	0	0	0	0	0	0	0	0	0	0	0	0	0	0	0	0	0	0	0	0	0	0	0	0	0	0	0	0	0	0
ASV107	GGCCTACCATGGTGGTAACGGGTAACGGGGTGTTAGGGCACGACACCGGAGAGGGAGCCTGAGAAACGGCTACCACATCCAAGGATGGCAGCAGGCGCGCAAATTACCCAATCCCGACACGGGGAGGTAGTGACAATAAATAACAATACGGGGTTCTTTAGGATCTCGTAATTGGAATGAGTACAATTTAAATCTCTTAACGAGGAACAATTGGAGGGCAAGTCTGGTGCCAGCAGCCGCGGTAATTCCAGCTCCAATAGCGTATATTAAAGTTGTTGCAGTTAAAAAGCTCGTAGTTGAATTTCGGGGTTAGTAGGTTGGTCATGCCTCTGGTATGTACTGGTCTCACTGATTCCTCCTTCCTGATGAACCTTAATGCCATTAATTTGGTGTTTTCGG…	Rhizophagus irregularis	0	0	0	0	0	0	0	0	0	0	0	0	0	0	0	0	0	0	0	0	0	0	0	0	0	0	0	0	0	0	0	0	0	0	0	0	0	0	0	0	0	0	0	0	0	0	0
ASV108	GGCTTACCATGGTGATAACGGGTGACGGAGAATTAGGGTTCGATTCCGGAGAGGGAGCCTGAGAAACGGCTACCACTTCTAAGGAAGGCAGCAGGCGCGCAAATTACCCAATCCCGACGCGGGGAGGTAGTGACAATAAATACCGATACGGGCCTCCGTTCGAGGCTCGTAATCGGAATGAGAACAATTCAAACCCCTTAACGAGGAACAATTGGAGGGCAAGTCTGGTGCCAGCAGCCGCGGTAATTCCAGCTCCAATAGCGTATATTAAAGTTGTTGCAGTTAAAAAGCTCGTAGTTGAATTTTGGAACGGGAGGGAGGGGGAGTCCGAGGGTTTCGACCCTCGCGGCTCGCCTCTCCCTTCGTGCGGCGCCGGTCCGCCCCGAAGGGCGAGCACTG…	Ambispora sp.	0	0	0	0	0	0	0	0	0	0	0	0	0	1.42393	0	0	0	0	0	0	0	0	0	0	0	0	0	0	0	0	0	0	0	0	0	0	0	0	0	0	0	0	0	0	0	0	0
ASV109	GGCTTACCATGGTGATAACGGGTGACGGAGAATTAGGGTTCGATTCCGGAGAGGGAGCCTGAGAAACGGCTACCACTTCTAAGGAAGGCAGCAGGCGCGCAAATTACCCAATCCCGACACGGGGAGGTAGTGACAATAAATACCGATACGGGCCTCTTTTCGAGGCTCGTAATTGGAATGAGAACAATTCAAACCCCTTAACGAGGAACAATTGGAGGGCAAGTCTGGTGCCAGCAGCCGCGGTAATTCCAGCTCCAATAGCGTATATTAAAGTTGTTGCAGTTAAAAAGCTCGTAGTTGAACCTTGGAACGGGAGGGAGGGGGGCGGAGAGGGGCGACCCTCTTCGTTTTTTCCCTCTCCCTTCGTGCGGCGCCGGTCCGCCCCGAAGGGCGAGCACT…	Ambispora sp.	0	0	0	0	0	0	0	0	0	0	0	0	0	0	0	0	0	0	0	0	0	0	0	0	0	0	0	0	0	0	0	0	0	0	0	0	0	0	0	0	0	0	0	0	0	0	0
ASV110	GGCCTACCATGGTGGTGACGGGTGACGGAGAATTAGGGTTCGATTCCGGAGAGGGAGCCTGAGAAACGGCTACCACATCCAAGGAAGGCAGCAGGCGCGCAAATTACCCAATCCTGACACGGGGAGGTAGTGACAATAAATAACAATACCGGGCTCTATGAGTCTGGTAATTGGAATGAGTACAATCTAAATCCCTTAACGAGGATCCATTGGAGGGCAAGTCTGGTGCCAGCAGCCGCGGTAATTCCAGCTCCAATAGCGTATATTAAAGTTGTTGCAGTTAAAAAGCTCGTAGTTGAATTTTTGATCTGGCCGAGAGTACGACCGCGAGGTCAGTATCCTTGGCTGGATCTTTCCTTCTGGAGAGCCATTATGCCATTTATTTGGTGTTTTGGGGAT…	Ambispora sp.	0	0	0	0	0	0	0	0	0	0	0	1.46701	0	0	0	0	0	0	0	0	0	0	0	0	0	0	0	0	0	0	0	0	0	0	0	0	0	0	0	0	0	0	0	0	0	0	0
ASV111	GGCCTACCATGGTGGTGACGGGTGACGGAGAATTAGGGTTCGATTCCGGAGAGGGAGCCTGAGAAACGGCTACCACATCCAAGGAAGGCAGCAGGCGCGCAAATTACCCAATCCTGACACGGGGAGGTAGTGACAATAAATAACAATACCGGGCTCTATGAGTCTGGTAATTGGAATGAGTACAATCTAAATCCCTTAACGAGGATCCATTGGAGGGCAAGTCTGGTGCCAGCAGCCGCGGTAATTCCAGCTCCAATAGCGTATATTAAAGTTGTTGCAGTTAAAAAGCTCGTAGTTGAATTTCGGGGTTAGTAGGTTGGTCATGCCTCTGGTATGCACTGGCCTCACTGATTCCTCCTTCCTGATGAGCCGTAATGCCATTAATTTGGTGTTGCGGGG…	Rhizophagus irregularis	0	0	0	0	0	0	0	0	0	0	0	0	0	1.2907	0	0	0	0	0	0	0	0	0	0	0	0	0	0	0	0	0	0	0	0	0	0	0	0	0	0	0	0	0	0	0	0	0
ASV112	GGCCTACCATGGTGGTAACGGGTAACGGGGTGTTAGGGCACGACACCGGAGAGGGAGCCTGAGAAACGGCTACCACATCCAAGGATGGCAGCAGGCGCGCAAATTACCCAATCCCGACACGGGGAGGTAGTGACAATAAATAACAATACGGGGTCCTTTCGGGTTTCGTAATTGGAATGAGTACAATTTAAATCTCTTAACGAGGAACAATTGGAGGGCAAGTCTGGTGCCAGCAGCCGCGGTAATTCCAGCTCCAATAGCGTATATTAAAGTTGTTGCAGTTAAAAAGCTCGTAGTTGAATTTCGGGGTTAGTAGGTTGGTCATGCCTCTGGTATGTACTGGTCTCACTGATTCCTCCTTCCTGATGAGCCGTAATGCCATTAATTTGGTGTTGCGGG…	Rhizophagus irregularis	0	0	0	0	0	0	0	0	0	0	0	0	0	0	0	0	0	0	0	0	0	0	0	0	0	0	0	0	0	0	0	0	0	0	0	0	0	0	0	0	0	0	0	0	0	0	0
ASV113	GGCCTACCATGGTGGTAACGGGTAACGGGGTGTTAGGGCACGACACCGGAGAGGGAGCCTGAGAAACGGCTACCACATCCAAGGATGGCAGCAGGCGCGCAAATTACCCAATCCCGACACGGGGAGGTAGTGACAATAAATAACAATACGGGGTTCTTTAGGATCTCGTAATTGGAATGAGTACAATTTAAATCTCTTAACGAGGAACAATTGGAGGGCAAGTCTGGTGCCAGCAGCCGCGGTAATTCCAGCTCCAATAGCGTATATTAAAGTTGTTGCAGTTAAAAAGCTCGTAGTTGAATTTCGGGGTTAGTAGGTTGGTCATGCCTCTGGTATGTACTGGTCTCACTGATTCCTCCTTCCTTATGAACCGTAATGCCATTAATTTGGTGTTGCGGG…	Rhizophagus irregularis	0	0	0	0	0	0	0	0	0	0	0	0	0	0	0	0	0	0	0	0	0	0	0	0	0	0	0	0	0	0	0	0	0	0	0	0	0	0	0	0	1.35405	0	0	0	0	0	0
ASV114	GGCCTACCATGGTTTTAACGGGTAACGGGGAATTAGGGTTCGATTCCGGAGAGGGAGCCTGAGAAACGGCTACCACATCCAAGGAAGGCAGCAGGCGCGCAAATTACCCAATCCTGACACAGGGAGGTAGTGACAATAAATAACAATACAGGGCCCTTTGGGTCTTGTAATTGGAATGAGTACAATTTAAATCCCTTAACGAGGAACAATTGGAGGGCAAGTCTGGTGCCAGCAGCCGCGGTAATTCCAGCTCCAATAGCGTATATTTAAGTTGTTGCAGTTAAAAAGCTCGTAGTTGGACCTTGGGTTGGGTCGACCGGTCCGCCTCTGGTGTGCACCGGTCGGCTCGTCCCTTCTGCCGGCGATACGCTCCTGGCCTTAATTGGCCGGGTCGTGCCT…	Ambispora sp.	0	0	0	0	0	0	0	0	0	0	1.66363	0	0	0	0	0	0	0	0	0	0	0	0	0	0	0	0	0	0	0	0	0	0	0	0	0	0	0	0	0	0	0	0	0	0	0	0
ASV115	GGCTTACCATGGTGATCACGGGTGACGGAGAATTAGGGTTCGATTCCGGAGAGGGAGCCTGAGAAACGGCTACCACTTCTAAGGAAGGCAGCAGGCGCGCAAATTACCCAATCCCGACTCGGGGAGGTAGTGACAATAAATACCGATACGGGACCCGACCAGGGTCTCGTAATTGGAACGAGCACAATTCAAACCCCTTAACGAGGAACAATTGGAGGGCAAGTCTGGTTGAAAAGCGTCTTCTTCTGCGGGACAGCCAGATGTCGACGAGTCCGCTCGTCGGCAGAAAGTCGGAGACGAGCACCGACTGTACGCTCGTAAATTGCGGGAAACTCCTGAAGCCTTCTCCCACCGCGGCCTCGAGGGCGACCTCGGGGCGCAGCAGACGGGGCAACGCCC…	Ambispora sp.	0	0	0	0	0	0	0	0	0	0	0	0	0	0	0	0	0	0	0	0	0	0	0	0	0	0	0	0	0	0	0	0	0	0	0	0	0	0	0	0	0	0	0	0	0	0	0
ASV116	GGCTTACCATGGTGATCACGGGTGACGGAGAATTAGGGTTCGATTCCGGAGAGGGAGCCTGAGAAACGGCTACCACTTCTAAGGAAGGCAGCAGGCGCGCAAATTACCCAATCCCGACTCGGGGAGGTAGTGACAATAAATACCGATACGGGACCCGACCAGGGTCTCGTAATTGGAACGAGCACAATTCAAACCCCTTAACGAGGAACAATTGGAGGGCAAGTCTGGTGCCAGCAGCCGCAGTAATTCCAGCTCCAATAGCGTATATTAAAGTTGTTGCAGTTAAAAAGCTCGTAGTTGAACTTTGGAGCGGGGTCGGGAAGGGCGAGGGCTTCAAACCCCTCGTCCTCTCGGCTCGAGCGACGCCGGTCCGCCCCCGACGGGCGAGCACTGGTTCGC…	Ambispora sp.	0	0	0	0	0	0	0	0	0	0	0	0	0	0	0	0	0	0	0	0	0	0	0	0	0	0	0	0	0	0	0	0	0	0	0	0	0.847811	0	0	0	0	0	0	0	0	0	0
ASV117	GGCCTACCATGGTGGTAACGGGTAACGGGGTGTTAGGGCACGACACCGGAGAGGGAGCCTGAGAAACGGCTACCACATCCAAGGATGGCAGCAGGCGCGCAAATTACCCAATCCCGACACGGGGAGGTAGTGACAAGAAATAACAATACAGGGTTCTTTCGGATCTCGTAATTGGAATGAGTACAATTTAAATCTCTTAACGAGGAACAATTGGAGGGCAAGTCTGGTGCCAGCAGCCGCGGTAATTCCAGCTCCAATAGCGTATATTAAAGTTGTTGCAGTTAAAAAGCTCGTAGTTGAATTTCGGGGTTAGTAGGTTGGTCATGCCTCTGGTATGTACTGGTCTCACTGATTCCTCCTTCCTGATGAACCGTAATGCCATTAATTTGGTGTTGCGGG…	Rhizophagus fasciculatus	0	0	0	0	0	0	0	0	0	0	0	0	0	0	0	0	0	0	0	0	0	0	0	0	0	0	0	0	0	0	0	0	0	0	0	0	0	0	0	0	1.05416	0	0	0	0	0	0
ASV118	GGCCTAACATGGTTTTAACGGGTAACGGGGAATTAGGGTTCGATTCCGGAGAGGGAGCCTGAGAGACGGCTACCACATCCAAGGAAGGCAGCAGGCGCGCAAATTACCCAATCCTGACACAGGGAGGTAGTGACAAGAAATAGCGATGTGAGGCCCGTTTGGGCGTTACAATGGCAATGATAGGAAAATAAAGGACTTTTAGAGGAACGATTGGAGGGCAAGTCTGGTGCCAGCAGCCGCGGTAATTCCAGCTCCAATAGCATATATTAAAGTTGCTGCAGTTAAAAAGCTCGTAGTTGACGGATGGGCAGGCGGGGGCGCACTGGCGGAAGCTGGGGGCGCGGTCCGGCGGCCTTTTAGGGAGGGCGGGTGAGGCTATTTGGTTAGTGTCACGCGCGG…	Ambispora sp.	0	0	0	0	0	0	0	0	0	0	1.39648	0	0	0	0	0	0	0	0	0	0	0	0	0	0	0	0	0	0	0	0	0	0	0	0	0	0	0	0	0	0	0	0	0	0	0	0
ASV119	GGCCTACCATGGTGGTAACGGGTAACGGGGTGTTAGGGCACGACACCGGAGAGGGAGCCTGAGAAACGGCTACCACATCCAAGGATGGCAGCAGGCGCGCAAATTACCCAATCCCGACACGGGGAGGTAGTGACAATAAATAACAATACCGGGCTCTATGAGTCTGGTAATTGGAATGAGTACAATCTAAATCCCTTAACGAGGATCCATTGGAGGGCAAGTCTGGTGCCAGCAGCCGCGGTAATTCCAGCTCCAATAGCGTATATTTAAGTTGTTGCAGTTAAAAAGCTCGTAGTTGGACCTTGGGTTGGGTCGACCGGTCCGCCTCTGGTGTGCACCGGTCGGCTCGTCCCTTCTGCCGGCGATACGCTCCTGGCCTTAATTGGCCGGGTCGTGCCT…	Ambispora sp.	0	0	0	0	0	0	0	0	0	0	0	0	0	0	0	0	0	0	0	0	0	0	0	0	0	0	0	0	0	0	0	0	0	0	0	0	0	0	0	0	0	0	0	0	0	0	0
ASV120	GGCCTACCATGGTGGTAACGGGTAACGGGGTGTTAGGGCACGACACCGGAGGGGGAGCCTGAGAAACGGCTACCACATCCAAGGATGGCAGCAGGCGCGCAAATTACCCAATCCCGACACGGGGAGGTAGTGACAATAAATAACAATACGGGGTTCTTTAGGATCTCGTAATTGGAATGAGTACAATTTAAATCTCTTAACGAGGAACAATTGGAGGGCAAGTCTGGTGCCAGCAGCCGCGGTAATTCCAGCTCCAATAGCGTATATTTAAGTTGTTGCAGTTAAAAAGCTCGTAGTTGGACCTTGGGTTGGGTCGACCGGTCCGCCTCTGGTGTGCACCGGTCGGCTCGTCCCTTCTGCCGGCGATACGCTCCTGGCCTTAATTGGCCGGGTCGTGCC…	Ambispora sp.	0	0	0	0	0	0	0	0	0	0	0	0	0	0	0	0	0	0	0	0	1.17911	0	0	0	0	0	0	0	0	0	0	0	0	0	0	0	0	0	0	0	0	0	0	0	0	0	0
ASV121	GGCTTACCATGGTGATCACGGGTGACGGAGAATTAGGGTTCGATTCCGGAGAGGGAGCCTGAGAAACGGCTACCACTTCTAAGGAAGGCAGCAGGCGCGCAAATTACCCAATCCCGACTCGGGGAGGTAGTGACAATAAATACCGATACGGGACCCGACCAGGGTCTCGTAATTGGAACGAGCACAATTCAAACCCCTTAACGAGGAACAATTGGAGGGCAAGTCTGGTTGAAAAGCGTCTTCTTCTGCGGGACAGCCAGATGTCGACGAGTCCGCTCGTCGGCAGAAAGTCGGAGACGAGCACCGACTGTACGCTCGTAAATTGCGGGAAACTCCTGAAGCCTTCTCCCACCGCGGCCTCGAGGGCGACCTCGGGGCGCAGCAGACGGGGCAACGCCC…	Ambispora sp.	0	0	0	0	0	0	0	0	0	0	0	0	0	0	0	0	0	0	0	0	0	0	0	0	0	0	0	0	0	0	0	0	0	0	0	0	0	0	0	0	0	0	0	0	0	0	0
ASV122	GGCCTAACATGGTTTTAACGGGTAACGGGGAATTAGGGTTCGATTCCGGAGAGGGAGCCTGAGAGACGGCTACCACATCCAAGGAAGGCAGCAGGCGCGCAAATTACCCAATCCTGACACAGGGAGGTAGTGACAAGAAATAGCGATGTGAGGCCCGTTTGGGCGTTACAATGGCAATGATAGGAAAATAAAGGACTTTTAGAGGAACGATTGGAGGGCAAGTCTGGTGCCAGCAGCCGCGGTAATTCCAGCTCCAATAGCATATATTAAAGTTGCTGCAGTTAAAAAGCTCGTAGTTGACGGATGGGCAGGCGGGGGCGCACTGGCGGAAGCTGGGGGCGCGGTCCGGCGGCCTTTTGGGGAGGGCGGGTGAGGCTATTTGGTTAGTGTCACGCGCGG…	Ambispora sp.	0	0	0	0	0	0	0	0	0	0	0	0	0	0	0	0	0	0	0	0	0	0	0	0	0	0	0	0	0	0	0	0	0	0	0.889212	0	0	0	0	0	0	0	0	0	0	0	0
ASV123	GGCCTACCTTTGTTGTCACGGGTACAGGGAATTAGGGTTCGGTTCCGGAGAGGGAGCCTGAGAAACGGCTACCACTTCCAAGGAAGGCAGCAGGCGCGAAAATTACTCAATCCTGACACAGGGAAGTAGTGACAAAAAATAACAATGCAATCGCCTTGAACAAAGGCTTGCAATTGGAATGAGAGCAATTTAAATCCCTTCTCAAGGAACAATTGGAGGGCAAGTCTGGTGCCAGCAGCCGCGGTAATTCCAGCTCCAATAGTGTATATTAAAGTTGTTGCAGTTAAAAAGCTCGTAGTTGGATTTCGGGATTGTTTGGGAATTTCTGGTCTGCTGTGTCAATTTGTGATGCGGTGTGTACTGGTCTCACAATTCTTTTTCTTGATGACGCAAACAAAA…	Ambispora sp.	0	0	0	0	0	0	0	0	0	0	0	0	0	0	0	0	0	0	0	0	0	0	0	0	0	0	0	0	0	0	0	0	0	0	0	0	0	0	0	0	0	0	0	0	0	0.859777	0
ASV124	GGCCTACCATGGTTACAACGGGTAACGGGGAATTAGGGTTCGATTCCGGAGAGGGAGCCTGAGAAATGGCTACCACATCCAAGGAAGGCAGCAGGCGCGCAAATTACCCAATCCTGACACAGGGAGGTAGTGACAAAAAATATCGATGCAGGGCCTATGGTCGTTGCAATTGGAATGGGCACAATTTAAACCACATAGCGAGAAACGATTGGAGGGCAAGTCTGGTGCCAGCAGCCGCGGTAATTCCAGCTCCAATAGCGTATATTAAAGTTGTTGCAGTTAAAAAGCTCGTAGTCGAAGCTTGGGTCTGGGGGACTGTGTTGCCTCTGGCAGCTACAGCGACTTGGGCCTTTCTTGTGGGGCGGGCGGTGCTCTTTGCTGGGTGGCGCATCAACCACG…	Ambispora sp.	0	0	0	0	0	0	0	0	0	0	0	0	0	0	0	0	0	0	0	0	0	0	0	0	0	0	0	0	0	0	0	0	0	0	0	0	0	0	0	0	0	0	0	0	0	0	0
ASV125	GGCCTACCATGGTTTCAACGGGTAACGGAGAATTAGGGTTCGGTTCCGGAGAGGGAGCCTGAGAAACGGCTACCACATCCAAGGAAGGCAGCAGGCGCGCAAATTACCCAATCCTGACACAGGGAGGTAGTGACAATAAATAACAATAGTGGGCCATCAGGTCTACTAATTGGAATGAGTACAATTTAAACCCCTTAACGATGAGCAATTAGAGGGCAAGTCTGGTGCCAGCAGCCGCGGTAATTCCAGCTCTAATAGCGTATATTAAAGTTGTTGCGGTTAAAAAGCTCGTAGTTGGATTTTGGGGCTTGGCGTACGGTCCGGTGTAAATCGCGCACTGTGCGCTGGGCTCTTCCGTTTGGTGGCGGAAGCGGTGCTTCACTGTGCCGCGGACGCTTC…	Ambispora sp.	0	0	0	0	0	0	0	0	0	0	0	0	0	0	0	0	0	0	0	0	0	0	0	0	0	0	0	0	0	0	0	0	0	0	0	0	0	0	0	0	0	0	0	0	0	0	0
ASV126	GGCTTACCATGGTGATAACGGGTAACGGAGAATTAGGGTTCGATTCCGGAGAGGGAGCCTGAGAAACGGCTACCACTTCTAAGGAAGGCAGCAGGCGCGCAAATTACCCAATCCCGACACGGGGAGGTAGTGACAATAAATACCGATACAGGTCTCTTCACGAGACTTGTAATTGGAATGAGAACAATTCAAACCCCTTAACGAGGAACAATTGGAGGGCAAGTCTGGTGCCAGCAGCCGCGGTAATTCCAGCTCCAATAGCGTATATTTAAGTTGTTGCAGTTAAAAAGCTCGTAGTTGGACCTTGGGTTGGGTCGACCGGTCCGCCTCTGGTGTGCACCGGTCGGCTCGTCCCTTCTGCCGGCGATACGCTCCTGGCCTTAATTGGCCGGGTCGTGC…	Ambispora sp.	0	0	0	0	0	0	0	0	0	0	0	0	0	0	0	0	0	0	0	0	0	0	0	0	0	0	0	0	0	0	0	0	0	0	0	0	0	0	0	0	0	0	0	0	0	0	0
ASV127	GGCCTACCATGGTGGTAACGGGTAACGGGGTGTTAGGGCACGACACCGGAGAGGGAGCCTGAGAAACGGCTACCACATCCAAGGATGGCAGCAGGCGCGCAAATTACCCAATCCCGACACGGGGAGGTAGTGACAATAAATAACAATACGGGGTTCTTTCGGATCTCGTAATTGGAATGAGTACAATTTAAATCTCTTAACGAGGAACAATTGGAGGGCAAGTCTGGTGCCAGCAGCCGCGGTAATTCCAGCTCCAATAGCGTATATTAAAGTTGTTGCAGTTAAAAAGCTCGTAGTTGAATTTCGGGGTTAGTAGGTTGGTCATGCCTCTGGTATGTACTGGTCTCACTGATTCCTCCTTCCTGACGAACCTTAATGCCATTAATTTGGTGTTTCTGG…	Rhizophagus irregularis	0	0	0	0	0	0	0	0	0	0	0	0	0	0	0	0	0	0	0	0	0	0	0	0	0	0	0	0	0	0	0	0	0	0	0	0	0	0	0	0	0.781534	0	0	0	0	0	0
ASV128	GGACTACCATGGTGACAACGGGTAACGGGGAATTAGGGTTCGGTTCCGGAGAGGGAGCCTGAGAAATGGCTACCACTTCCAAGGAAGGCAGCAGGCGCGCAAATTACCCAATTACAATACGTAGAGGTAGTGACAATAAATAACGATACCCGGGCCGCAAGGTTTGGGTAATCGGAATGAGAGAAATTTAAAAGACTCATCGAGGATCAATTGGAGGACAAGTCTGGTGCCAGCACCCGCGGTAATTCCAGCTCCAATAGCGTATATTAAAGTTGTTGCAGTTAAAAAGCTCGTAGTCGGACCTTAGGGAACCGGGGCGGCGATCGCGCGGGAGCGCTGTATTGTCTCTCGGGACTCAATACCTGGATGGCGCGGTCTGCTCTTAACTGAGTGGGTCGA…	Ambispora sp.	0	0	0	0	0	0	0	0	0	0	0	0	0	0	0	0	0	0	1.04573	0	0	0	0	0	0	0	0	0	0	0	0	0	0	0	0	0	0	0	0	0	0	0	0	0	0	0	0
ASV129	GGCCTACCTTTGTTGTCACGGGTACGGGGAATTAGGGTTCGGTTCCGGAGAGGGAGCCTGAGAAACGGCTACCACTTCCAAGGAAGGCAGCAGGTGCGAAAATTACTCAATCCTGACACAGGGAAGTAGTGACAAAAAATAACAATGCAATCGCCTTGAACAAAGGCTTGCAATTGGAATGAGAGCAATTTAAATCCCTTCTCAAGGAACAATTGGAGGGCAAGTCTGGTGCCAGCAGCCGCGGTAATTCCAGCTCCAATAGTGTATATTAAAGTTGTTGCAGTTAAAAAGCTCGTAGTTGGATTTCAGGATTGTTTGGGAATTTCTGGTCTGCTGTGTCAATTTGTGATACGGTGTGTACTGGTCTCACAATTCTTTTTCTTGATGAAACAGACATCA…	Ambispora sp.	0	0	0	0	0	0	0	0	0	0	0	0	0	0	0	0	0	0	0	0	0	0	0	0	0	0	0	0	0	0	0	0	0	0	0	0	0	0	0	0	0	0	0	0	0	0	0
ASV130	GGCCTACCATGGTGGTAACGGGTAACGGGGTGTTAGGGCACGACACCGGAGAGGGAGCCTGAGAAACGGCTACCACATCCAAGGATGGCAGCAGGCGCGCAAATTACCCAATCCCGACACGGGGAGGTAGTGACAATAAATAACAATACGGGGTTCTTTAGGATCTCGTAATTGGAATGAGTACAATTTAAATCTCTTAACGAGGAACAATTGGAGGGCAAGTCTGGTGCCAGCAGCCGCGGTAATTCCAGCTCCAATAGCGTATATTAAAGTTGTTGCAGTTAAAAAGCTCGTAGTTGAATTTTGGAACGGGGAGGGGGTGTCAAAGCCTTCTCTCGTACGGCGCCGGTCCGCCCCGAAGGGCGAGCACTGGTCCGTGCGTTCCCTCCTACCGGACGC…	Ambispora sp.	0	0	0	0	0	0	0	0	0	0	0	0	0	0	0	0	0	0	0	0	0	0	0	0	0	0	0	0	0	0	0	0	0	0	0	0	0	0	0	0	0	0	0	0	0	0	0
ASV131	GGCCTACCTTTGTTGTCACGGGTACGGGGAATTAGGGTTCGGTTCCGGAGAGGGAGCCTGAGAAACGGCTACCACTTCCAAGGAAGGCAGCAGGTGCGAAAATTACTCAATCCTGACACAGGGAAGTAGTGACAAAAAATAACAATGCAATCGCCTTGAACAAAGGCTTGCAATTGGAATGAGAGCAATTTAAATCCCTTCTCAAGGAACAATTGGAGGGCAAGTCTGGTGCCAGCAGCCGCGGTAATTCCAGCTCCAATAGCGTATATTAAAGTTGTTGCAGTTAAAAAGCTCGTAGTTGAATTTTGGAACGGGGAGGGGGTGTCAAAGCCTTCTCTCGTACGGCGCCGGTCCGCCCCGAAGGGCGAGCACTGGTCCGTGCGTTCCCTCCTACCGGAC…	Ambispora sp.	0	0	0	0	0	0	0	0	0	0	0	0	0	0	0	0	0	0	0	0	0	0	0	0	0	0	0	0	0	0	0	0	0	0	0	0	0	0	0	0	0	0	0	0	0	0	0
ASV132	GGCCAACCATGGTTATAACGGGTAACGGAGAATTAGGGTTCGATTCCGGAGAGGGAGCCTGAGAAACGGCTACCACTTCCAAGGAAGGCAGCAGGCGCGCAAATTACCCAATCCTGACACAGGGAGGTAGTGACAATAAATAACAATACAAACCTTGAGAAAAGGCTTGTAATTGGAATGAGTACAATTTAAATCCCTTAACAAGGAACAATTGGAGGGCAAGTCTGGTGCCAGCAGCCGCGGTAATTCCAGCTCCAATAGCGTATATTAAAGTTGTTGCAGTTAAAAAGCTCGTAGTTGGATTTCAGAACTCTGAGAGACCGGTCTGCCTCCTTATTTTTTTTGGGGGGTTTGTACTGATCTCTCGGTTCTTTTTTCTGAGGGGGTGTCGAGACCTGG…	Ambispora sp.	0	0	0	0	0	0	0	0	0	0	0	0	0	0	0	0	0	0	0	0	0	0	0	0	0	0	0	0	0	0	0	0	0	0	0	0	0	0	0	0	0	0	0	0	0	0.549548	0
ASV133	GGCCTACCATGGTGGTAACGGGTAACGGGGTGTTAGGGCACGACACCGGAGAGGGAGCCTGAGAAACGGCTACCACATCCAAGGATGGCAGCAGGCGCGCAAATTACCCAATCCCGACACGGGGAGGTAGTGACAATAAATAACAATACGGGGTTCTTTAGGATCTCGTAATTGGAATGAGTACAATTTAAATCTCTTAACGAGGAACAATTGGAGGGCAAGTCTGGTGCCAGCAGCCGCGGTAATTCCAGCTCCAATAGCGTATATTTAAGTTGTTGCAGTTAAAAAGCTCGTAGTTGGACCTTGGGTTGGGTCGACCGGTCCGCCTCTGGTGTGCACCGGTCGGCTCGTCCCTTCTACCGGCGATACGCTCCTGGCCTTAATTGGCCGGGTCGTGCC…	Ambispora sp.	0	0	0	0	0	0	0	0	0	0	0	0	0	0	0	0	0	0	0	0	0	0	0	0	0	0	0	0	0	0	0	0	0	0	0	0	0	0	0	0	0	0	0	0	0	0.469775	0
ASV134	GGCCTACCATGGTGGTGACGGGTGACGGAGAATTAGGGTTCGATTCCGGAGAGGGAGCCTGAGAAACGGCTACCACATCCAAGGAAGGCAGCAGGCGCGCAAATTACCCAATCCTGACACGGGGAGGTAGTGACAATAAATAACAATACCGGGCTCTATGAGTCTGGTAATTGGAATGAGTACAATCTAAATCCCTTAACGAGGATCCATTGGAGGGCAAGTCTGGTGCCAGCAGCCGCGGTAATTCCAGCTCCAATAGCGTATATTTAAGTTGTTGCAGTTAAAAAGCTCGTAGTTGGACCTTGGGTTGGGTCGACCGGTCCGCCTCTGGTGTGCACCGGTCGGCTCGTCCCTTCTGCCGGCGATACGCTCCTGGCCTTAATTGGCCGGGTCGTGCCT…	Ambispora sp.	0	0	0	0	0	0	0	0	0	0	0	0	0.530179	0	0	0	0	0	0	0	0	0	0	0	0	0	0	0	0	0	0	0	0	0	0	0	0	0	0	0	0	0	0	0	0	0	0
ASV135	GGCCTACCATGGTCTTGACGGGTAACGGGGAATTAGGGTTCGATTCCGGAGAGGGAGCCTGAGAAACGGCTACCACATCCAAGGAAGGCAGCAGGCGCGCAAATTACCCAATCCCGATACGGGGAGGTAGTGACAATAAATAACAATTAAGGGCTCTTTTGGGTCTCGAAATTGGAATGAGTACAATTTAAAACCTTTTATGAGGAACAATTGGAGGGCAAGTCTGGTATTAGCAGCCGCGGTAATTCCAGCTCCAATAGCGTATATTAGTGTTGTTGCGGTTAAAAAGCTCGTAGTTGAATTTCGGGATTGGGATATATCGGTCGTGCCTTTAGGGGCATGAATCAGTGTGTGGCCAATTCTCACCTTCTGGTGAATTGGGATGCTCTCGGGTGTTTC…	Claroideoglomus sp./Viscospora viscosa	0	0	0	0	0	0	0	0	0	0	0	0	0	0.433009	0	0	0	0	0	0	0	0	0	0	0	0	0	0	0	0	0	0	0	0	0	0	0	0	0	0	0	0	0	0	0	0	0
ASV136	GGCTTACCATGGTGATCACGGGTGACGGAGAATTAGGGTTCGATTCCGGAGAGGGAGCCTGAGAAACGGCTACCACTTCTAAGGAAGGCAGCAGGCGCGCAAATTACCCAATCCCGACTCGGGGAGGTAGTGACAATAAATACCGATACGGGACTCGACCAGAGTCTCGTAATTGGAATGAGTACAATTCAAACCCCTTAACGAGGAACAATTGGAGGGCAAGTCTGGTGCCAGCAGCCGCGGTAATTCCAGCTCCAATAGCGTATATTAAAGTTGTTGCAGTTAAAAAGCTCGTAGTTGAACCTTGGAGCGGGGCCGAGGGGGGGTTCGCCTTCTCTCGGTCCGAGCGACGCCGGTCCGCCCCCGACGGGCGAGCACTGGTTCGCGCGCTCCCTCCTA…	Ambispora sp.	0	0	0	0	0	0	0	0	0	0	0.558591	0	0	0	0	0	0	0	0	0	0	0	0	0	0	0	0	0	0	0	0	0	0	0	0	0	0	0	0	0	0	0	0	0	0	0	0
ASV137	GGCCTACCATGGTTTTTACGGGTAACGGAGAATTAGGGTTCGATTCCGGAGAGGGAGCCTGAGAAACGGCTACCACATCCAAGGAAGGCAGCAGGCGCGCAAATTACCCAATCCTGACACAGGGAGGTAGTGACAAGAAATAACAATGCAGGGCTCAACGAGTCATTGCAATTGGAATGAGTACAATTTAAATCTCTTAGCGAGTAACAATTGGAGGGCAAGTCTGGTGCCAGCAGCCGCGGTAATTCCAGCTCCAATAGCGTATATTAAAGTTGTTGCAGTTAAAAAGCTCGTAGTTGAGATTTGGGGCGGGGCGTGTGGTCTGGCGTTGCCAGTACTGCATGAGCCGGCTCTTTTTTCTGTTTGCGGCGTGTGCTCTTAACGGGGTGTGCGTTGGGG…	Ambispora sp.	0	0	0	0	0	0	0	0	0	0	0	0	0	0	0	0	0	0	0	0	0	0	0	0	0	0	0	0	0	0	0	0	0	0	0	0	0	0	0	0	0	0	0	0	0	0	0
ASV138	GGCCTACCATGGTGGTAACGGGTAACGGGGTGTTAGGGCACGACACCGGAGAGGGAGCCTGAGAAACGGCTACCACATCCAAGGATGGCAGCAGGCGCGCAAATTACCCAATCCCGACACGGGGAGGTAGTGACAATAAATAACAATACGGGGTTCTTTAGGATCTCGTAATTGGAATGAGTACAATTTAAATCTCTTAACGAGGAACAATTGGAGGGCAAGTCTGGTGCCAGCAGCCGCGGTAATTCCAGCTCCAATAGCGTATATTTAAGTTGTTGCAGTTAAAAAGCTCGTAGTTGGACCTTGGGTTGGGTCGACCGGTCCGCCTCTGGTGTGCACCGGTCGGCTCGTCCCTTCTGCCGGCGATACGCTCCTGGCCTTAATTGGCCGGGTCGTGCC…	Ambispora sp.	0	0	0	0	0	0	0	0	0	0	0	0	0	0	0	0	0	0	0	0	0	0	0	0	0	0	0	0	0	0	0	0	0	0	0	0	0	0	0	0	0	0	0	0	0	0	0
ASV139	GGCTTACCATGGTGATAACGGGTAACGGAGAATTAGGGTTCGATTCCGGAGAGGGAGCCTGAGAAACGGCTACCACTTCTAAGGAAGGCAGCAGGCGCGCAAATTACCCAATCCCGACACGGGGAGGTAGTGACAATAAATACCGATACAGGTCTCTTCACGAGACTTGTAATTGGAATGAGAACAATTCAAACCCCTTAACGAGGAACAATTGGAGGGCAAGTCTGGTGCCAGCAGCCGCGGTAATTCCAGCTCCAATAGCGTATATTAAAGTTGTTGCAGTTAAAAAGCTCGTAGTTGAATTTCGGGATTAGTACGTCGGTCGTGCCTTCGGTACGTACTGGTGTTACTGATTCCTACCTTCTGACGAACCATCATGTCATTAATTTGGTGTGGCGG…	Unknown (Clade 3)	0	0	0	0	0	0	0	0	0	0	0	0	0	0	0	0	0	0	0	0	0	0	0	0	0	0	0	0	0	0	0	0	0	0	0	0	0	0	0	0	0	0	0	0	0	0	0
ASV140	GGCTTACCATGGTGATCACGGGTGACGGAGAATTAGGGTTCGATTCCGGAGAGGGAGCCTGAGAAACGGCTACCACTTCTAAGGAAGGCAGCAGGCGCGCAAATTACCCAATCCCGACTCGGGGAGGTAGTGACAATAAATACCGATACGGGACTCGACCAGAGTCTCGTAATTGGAATGAGTACAATTCAAACCCCTTAACGAGGAACAATTGGAGGGCAAGTCTGGTGCCAGCAGCCGCGGTAATTCCAGCTCCAATAGCGTATATTAAAGTTGTTGCAGTTAAAAAGCTCGTAGTTGAACCTTGGAGCGGGGCCGAGGGGGGGTTCGCCTTCTTTCGGTCCGAGCGACGCCGGTCCGCCCCCGACGGGCGAGCACTGGTTCGCGCGCTCCCTCCTA…	Ambispora sp.	0	0	0	0	0	0	0	0	0.264862	0	0	0	0	0	0	0	0	0	0	0	0	0	0	0	0	0	0	0	0	0	0	0	0	0	0	0	0	0	0	0	0	0	0	0	0	0	0
ASV141	GGCCTACCATGGTGGTAACGGGTAACGGGGTGTTAGGGCACGACACCGGAGAGGGAGCCTGAGAAACGGCTACCACATCCAAGGATGGCAGCAGGCGCGCAAATTACCCAATCCCGACACGGGGAGGTAGTGACAATAAATAACAATACGGGGTTCTTTAGGATCTCGTAATTGGAATGAGTACAATTTAAATCTCTTAACGAGGAACAATTGGAGGGCAAGTCTGGTGCCAGCAGCCGCGGTAATTCCAGCTCCAATAGCGTATATTAAAGTTGTTGCAGTTAAAAAGCTCGTAGTTGGACCTTGGGTTGGGTCGACCGGTCCGCCTCTGGTGTGCACCGGTCGGCTCGTCCCTTCTACCGGCGATACGCTCCTGGCCTTAATTGGCCGGGTCGTGCC…	Ambispora sp.	0	0	0	0	0	0	0	0	0	0	0	0	0	0	0	0	0	0	0	0	0	0	0	0	0	0.293282	0	0	0	0	0	0	0	0	0	0	0	0	0	0	0	0	0	0	0	0	0
ASV142	GGCCTACCATGGTGATAACGGGTAACGGAGAATTAGGGTTTGATTCCGGAGAGGGAGCCTGAGAGACGGCTGCCACTTCCAAGGAAGGCAGCAGGCGCGCAAATTACCCAATCCTGACACAGGGAGGTAGTGACAATAAATAACAATGCAGGTCTTGAAAAAAGTCTTGCAATTGGAATGAGTACAATTTAAACCTTTTAATGAGGAACAATTAGAGGGCAAGTCTGGTGCCAGCAGCCGCGGTAATTCCAGCTCTAATAGCGTATATTAAAGTTGTTGCAGTTAAAAAGCTCGTAGTTGGATTTCTGGACAAGACAATTTCAGTTTAGTTTCTTTTATTTGTCATGAGATTTTCTCTCTCGTCTTTTCTTCTTTCTCTCTTTTTTTCCAAAAAAAGAA…	Ambispora sp.	0	0	0	0	0	0	0	0	0	0	0	0	0	0	0	0	0	0	0	0	0	0	0	0	0	0	0	0	0	0	0	0	0	0	0	0	0	0	0	0	0	0	0	0	0	0	0
ASV143	GGCCTACCATGGTGGTAACGGGTAACGGGGTGTTAGGGCACGACACCGGAGAGGGAGCCTGAGAAACGGCTACCACATCCAAGGATGGCAGCAGGCGCGCAAATTACCCAATCCCGACACGGGGAGGTAGTGACAATAAATAACAATACGGGGTTCTTTAGGATCTCGTAATTGGAATGAGTACAATTTAAATCTCTTAACGAGGAACAATTGGAGGGCAAGTCTGGTGCCAGCAGCCGCGGTAATTCCAGCTCCAATAGCGTATATTAAAGTTGTTGCGGTTAAAACGCTCGTAGTTGGATTTGCGGCCTCGGAGAACGGTCCCCCGAAAGGGTGGTCACTGTCTCTCCTAGCCTAAATTCGAGTCGTCTCTAGGTGCTCTTTATTGGGTGCTTAGAG…	Ambispora sp.	0	0	0	0	0	0	0	0	0	0	0	0	0	0	0	0	0	0	0	0	0	0	0	0	0	0	0	0	0	0	0	0	0	0	0	0	0	0	0	0	0	0	0	0	0	0	0
ASV144	GGCCTACCATGGTGGTAACGGGTAACGGGGTGTTAGGGCACGACACCGGAGAGGGAGCCTGAGAAACGGCTACCACATCCAAGGATGGCAGCAGGCGCGCAAATTACCCAATCCCGACACGGGGAGGTAGTGACAATAAATAACAATACGGGGTTCTTTCGGATCTCGTAATTGGAATGAGTACAATTTAAATCTCTTAACGAGGAACAATTGGAGGGCAAGTCTGGTGCCAGCAGCCGCGGTAATTCCAGCTCCAATAGCGTATATTAAAGTTGTTGCAGTTAAAAAGCTCGTAGTTGAATTTCGGGGTTAGTAGGTTGGTCATGCCTCTGGTATGTACTGGTCTCACTGATTCCTCCTTCCTTATGAACCGTAATGCCATTAATTTGGTGTTGCGGG…	Rhizophagus irregularis	0	0	0	0	0	0	0	0	0	0	0	0	0	0	0	0	0	0	0	0	0	0	0	0	0	0	0	0	0	0	0	0	0	0	0	0	0	0	0	0	0.272628	0	0	0	0	0	0
ASV146	GGCCTACCATGGTGGTAACGGGTAACGGGGTGTTAGGGCACGACACCGGAGAGGGAGCCTGAGAAACGGCTACCACATCCAAGGATGGCAGCAGGCGCGCAAATTACCCAATCCCGACACGGGGAGGTAGTGACAATAAATAACAATACGGGGTTCTTTCGGATCTCGTAATTGGAATGAGTACAATTTAAATCTCTTAACGAGGAACAATTGGAGGGCAAGTCTGGTGCCAGCAGCCGCGGTAATTCCAGCTCTAATAGTGTATATTAAAATTGTTGTGGTTAAAACGCCCGTAGTTGGATCTTCGGTCTTGAAGCTCGGTAGCCCGTAAGGGTTTAACTGAGTCTTCTGGCCTCGATTTTAGTTTTCTCCTGATGCTCTTTATTGAGTGTCTTGAGT…	Ambispora sp.	0	0	0	0	0	0	0	0	0	0	0	0	0	0	0	0	0	0	0	0	0	0	0	0	0	0	0	0	0	0	0	0	0	0	0	0	0	0	0	0	0	0	0	0	0	0	0
ASV147	GGCTTACCATGGTGATCACGGGTGACGGAGAATTAGGGTTCGATTCCGGAGAGGGAGCCTGAGAAACGGCTACCACTTCTAAGGAAGGCAGCAGGCGCGCAAATTACCCAATCCTGACTCAGGGAGGTAGTGACAATAAATACCGATACGGGACCCGACCAGGGTCTCGTAATTGGAATGAGCACGATTCAAACCCCTTAACGAGGAACAATTGGAGGGCAAGTCTGGTGCCAGCAGCCGCGGTAATTCCAGCTCCAATAGCGTATATTAAAGTTGTTGCAGTTAAAAAGCTCGTAGTTGAACTTTGGAGCGGGGCCGGAGGGGGGATTTCGCGTCCCTCTTCCGGCTCGAGCGACGCCGGTCCGCCCCCGACGGGCGAGCACTGGTTCGCGCGCTCCC…	Ambispora sp.	0	0	0	0	0	0	0	0	0	0.265534	0	0	0	0	0	0	0	0	0	0	0	0	0	0	0	0	0	0	0	0	0	0	0	0	0	0	0	0	0	0	0	0	0	0	0	0	0
ASV148	GGCCTACCATGGTGGTAACGGGTAACGGGGAATTAGGGTTCGATTCCGGAGAGGGAGCCTGAGAAACGGCTACCACATCCAAGGAAGGCAGCAGGCGCGCAAATTACCCAATCCCGACACGGGGAGGTAGTGACAATAAATAACAATACGGGGCTCTTTCGGGTCTCGTAATTGGAATGAGTACAATTTAAATCCCTTAACGAGGAACAATTGGAGGGCAAGTCTGGTGCCAGCAGCCGCGGTAATTCCAGCTCCAATAGCGTATATTAAAGTTGTTGCAGTTAAAAAGCTCGTAGTTGAATTTCGGGATTGACACATCGGTCGTGCCTTAAGGGGTATGAACTGGTGTAGTCAATTTCTCACCTTCTGGAGAACCGCGATGCCCTTAATTGGGTGTCG…	Claroideoglomus claroideum	0	0	0	0	0	0	0	0	0	0	0	0	0	0.208177	0	0	0	0	0	0	0	0	0	0	0	0	0	0	0	0	0	0	0	0	0	0	0	0	0	0	0	0	0	0	0	0	0
ASV149	GGCCTACCATGGTTTTAACGGGTAACGGAGAATTGGGGTTCGATTCCGGAGAGGGAGCCTGAGAAACGGCTACCACTTCCAAGGAAGGCAGCAGGCGCGCAAATTACCCAATCCTGACACAGGGAGGTGGTGACAAGAAATAACAATGCGGGGCCCTTCGTGGACTCGCAATTGGAATGAGTACAATTTAAATCCCTTAACGAGGAACAATTGGAGGGCAAGTCTGGTGCCAGCAGCCGCGGTAATTCCAGCTCCAATAGCGTATATTAAAGTTGTTGCAGTTAAAAAGCTCGTAGTTGAATTTCGCGCACTGTCCGCGGACACGGGTCCGGCGAAAGCCGCGTACTCGCCCGCAGTGCGCTACCTTCCGGCCGGCGCGCGGTGCCCTTCACTGGGTGC…	Ambispora sp.	0	0	0	0	0	0	0	0	0	0	0	0	0	0	0	0	0	0	0	0	0	0	0	0	0	0	0	0	0	0	0	0	0	0	0	0	0	0	0	0	0	0	0.318471	0	0	0	0
ASV150	GGCCTACCATGGTTACAACGGGTAACGGAGAATTAGGGTTCGATTCCGGAGAGGGAGCCTGAGAAATGGCTACCACATCCAAGGAAGGCAGCAGGCGCGCAAATTACCCAATCCTGACACAGGGAGGTAGTGACAAAAAATATCGATGCAGGACCGTAAGGTCGTTGCAATTGGAATGAGTACAATTTAAACCACTTAGCGAGTAACGATTGGAGGGCAAGTCTGGTGCCAGCAGCCGCGGTAATTCCAGCTCCAATAGCGTATATTAAAGTTGTTGCAGTTAAAAAGCTCGTAGTCGAATTTCGGGCTCTGCGGTGCGGTTTGGCCTCGGTCAATACTGGACAGGCAGGGTCTTTCTTTTGGGGAAGCGCGGTGCCCTTTGTTGGGTGCGGTGGGGAA…	Ambispora sp.	0	0	0	0	0	0	0	0	0	0	0	0	0	0	0	0	0	0	0	0	0	0	0	0	0	0	0	0	0	0	0	0	0	0	0	0	0	0	0	0	0	0	0	0	0	0	0
ASV151	GGCCTACCATGGTTTTAACGGGTGACGGAGAATTAGGGTTCGATTCCGGAGAGGGAGCCTGAGAGACGGCTACCACATCCAAGGAAGGCAGCAGGCGCGCAAATTACCCAATCCCGACTCGGGGAGGTAGTGACAATAAATACCAATGCAGGGCCTTTTGGTCTTGCAATTGGAATGAGAACAATTTAAATCCCTTAACGAGGATCAATTAGAGGGCAAGTCTGGTGCCAGCAGCCGCGGTAATTCCAGCTCTAATAGCGTATGCTAAAGTTGTTGCAGTTAAAAAGCTCGTAGTTGGACTTTGTGGGTTAAAAAGTAAAAAAGAGGGGAGGAGGTAATACTCGCCCTTTGGTCGCCGGCGCTCTTTTAGGGTTGTCGGTTTATGGCAGCTTTTTCCCA…	Ambispora sp.	0	0	0	0	0	0	0	0	0	0	0	0	0	0	0	0	0	0	0	0	0	0	0	0	0	0	0	0	0	0	0	0	0	0	0	0	0	0	0	0	0	0	0	0	0	0	0
ASV152	GGCCTACCATGGTCGCAACGGGTAACGGGGAATTAGGGTTCGATTCCGGAGAGGGAGCCTGAGAAACGGCTACCACATCCAAGGAAGGCAGCAGGCGCGCAAATTACCCAATCCTGACACAGGGAGGTAGTGACAATACATAACAATGCGCGGCTCTTCGAGCCGGGCAATTGGAATGAGCACACGGTAAACAGGTTAGCGAGGATCCATTGGAGGGCAAGTCTGGTGCCAGCAGCCGCGGTAATTCCAGCTCCAATAGCGTATATTAAAGTTGTTGCAGTTAAAAAGCTCGTAGTTGGAAGTCGGGCACGGCCGGGCGGTCCACCTTCGGGTGCGTACTGCTCAGCATGCGGGCGCGTTGCTTTCGGGCGCGCGTGTGCATGCGAGGCTGAGCCCTGG…	Ambispora sp.	0	0	0	0	0	0	0	0	0	0	0	0	0	0	0	0	0	0	0	0	0	0	0	0	0	0	0	0	0	0	0	0	0	0	0	0	0	0	0	0	0	0	0	0	0	0	0
ASV153	GGCCTACCATGGTTCTTACGGGTAACGGGGGATTAGGGTTCGATTCCGGAGAGGGAGCCTGAGAAATGGCTACCACTTCCAAGGAAGGCAGCAGGCGCGCAAATTACCCAATCCTGAGACAGGGAGGTAGTGACAGTAAATAACAATGCGGGGCCCTAGGGGTCTTGCAATTGGAATGAGCAGGGTGTAAAATGCTCGACGAGAACCGATTGGAGGGCAAGTCTGGTGCCAGCAGCCGCGGTAATTCCAGCTCCAATAGCGTATATTAAAGTTGTTGCAGTTAAAAAGCTCGTAGTTGGGGGGATAGAGGGAGTGTGGGTGCTTGCTGTAAGAGGCGGGTGCGTGCAGCCGCTAAAGGAGTAGAGGGATCAAGGGATTGGTTCAGGACTACGGGGTTAC…	Rhizophagus irregularis	0	0	0	0	0	0	0	0	0	0	0	0	0	0	0	0	0	0	0	0	0	0	0	0	0	0	0	0	0	0	0	0	0	0	0	0	0	0	0	0	0	0	0	0	0	0	0
ASV154	GGCTTACCATGGTGATAACGGGTAACGGAGAATTAGGGTTCGATTCCGGAGAGGGAGCCTGAGAAACGGCTACCACTTCTAAGGAAGGCAGCAGGCGCGCAAATTACCCAATCCCGACACGGGGAGGTAGTGACAATAAATACCGATACAGGTCTCTTCACGAGACTTGTAATTGGAATGAGAACAATTCAAACCCCTTAACGAGGAACAATTGGAGGGCAAGTCTGGTGCCAGCAGCCGCGGTAATTCCAGCTCCAATAGCGTATATTAAAGTTGTTGCAGTTAAAAAGCTCGTAGTTGAATTTTGGAACGGGGAGGGGGTGTCAAAGCCTTCTCTCGTACGGCGCCGGTCCGCCCCGAAGGGCGAGCACTGGTCCGTGCGTTCCCTCCTACCGGACG…	Ambispora sp.	0	0	0	0	0	0	0	0	0	0	0	0	0	0	0.035392	0	0	0	0	0	0	0	0	0	0	0	0	0	0	0	0	0	0	0	0	0	0	0	0	0	0	0	0	0	0	0	0
ASV155	GGCCTACCATGGTTCTTACGGGTAACGGGGGATTAGGGTTCGATTCCGGAGAGGGAGCCTGAGAAATGGCTACCACTTCCAAGGAAGGCAGCAGGCGCGCAAATTACCCAATCCTGAGACAGGGAGGTAGTGACAGTAAATAACAATGCGGGGCCCTAGGGGTCTTGCAATTGGAATGAGCAGGGTGTAAAATGCTCGACGAGAACCGATTGGAGGGCAAGTCTGGTGCCAGCAGCCGCGGTAATTCCAGCTCCAATAGCGTATATTAAAGTTGTTGCAGTTAAAAAGCTCGTAGTTGGGGGGATAGAGGGAGTGTGGGTGCTTGCTGTAAGAGGCGGGTGCGTGCAGCCGCTAAAGGAGTAGAGGGATCAAGGGATTGGTTCAGGACTACGGGGTTAC…	Rhizophagus irregularis	0	0	0	0	0	0	0	0	0	0	0	0	0	0	0	0	0	0	0	0	0	0	0	0	0	0	0	0	0	0	0	0	0	0	0	0	0	0	0	0	0	0	0	0	0	0	0
ASV156	GGCCTACCATGGTTCTTACGGGTAACGGGGGATTAGGGTTCGATTCCGGAGAGGGAGCCTGAGAAATGGCTACCACTTCCAAGGAAGGCAGCAGGCGCGCAAATTACCCAATCCTGAGACAGGGAGGTAGTGACAGTAAATAACAATGCGGGGCCCTAGGGGTCTTGCAATTGGAATGAGCAGGGTGTAAAATGCTCGACGAGAACCGATTGGAGGGCAAGTCTGGTGCCAGCAGCCGCGGTAATTCCAGCTCCAATAGCGTATATTAAAGTTGTTGCAGTTAAAAAGCTCGTAGTTGAATTTCGGGGTTAGTAGGTTGGTCATGCCTCTGGTATGTACTGGTCTCACTGATTCCTCCTTCCTGATGAGCCGTAATGCCATTAATTTGGTGTTGCGGGG…	Rhizophagus irregularis	0	0	0	0	0	0	0	0	0	0	0	0	0	0	0	0	0	0	0	0	0	0	0	0	0	0	0	0	0	0	0	0	0	0	0	0	0	0	0	0	0	0	0	0	0	0	0
ASV157	GGCTTACCATGGTGATAACGGGTGACGGAGAATTAGGGTTCGATTCCGGAGAGGGAGCCTGAGAAACGGCTACCACTTCTAAGGAAGGCAGCAGGCGCGCAAATTACCCAATCCCGACGCGGGGAGGTAGTGACAATAAATACCGATACGGGCCTCCGTTCGAGGCTCGTAATCGGAACGAGAACAATTCAAACCCCTTAACGAGGAACAATTGGAGGGCAAGTCTGGTGCCAGCAGCCGCGGTAATTCCAGCTCCAATAGCGTATATTAAAGTTGTTGCAGTTAAAAAGCTCGTAGTTGAATTTTGGAACGGGAGGGAGGGGGGGGAGTCCGAGGGTTTTCTCGAGGGCTCGCTTCCTTCCCTTCGTGCGGCGCCGGTCCGCCCCGAAGGGCGAGCAC…	Ambispora sp.	0	0	0	0	0	0	0	0	0	0	0	0	0.0305873	0	0	0	0	0	0	0	0	0	0	0	0	0	0	0	0	0	0	0	0	0	0	0	0	0	0	0	0	0	0	0	0	0	0
ASV158	GGCCTACCATGGTTTCAACGGGTAACGGGGAATAAGGGTTCGATTCCGGAGAGGGAGCCTGAGAAACGGCTACCACATCCAAGGAAGGCAGCAGGCGCGCAAATTACCCAATCCCGACACGGGGAGGTAGTGACAATAAATAACAATATAGGGCTCTATTGGGTCTTATAATTGGAATGAGTACAATTTAAACCCCTTAACGAGGAACAATTGGAGGGCAAGTCTGGTGCCAGCAGCCGCGGTAATTCCAGCTCCAATAGCGTATATTAAAGTTGTTGCAGTTAAAAAGCTCGTAGTTGAGCTTCGGACCTGGTACGGTGGTCTGCCTTCACGGTGTGTACTGCTGGACCGGGTTCTACCTCTTGGTGAGCCGGCATGCCCTTCACTGGGTGTGTCGGG…	Ambispora sp.	0	0	0	0	0	0	0	0	0	0	0	0	0	0	0	0	0	0	0	0	0	0	0	0	0	0	0	0	0	0	0	0	0	0	0	0	0	0	0	0	0	0	0	0	0	0	0
ASV159	GGCCTACCATGGTCTTGACGGGTAACGGGGAATTAGGGTTCGATTCCGGAGAGGGAGCCTGAGAAACGGCTACCACATCCAAGGAAGGCAGCAGGCGCGCAAATTACCCAATCCCGATACGGGGAGGTAGTGACAATAAATAACAATTAAGGGCTCTTTTGGGTCTCGAAATTGGAATGAGTACAATTTAAAACCTTTTATGAGGAACAATTGGAGGGCAAGTCTGGTATTAGCAGCCGCGGTAATTCCAGCTCCAATAGCGTATATTAGTGTTGTTGCGGTTAAAAAGCTCGTAGTTGAATTTCGGGATTGGGATATATCAATCGTGCCTTTAGGGGCATGAATCAGTGTGTGGCCAATTCTCACCTTCTGGTGAATTGGGATGCTCTCGGGTGTTTC…	Claroideoglomus sp./Viscospora viscosa	0	0	0	0	0	0	0	0	0	0	0	0	0	0	0	0	0	0	0	0	0	0	0	0	0	0	0	0	0	0	0	0	0	0	0	0	0	0	0	0	0	0	0	0	0	0	0
ASV160	GGCCTACCATGGTGGTAACGGATAACGGGGTGTTAGGGCACGACACCGGAGAGGGAGCCTGAGAAACGGCTACCACATCCAAGGAAGGCAGCAGGCGCGCAAATTACCCAATCCCGACACGGGGAGGTAGTGACAATAAATAACAATACAGGGTTCTTTTGGATCTTGTAATTGGAATGAGTACAATTTAAATCTCTTAACGAGGAACAATTGGAGGGCAAGTCTGGTGCCAGCAGCCGCGGTAATTCCAGCTCCAATAGCGTATATTAAAGTTGTTGCAGTTAAAAAGCTCGTAGTTGAATTTCGGGATCAATATTTCGGTCATGCCGATGGTATGCACTGTTATCATTGATTCTCACCTTCTAAAGAACCGTAATGCCATTAATTTGGTGTTACGGG…	Funneliformis mosseae	0	0	0	0	0	0	0	0	0	0	0	0	0	0	0	0	0	0	0	0	0	0	0	0	0	0	0	0	0	0	0	0	0	0	0	0	0	0	0	0	0	0	0	0	0	0	0
ASV161	GGCCTACCATGGTGGTAACGGGTAACGGGGAATTAGGGTTCGATTCCGGAGAGGGAGCCTGAGAAACGGCTACCACATCCAAGGAAGGCAGCAGGCGCGCAAATTACCCAATCCCGACACGGGGAGGTAGTGACAATAAATAACAATACGGGGCTCTTTAGGGTCTCGTAATTGGAATGAGTACAATTTAAATCCCTTAACGAGGAACAATTGGAGGGCAAGTCTGGTGCCAGCAGCCGCGGTAATTCCAGCTCCAATAGCGTATATTAAAGTTGTTGCAGTTAAAAAGCTCGTAGTTGAATTTCGGGATTTGCACATCGGTCGTGCCTTAAGGGGTATGAACTGGTGTAGTGAATTTCTCACCTTCTGGAGAACCGTGATGTCCTTAATTGGGTGCCA…	Claroideoglomus sp.	0	0	0	0	0	0	0	0	0	0	0	0	0	0	0	0	0	0	0	0	0	0	0	0	0	0	0	0	0	0	0	0	0	0	0	0	0	0	0	0	0	0	0	0	0	0	0
ASV162	GGCCTACCATGGTGGTAACGGGTAACGGGGAATTAGGGTTCGATTCCGGAGAGGGAGCCTGAGAAACGGCTACCACATCCAAGGAAGGCAGCAGGCGCGCAAATTACCCAATCCCGACACGGGGAGGTAGTGACAATAAATAACAATACGGGGCTCTTTCGGGTCTCGTAATTGGAATGAGTACAATTTAAATCCCTTAACGAGGAACAATTGGAGGGCAAGTCTGGTGCCAGCAGCCGCGGTAATTCCAGCTCCAATAGCGTATATTAAAGTTGTTGCAGTTAAAAAGCTCGTAGTTGAATTTCGGGATTGACACATCGGTCGTGCCTTAAGGGGTATGAACTGGTGTAGTCAATTTCTCACCTTCTGGAGAACCGCGATGCCCTTAATTGGGTGTCG…	Claroideoglomus sp.	0	0	0	0	0	0	0	0	0	0	0	0	0	0	0	0	0	0	0	0	0	0	0	0	0	0	0	0	0	0	0	0	0	0	0	0	0	0	0	0	0	0	0	0	0	0	0
ASV163	GGCCTACCATGGTGGTAACGGGTAACGGGGAATTAGGGTTCGATTCCGGAGAGGGAGCCTGAGAAACGGCTACCACATCCAAGGAAGGCAGCAGGCGCGCAAATTACCCAATCCCGACACGGGGAGGTAGTGACAATAAATAACAATACGGGGCTCTTTCGGGTCTCGTAATTGGAATGAGTACAATTTAAATCCCTTAATGAGGAACAATTGGAGGGCAAGTCTGGTGCCAGCAGCCGCGGTAATTCCAGCTCCAATAGCGTATATTAAAGTTGTTGCAGTTAAAAAGCTCGTAGTTGAATTTCGGGATTGACACATCGGTCGTGCCTTAAGGGGTATGAACTGGTGTAGTCAATTTCTCACCTTCTGGAGAACCGCGATGCCCTTAATTGGGTGTCG…	Claroideoglomus sp.	0	0	0	0	0	0	0	0	0	0	0	0	0	0	0	0	0	0	0	0	0	0	0	0	0	0	0	0	0	0	0	0	0	0	0	0	0	0	0	0	0	0	0	0	0	0	0
ASV164	GGCCTACCATGGTGGTAACGGGTAACGGGGTGTTAGGATACGACACTGGAGAGGGAGCCTGAGAAATGGCTACCACATCCAAGGAAGGCAGCAGGCGCGCAAATTACCCAATCCCGACACGGGGAGGTAGTGACAATAAATAACAATACAGGGTTCTTTTGGATCTTGTAATTGGAATGAGTACAATTTAAATCTCTTAACGGGGAACAATTGGAGGGCAAGTCTGATGCCAGCAGCCGTGGTAATTCCAGCTCCAATAGCGTATATTAAAGTTGTTGCAGTTAAAAAGCTCGTAGTTTAATTTCGGGATCAATATTTCGGTCATGCCGTTGGTATGCACTGTTATCATTGATTTCTCACCTTCTAAAGAACCGTGATGTCATTAATTTGGTGTTACGG…	Funneliformis mosseae	0	0	0	0	0	0	0	0	0	0	0	0	0	0	0	0	0	0	0	0	0	0	0	0	0	0	0	0	0	0	0	0	0	0	0	0	0	0	0	0	0	0	0	0	0	0	0
ASV165	GGCCTACCATGGTGGTAACGGGTAACGGGGTGTTAGGGCACGACACCGGAGAGGGAGCCTGAGAAACGGCTACCACATCCAAGGAAGGCAGCAGGCGCGCAAATTACCCAATCCCGACACGGGGAGGTAGTGACAATAAATAACAATACAGGGTTCTTTTGGATCTTGTAATTGGAATGAGTACAATTTAAATCTCTTAACGAGGAACAATTGGAGGGCAAGTCTGGTGCCAGCAGCCGCGGTAATTCCAGCTCCAATAGCGTATATTAAAGTTGTTGCAGTTAAAAAGCTCGTAGTTGAATTTCGGGATCAATATTTCGGTCATGCCGATGGTATGCACTGTTATCATTGATTCTCACCTTCTAAAGAACCGTAATGCCATTAATTTGGTGTTACGGG…	Funneliformis mosseae	0	0	0	0	0	0	0	0	0	0	0	0	0	0	0	0	0	0	0	0	0	0	0	0	0	0	0	0	0	0	0	0	0	0	0	0	0	0	0	0	0	0	0	0	0	0	0
ASV166	GGCCTACCATGGTGGTAACGGGTAACGGGGTGTTAGGGCACGACACCGGAGAGGGAGCCTGAGAAACGGCTACCACATCCAAGGAAGGCAGCAGGCGCGCAAATTACCCAATCCCGACACGGGGAGGTAGTGACAATAAATAACAATACAGGGTTCTTTTGGATCTTGTAATTGGAATGAGTACAATTTAAATCTCTTAACGAGGAACAATTGGAGGGCAAGTCTGGTGCCAGCAGCCGCGGTAATTCCAGCTCCAATAGCGTATATTAAAGTTGTTGCAGTTAAAAAGCTCGTAGTTGAATTTCGGGATCAATATTTCGGTCATGCCGTTGGTATGCACTGTTATAATTGATTTCTCACCTTCTAAAGAACCGTAATGCCATTAATTTGGTGTTACGG…	Funneliformis coronatus	0	0	0	0	0	0	0	0	0	0	0	0	0	0	0	0	0	0	0	0	0	0	0	0	0	0	0	0	0	0	0	0	0	0	0	0	0	0	0	0	0	0	0	0	0	0	0
ASV167	GGCCTACCATGGTGGTAACGGGTAACGGGGTGTTAGGGCACGACACCGGAGAGGGAGCCTGAGAAACGGCTACCACATCCAAGGAAGGCAGCAGGCGCGCAAATTACCCAATCCCGACACGGGGAGGTAGTGACAATAAATAACAATACAGGGTTCTTTTGGATCTTGTAATTGGAATGAGTACAATTTAAATCTCTTAACGAGGAACAATTGGAGGGCAAGTCTGGTGCCAGCAGCCGCGGTAATTCCAGCTCCAATAGCGTATATTAAAGTTGTTGCAGTTAAAAAGCTCGTAGTTGAATTTCGGGATCAATATTTCGGTCATGCCGTTGGTATGCACTGTTATCATTGATTTCTCACCTTCTAAAGAACCATAATGCCATTAATTTGGTGTTACGG…	Funneliformis mosseae	0	0	0	0	0	0	0	0	0	0	0	0	0	0	0	0	0	0	0	0	0	0	0	0	0	0	0	0	0	0	0	0	0	0	0	0	0	0	0	0	0	0	0	0	0	0	0
ASV168	GGCCTACCATGGTGGTAACGGGTAACGGGGTGTTAGGGCACGACACCGGAGAGGGAGCCTGAGAAACGGCTACCACATCCAAGGAAGGCAGCAGGCGCGCAAATTACCCAATCCCGACACGGGGAGGTAGTGACAATAAATAACAATACAGGGTTCTTTTGGATCTTGTAATTGGAATGAGTACAATTTAAATCTCTTAACGAGGAACAATTGGAGGGCAAGTCTGGTGCCAGCAGCCGCGGTAATTCCAGCTCCAATAGCGTATATTAAAGTTGTTGCAGTTAAAAAGCTCGTAGTTGAATTTCGGGATCAATATTTCGGTCATGCCGTTGGTATGCACTGTTATCATTGATTTCTCACCTTCTAAAGAACCGTAATGCCATTAATTTGGTGTTACGG…	Funneliformis mosseae	0	0	0	0	0	0	0	0	0	0	0	0	0	0	0	0	0	0	0	0	0	0	0	0	0	0	0	0	0	0	0	0	0	0	0	0	0	0	0	0	0	0	0	0	0	0	0
ASV169	GGCCTACCATGGTGGTAACGGGTAACGGGGTGTTAGGGCACGACACCGGAGAGGGAGCCTGAGAAACGGCTACCACATCCAAGGAAGGCAGCAGGCGCGCAAATTACCCAATCCCGACACGGGGAGGTAGTGACAATAAATAACAATACAGGGTTCTTTTGGATCTTGTAATTGGAATGAGTACAATTTAAATCTCTTAACGAGGAACAATTGGAGGGCAAGTCTGGTGCCAGCAGCCGCGGTAATTCCAGCTCCAATAGCGTATATTAAAGTTGTTGCAGTTAAAAAGCTCGTAGTTGAATTTCGGGATCAATATTTCGGTCATGCCGTTGGTATGCACTGTTATCATTGATTTCTCACCTTCTAAAGAACCGTAATGCCATTAATTTGGTGTTACGT…	Funneliformis mosseae	0	0	0	0	0	0	0	0	0	0	0	0	0	0	0	0	0	0	0	0	0	0	0	0	0	0	0	0	0	0	0	0	0	0	0	0	0	0	0	0	0	0	0	0	0	0	0
ASV170	GGCCTACCATGGTGGTAACGGGTAACGGGGTGTTAGGGCACGACACCGGAGAGGGAGCCTGAGAAACGGCTACCACATCCAAGGAAGGCAGCAGGCGCGCAAATTACCCAATCCCGACACGGGGAGGTAGTGACAATAAATAACAATACAGGGTTCTTTTGGATCTTGTAATTGGAATGAGTACAATTTAAATCTCTTAACGAGGAACAATTGGAGGGCAAGTCTGGTGCCAGCAGCCGCGGTAATTCCAGCTCCAATAGCGTATATTAAAGTTGTTGCAGTTAAAAAGCTCGTAGTTGAATTTCGGGATCAATATTTCGGTCATGCCGTTGGTATGCACTGTTATCATTGATTTCTCACCTTCTAAAGAACCGTAATGCCATTAATTTGGTGTTACGT…	Funneliformis mosseae	0	0	0	0	0	0	0	0	0	0	0	0	0	0	0	0	0	0	0	0	0	0	0	0	0	0	0	0	0	0	0	0	0	0	0	0	0	0	0	0	0	0	0	0	0	0	0
ASV171	GGCCTACCATGGTGGTAACGGGTAACGGGGTGTTAGGGCACGACACCGGAGAGGGAGCCTGAGAAACGGCTACCACATCCAAGGAAGGCAGCAGGCGCGCAAATTACCCAATCCCGACACGGGGAGGTAGTGACAATAAATAACAATACAGGGTTCTTTTGGATCTTGTAATTGGAATGAGTACAATTTAAATCTCTTAACGAGGAACAATTGGAGGGCAAGTCTGGTGCCAGCAGCCGCGGTAATTCCAGCTCCAATAGCGTATATTAAAGTTGTTGCAGTTAAAAAGCTCGTAGTTGAATTTCGGGATCAATATTTCGGTCATGCCGTTGGTATGCACTGTTATCATTGATTTCTCACCTTCTAAAGAACCGTGATGCCATTAATTTGGTGTTACGG…	Funneliformis mosseae	0	0	0	0	0	0	0	0	0	0	0	0	0	0	0	0	0	0	0	0	0	0	0	0	0	0	0	0	0	0	0	0	0	0	0	0	0	0	0	0	0	0	0	0	0	0	0
ASV172	GGCCTACCATGGTGGTAACGGGTAACGGGGTGTTAGGGCACGACACCGGAGAGGGAGCCTGAGAAACGGCTACCACATCCAAGGAAGGCAGCAGGCGCGCAAATTACCCAATCCCGACACGGGGAGGTAGTGACAATAAATAACAATACAGGGTTCTTTTGGATCTTGTAATTGGAATGAGTACAATTTAAATCTCTTAACGAGGAACAATTGGAGGGCAAGTCTGGTGCCAGCAGCCGCGGTAATTCCAGCTCCAATAGCGTATATTAAAGTTGTTGCAGTTAAAAAGCTCGTAGTTGAATTTCGGGATCAATATTTCGGTCATGCCGTTGGTATGCACTGTTATCATTGGTTATCACCTTCTAAAGAACCGTAATGCCATTAATTTGGTGTTACGGG…	Funneliformis mosseae	0	0	0	0	0	0	0	0	0	0	0	0	0	0	0	0	0	0	0	0	0	0	0	0	0	0	0	0	0	0	0	0	0	0	0	0	0	0	0	0	0	0	0	0	0	0	0
ASV173	GGCCTACCATGGTGGTAACGGGTAACGGGGTGTTAGGGCACGACACCGGAGAGGGAGCCTGAGAAACGGCTACCACATCCAAGGAAGGCAGCAGGCGCGCAAATTACCCAATCCCGACACGGGGAGGTAGTGACAATAAATAACAATACAGGGTTCTTTTGGATCTTGTAATTGGAATGAGTACAATTTAAATCTCTTAACGAGGAACAATTGGAGGGCAAGTCTGGTGCCAGCAGCCGCGGTAATTCCAGCTCCAATAGCGTATATTAAAGTTGTTGCAGTTAAAAAGCTCGTAGTTGAATTTCGGGATCAATATTTCGGTCATGCCGTTGGTATGCACTGTTATCATTGGTTCTCACCTTCTAAAGAACCGTAATGCCATTAATTTGGTGTTACGGG…	Funneliformis mosseae	0	0	0	0	0	0	0	0	0	0	0	0	0	0	0	0	0	0	0	0	0	0	0	0	0	0	0	0	0	0	0	0	0	0	0	0	0	0	0	0	0	0	0	0	0	0	0
ASV174	GGCCTACCATGGTGGTAACGGGTAACGGGGTGTTAGGGCACGACACCGGAGAGGGAGCCTGAGAAACGGCTACCACATCCAAGGATGGCAGCAGGCGCGCAAATTACCCAATCCCGACACGGGGAGGTAGTGACAATAAATAACAATACGGGGTTCTTTCGGATCTCGTAATTGGAATGAGTACAATTTAAATCTCTTAACGAGGAACAATTGGAGGGCAAGTCTGGTGCCAGCAGCCGCGGTAATTCCAGCTCCAATAGCGTATATTAAAGTTGTTGCAGTTAAAAAGCTCGTAGTTGAATTTCGGGGTTAGTAGGTTGGTCATGCCTCTGGTATGTACTGATCTCACTGATTCCTCCTTCCTGATGAACCGTAATGCCATTAATTTGGTGTTGCGGG…	Rhizophagus sp.	0	0	0	0	0	0	0	0	0	0	0	0	0	0	0	0	0	0	0	0	0	0	0	0	0	0	0	0	0	0	0	0	0	0	0	0	0	0	0	0	0	0	0	0	0	0	0
ASV175	GGCCTACCATGGTGGTAACGGGTAACGGGGTGTTAGGGCACGACACCGGAGAGGGAGTCTGAGAAACGGCTACCACATCCAAGGAAGGCAGCAGGCGCGCAAATTACCCAATCCCGACACGGGGAGGTAGTGACAATAAATAACAATACAGGGTTCTTTTGGATCTTGTAATTGGAATGAGTACAATTTAAATCTCTTAACGAGGAACAATTGGAGGGCAAGTCTGGTGCCAGCAGCCGCGGTAATTCCAGCTCCAATAGCGTATATTAAAGTTGTTGCAGTTAAAAAGCTCGTAGTTGAATTTCGGGATCAATATTTCGGTCATGCCGATGGTATGCACTGTTATCATTGATTCTCACCTTCTAAAGAACCGTAATGCCATTAATTTGGTGTTACGGG…	Funneliformis mosseae	0	0	0	0	0	0	0	0	0	0	0	0	0	0	0	0	0	0	0	0	0	0	0	0	0	0	0	0	0	0	0	0	0	0	0	0	0	0	0	0	0	0	0	0	0	0	0
ASV176	GGCCTACCATGGTGGTGACGGGTGACGGAGAATTAGGGTTCGATTCCGGAGAGGGAGCCTGAGAAACGGCTACCACATCCAAGGAAGGCAGCAGGCGCGCAAATTACCCAATCCTGACACGGGGAGGTAGTGACAATAAATAACAATACCGGGCGCGTTAGTGTCTGGTAATTGGAATGAGTACAATCTAAATCCCTTAACGAGGATCCATTGGAGGGCAAGTCTGGTGCCAGCAGCCGCGGTAATTCCAGCTCCAATAGCGTATATTTAAGTTGTTGCAGTTAAAAAGCTCGTAGTTGGACCTTGGGCCGGGTCGGCCGGTCCGCCTCACGGCGAGAACCGACCTACTCGACCCTTCTGCCGGCGATGCGCTCCTGGCCTTAATTGGCCGGGTCGTGC…	Ambispora sp.	0	0	0	0	0	0	0	0	0	0	0	0	0	0	0	0	0	0	0	0	0	0	0	0	0	0	0	0	0	0	0	0	0	0	0	0	0	0	0	0	0	0	0	0	0	0	0
ASV177	GGCCTACCATGGTGTTAACGGGTAACGGGGTGTTAGAGCACGACACCGGAGAGGGAGCCTGAGAAACGGCTACCACATCCAAGGAAGGTAGCAGGCGAGCAAATTACCCAATCCCGACACGAGGAGGTAGTGACAATAAATAACAATACAGGGTTCTTTTGGATCTTGTAATTGGAATGAGTACAATTTAAATCTCTTAACGAGGAACAATTGGAGGGCAAGTCTGGTGCCAGCAGCCGTGGTAATTCCAGCTCCAATAGCGTATATTAAAGTTGTTGCAGTTAAAAAGCTCGTAGTTGAATTTCGGGATCAATATTTCGGTCATGCCGTTGGTATGCACTGTTATAATTGATTTCTCACCTTCTAAAGAACCGTAATGCCATTAATTTGGTGTTACGG…	Funneliformis coronatus	0	0	0	0	0	0	0	0	0	0	0	0	0	0	0	0	0	0	0	0	0	0	0	0	0	0	0	0	0	0	0	0	0	0	0	0	0	0	0	0	0	0	0	0	0	0	0
ASV178	GGCCTACCATGGTGTTAACGGGTAACGGGGTGTTAGGGCACGACACCGGAGAGGGAGCCTGAGAAACGGCTACCACATCCAAGAAAGGTAGCAGGCGAGCAAATTACCCAATCCCGACACGGGGAGGTAGTGACAATAAATAACAATACAGGGTTCTTTTGGATCTTGTAATTGGAATGAGTACAATTTAAATCTCTTAACGAGGAACAATTGGAGGGCAAGTCTGGTGCCAGCAGCCGTGGTAATTCCAGCTCCAATAGCGTATATTAAAGTTGTTGCAGTTAAAAAGCTCGTAGTTGAATTTCGGGATCAATATTTCGGTCATGCCGTTGGTATGCACTGTTATAATTGATTTCTCACCTTCTAAAGAACCGTAATGCCATTAATTTGGTGTTACGG…	Funneliformis coronatus	0	0	0	0	0	0	0	0	0	0	0	0	0	0	0	0	0	0	0	0	0	0	0	0	0	0	0	0	0	0	0	0	0	0	0	0	0	0	0	0	0	0	0	0	0	0	0
ASV179	GGCCTACCATGGTGTTAACGGGTAACGGGGTGTTAGGGCACGACACCGGAGAGGGAGCCTGAGAAACGGCTACCACATCCAAGGAAGGTAGCAGGCGAGCAAATTACCCAATCCCGACACGGGGAGGTAGTGACAATAAATAACAATACAGGGTTCTTTTGGATCTTGTAATTGGAATGAGTACAATTTAAATCTCTTAACGAGGAACAATTGGAGGGCAAGTCTGGTGCCAGCAGCCGTGGTAATTCCAGCTCCAATAGCGTATATTAAAGTTGTTGCAGTTAAAAAGCTCGTAGTTGAATTTCGGGATCAATATTTCGGTCATGCCGTTGGTATGCACTGTTATAATTGATTTCTCACCTTCTAAAGAACCGTAATGCCATTAATTTGGTGTTACGG…	Funneliformis coronatus	0	0	0	0	0	0	0	0	0	0	0	0	0	0	0	0	0	0	0	0	0	0	0	0	0	0	0	0	0	0	0	0	0	0	0	0	0	0	0	0	0	0	0	0	0	0	0
ASV180	GGCCTACCATGGTTTTAACGGGTAACGGGGAATTAGGGTTCGATTCCGGAGAGGGAGCCTGAGAAACGGCTACCACATCCAAGGAAGGCAGCAGGCGCGCAAATTACCCAATCCTGACACAGGGAGGTAGTGACAATAAATAACAATACAGGGCCCTTTGGGTCTTGTAATTGGAATGAGTACAATTTAAATCCCTTAACGAGGAACAATTGGAGGGCAAGTCTGGTGCCAGCAGCCGCGGTAATTCCAGCTCCAATAGCGTATATTAAAGTTGTTGCAGTTAAAAAGCTCGTAGTTGAATTTTTGATCTGGCCGAGAGTACGACCGCGAGGTCAGTATCCTTGGCTGGATCTTTCCTTCTGGAGAGCCATTATGCCATTTATTTGGTGTTTTGGGGAT…	Ambispora sp.	0	0	0	0	0	0	0	0	0	0	0	0	0	0	0	0	0	0	0	0	0	0	0	0	0	0	0	0	0	0	0	0	0	0	0	0	0	0	0	0	0	0	0	0	0	0	0
[truncated: 17 more columns]
